# Supplementary material for: A survey of putative secreted and transmembrane proteins encoded in the C. elegans genome
Source: BMC Genomics. 2012 Jul 23;13:333. doi: 10.1186/1471-2164-13-333 (PMC3534327; doi:10.1186/1471-2164-13-333)
Supplement: Additional file 2 — Table S1. RNAi clones for genes enlisted in Additional file 1. [file 1471-2164-13-333-S2.xls]

## Sheet: all SP
The following tables were generated based on the information available from CelRNAi (http://biocompute.bmi.ac.cn/CelRNAi/).
The scores correspond to the reliability scores as described in Wubin Qu, et al., BMC Genomics, 2011, 12:170.
all SP-containing proteins
Genes without RNAi clone
4R79.1, AC3.3, AC3.4, AC3.6, B0034.4, B0047.4, B0205.10, B0205.12, B0205.13, B0213.10, B0213.12, B0213.16, B0213.17, B0213.4, B0222.11, B0222.5, B0222.7, B0228.1, B0228.8, B0238.12, B0238.15, B0250.2, B0252.2, B0252.8, B0261.5, B0280.5, B0280.7, B0334.13, B0344.2, B0365.6, B0393.7, B0403.4, B0403.5, B0410.3, B0432.14, B0464.2, B0496.11, B0511.1, B0513.4, B0554.6, B0563.10, B0563.9, BE0003N10.3, C…
Gene	JAclone	Chromosome	Location	Score
F53G12.9	F53G12.9	I	I-1C07	100
W04C9.2	W04C9.2	I	I-1G01	100
T06A4.1	T06A4.1	I	I-1G19	100
T06A4.3	T06A4.3	I	I-1G23	100
F54A5.2	F54A5.2	I	I-1M09	100
M01D7.1	M01D7.1	I	I-1A10	100
M01D7.5	M01D7.5	I	I-1A18	100
W03F11.1	W03F11.1	I	I-1C08	100
W03F11.5	W03F11.5	I	I-1C16	100
F23C8.11	F23C8.11	I	I-1E12	100
F32B5.3	F32B5.3	I	I-1I12	100
W03D8.1	W03D8.1	I	I-1I22	100
Y44E3B.2	Y44E3B.2	I	I-1O12	100
W01B11.5	W01B11.5	I	I-1O20	100
W05F2.7	W05F2.7	I	I-1B23	100
T28F2.1	T28F2.1	I	I-1D13	100
B0218.8	T03F1.10	I	I-1L19	100
C50F2.4	C50F2.4	I	I-1N05	100
C50F2.6	C50F2.6	I	I-1N09	100
T21E3.2	T21E3.2	I	I-1P07	100
ZC376.8	F47B3.5	I	I-1P19	100
H31G24.1	H31G24.d	I	I-1D14	100
E01A2.3	E01A2.g	I	I-1D24	100
E01A2.7	E01A2.i	I	I-1F04	100
R12E2.6	R12E2.6	I	I-1F16	100
R12E2.7	R12E2.7	I	I-1F18	100
R12E2.13	R12E2.13	I	I-1H06	100
R12E2.14	R12E2.14	I	I-1H08	100
R12E2.15	R12E2.15	I	I-1H10	100
C43E11.8	C43E11.8	I	I-1J20	100
ZK973.11	ZK973.a	I	I-1L22	100
D1007.13	D1007.13	I	I-2C09	100
D1007.14	D1007.14	I	I-2C11	100
W09C3.2	W09C3.2	I	I-2G03	100
W09C3.7	W09C3.7	I	I-2G11	100
F21F3.1	F21F3.1	I	I-2M07	100
F28B3.4	F28B3.3	I	I-2M23	100
C46H11.2	C46H11.2	I	I-2A16	100
C46H11.7	C46H11.7	I	I-2C02	100
C46H11.9	C46H11.9	I	I-2C06	100
Y110A7A.7	Y110A7A.n	I	I-2E14	100
C32E12.3	C32E12.3	I	I-2G14	100
F48C1.8	F48C1.8	I	I-2K12	100
F55A12.6	F55A12.6	I	I-2K24	100
C30H7.2	C30H7.2	I	I-2O04	100
F27C1.7	F27C1.7	I	I-2O16	100
C09D4.2	C09D4.2	I	I-2B13	100
M01E11.4	M01A10.5	I	I-2F03	100
F46F11.3	F46F11.3	I	I-2F23	100
F55F8.8	F55F8.8	I	I-2J07	100
T19B4.1	T19B4.1	I	I-2J11	100
C34G6.1	C34G6.1	I	I-2B02	100
C34G6.2	C34G6.2	I	I-2B04	100
B0207.2	B0207.2	I	I-2B22	100
F56F4.8	F56F4.1	I	I-2J24	100
F56F4.9	F56F4.2	I	I-2L02	100
T08B2.2	T08B2.2	I	I-2N20	100
C48E7.7	T08B2.12	I	I-2P16	100
T08B2.12	C48E7.7	I	I-3A05	100
C10G11.10	C10G11.1	I	I-3A11	100
F26B1.4	F26B1.4	I	I-3C13	100
ZC328.5	ZC328.5	I	I-3G03	100
T23H2.4	T23H2.4	I	I-3G21	100
C55B7.2	C55B7.2	I	I-3I19	100
T10E9.3	T10E9.3	I	I-3K21	100
F48A9.3	F48A9.3	I	I-3O13	100
D2092.8	D2092.8	I	I-3A06	100
ZK354.3	C17F3.3	I	I-3C04	100
T23B3.5	T23B3.5	I	I-3C14	100
W02D3.3	W02D3.3	I	I-3C22	100
K02F2.5	E02D9.2	I	I-3G18	100
H06O01.1	H06O01.1	I	I-3M18	100
W01A8.6	W01A8.6	I	I-3O16	100
F22D6.10	F22D6.10	I	I-3B09	100
F22D6.11	F22D6.11	I	I-3B11	100
F22D6.12	F22D6.12	I	I-3B13	100
K10D3.4	K10D3.4	I	I-3B23	100
M05B5.4	M05B5.4	I	I-3D21	100
C01H6.1	C01H6.1	I	I-3F03	100
C01H6.8	C01H6.8	I	I-3F17	100
R06C7.4	R06C7.4	I	I-3H03	100
R06C7.7	R06C7.7	I	I-3H09	100
F21C3.2	F21C3.2	I	I-3H19	100
F13G3.3	F13G3.3	I	I-3J09	100
F52A8.3	F52A8.3	I	I-3L05	100
F07A5.4	F07A5.3	I	I-3L17	100
C15A11.3	C15A11.3	I	I-3N07	100
C09G5.5	C15A11.5	I	I-3N11	100
C15A11.5	C15A11.6	I	I-3N13	100
C26C6.3	C26C6.3	I	I-3P17	100
C26C6.4	C26C6.4	I	I-3P19	100
T25G3.4	T25G3.4	I	I-3B12	100
D2030.1	D2030.1	I	I-3B14	100
D2030.2	D2030.2	I	I-3B16	100
F58H10.1	F58H10.1	I	I-3H08	100
D2005.2	D2005.2	I	I-3H18	100
R11A5.6	R11A5.6	I	I-3L04	100
R11A5.7	R11A5.7	I	I-3L06	100
F55D12.5	F55D12.5	I	I-3L16	100
T28B8.2	T28B8.2	I	I-4C03	100
ZK265.7	ZK265.7	I	I-4E17	100
ZK265.8	ZK265.8	I	I-4E19	100
C34B7.3	C34B7.3	I	I-4I01	100
W09C3.8	F02E9.8	I	I-4K11	100
F10D11.6	F10D11.6	I	I-4K23	100
D1081.10	D1081.3	I	I-4M03	100
K07A12.6	K07A12.6	I	I-4E10	100
C36B1.1	F39H11.4	I	I-4E18	100
C36B1.8	C36B1.8	I	I-4G12	100
DY3.5	DY3.5	I	I-4I06	100
F29D10.1	F29D10.1	I	I-4K12	100
C06A1.6	F29D10.2	I	I-4K14	100
F29D10.3	F29D10.3	I	I-4K16	100
F55H12.4	F55H12.4	I	I-4M04	100
F53B6.2	F53B6.2	I	I-4M18	100
F36H2.3	F36H2.3	I	I-4H07	100
F26H9.8	F26H9.8	I	I-4J05	100
F30A10.5	F30A10.5	I	I-4N23	100
Y59E9AL.6	C41G7.6	I	I-4P21	100
K07A1.4	K07A1.4	I	I-4B22	100
K07A1.6	K07A1.6	I	I-4D02	100
T05F1.10	T05F1.10	I	I-4F12	100
K02A11.3	K02A11.3	I	I-4J14	100
F26E4.3	F26E4.3	I	I-4J20	100
K10C3.4	K10C3.4	I	I-4N10	100
T23H4.3	T23H4.3	I	I-4N20	100
T24D1.1	T24D1.1	I	I-5A05	100
C03C11.1	C03C11.1	I	I-5C07	100
Y106G6D.6	Y106G6D.6	I	I-5G05	100
F16C3.2	F16C3.2	I	I-5G11	100
B0379.7	Y106G6E.2	I	I-5I19	100
B0379.2	Y106G6E.3	I	I-5I21	100
T20F10.2	T20F10.2	I	I-5K15	100
ZC434.9	ZC434.9	I	I-5M23	100
Y106G6H.1	Y106G6H.1	I	I-5O19	100
Y106G6H.5	Y106G6H.5	I	I-5A04	100
F59C6.8	F59C6.8	I	I-5E04	100
F25H2.7	F25H2.7	I	I-5E22	100
T22A3.3	T22A3.3	I	I-5G14	100
T22A3.8	T22A3.8	I	I-5G24	100
B0511.5	B0511.5	I	I-5I16	100
B0205.4	B0205.4	I	I-5M10	100
C35E7.7	C35E7.7	I	I-5B03	100
C35E7.9	C35E7.9	I	I-5B07	100
F49D11.11	T27C10.1	I	I-5B11	100
F49D11.6	F49D11.3	I	I-5D03	100
F49D11.3	F49D11.6	I	I-5D09	100
Y52B11A.5	Y52B11A.5	I	I-5F07	100
Y52B11A.8	Y52B11A.8	I	I-5F11	100
Y52B11B.1	Y52B11B.1	I	I-5F21	100
ZK39.7	ZK39.7	I	I-5H13	100
ZK39.8	ZK39.8	I	I-5H15	100
F46A8.3	F46A8.3	I	I-5J17	100
F49F1.10	F46A8.5	I	I-5J21	100
F36D1.6	F36D1.6	I	I-5L17	100
F36D1.7	F36D1.7	I	I-5L19	100
Y53H1B.2	Y53H1B.a	I	I-5L23	100
F56G4.7	F56G4.2	I	I-5N19	100
ZK1025.7	ZK1025.4	I	I-5B08	100
K08C9.1	K08C9.1	I	I-5B20	100
K08C9.2	K08C9.2	I	I-5B22	100
K08C9.5	K08C9.5	I	I-5D02	100
K08C9.6	K08C9.6	I	I-5D04	100
F32B4.1	F32B4.1	I	I-5D08	100
F32B4.5	F32B4.7	I	I-5D20	100
F11A6.1	F11A6.1	I	I-5J04	100
F35E2.5	F35E2.5	I	I-5L04	100
F35E2.8	F35E2.8	I	I-5L10	100
F35E2.9	F35E2.9	I	I-5L12	100
Y47H9B.2	Y47H9B.2	I	I-5L16	100
T02G6.7	T02G6.7	I	I-5N14	100
Y47H9C.1	Y47H9C.1	I	I-5N16	100
Y53C10A.15	Y53C10A.3	I	I-6A15	100
Y53C10A.10	Y53C10A.10	I	I-6C05	100
F14B6.4	F14B6.4	I	I-6I11	100
F14B6.6	F14B6.6	I	I-6I15	100
F41D3.11	F41D3.7	I	I-6K05	100
F41D3.9	F41D3.9	I	I-6K09	100
F41D3.7	F41D3.11	I	I-6K13	100
F56H6.1	F56H6.1	I	I-6K15	100
F56H6.4	F56H6.4	I	I-6K21	100
F56H6.6	F56H6.6	I	I-6M01	100
F56H6.7	F56H6.7	I	I-6M03	100
F56H6.8	F56H6.8	I	I-6M05	100
F56H6.9	F56H6.9	I	I-6M07	100
C47F8.3	C47F8.3	I	I-6M19	100
C54C8.5	C47F8.4	I	I-6M21	100
C47F8.5	C47F8.5	I	I-6M23	100
C54C8.3	C47F8.6	I	I-6O01	100
C47F8.7	C47F8.7	I	I-6O03	100
T09E11.1	T09E11.1	I	I-6O07	100
E03H4.3	T09E11.6	I	I-6O17	100
T09E11.8	T09E11.8	I	I-6O21	100
T09E11.9	T09E11.9	I	I-6O23	100
T09E11.10	T09E11.10	I	I-6A02	100
T15D6.3	T15D6.2	I	I-6A08	100
T15D6.10	T15D6.10	I	I-6A24	100
T15D6.8	T15D6.11	I	I-6C02	100
E03H4.2	E03H4.2	I	I-6C08	100
E03H4.5	E03H4.5	I	I-6C14	100
E03H4.10	E03H4.10	I	I-6C22	100
E03H4.12	E03H4.12	I	I-6E02	100
C54C8.2	C54C8.2	I	I-6E08	100
C54C8.4	C54C8.4	I	I-6E12	100
C47F8.4	C54C8.5	I	I-6E14	100
C54C8.7	C54C8.7	I	I-6E18	100
C54C8.9	C54C8.9	I	I-6E20	100
C54C8.11	C54C8.11	I	I-6E22	100
T27F6.1	T27F6.1	I	I-6E24	100
T27F6.2	T27F6.2	I	I-6G02	100
K11D2.2	K11D2.2	I	I-6G18	100
W02D9.5	W02D9.5	I	I-6I08	100
W02D9.7	W02D9.7	I	I-6I12	100
T07D10.1	T07D10.1	I	I-6K08	100
T26E3.6	T26E3.6	I	I-6M16	100
T26E3.8	T26E3.8	I	I-6M20	100
T06G6.6	T06G6.6	I	I-6O24	100
B0019.1	B0019.1	I	I-6B23	100
Y18D10A.2	Y18D10A.2	I	I-6D07	100
Y18D10A.10	Y18D10A.10	I	I-6D23	100
F08A8.5	F08A8.5	I	I-6H09	100
CC4.2	CC4.2	I	I-6J05	100
Y26D4A.2	Y26D4A.2	I	I-6J17	100
Y26D4A.6	Y26D4A.6	I	I-6L01	100
F17B5.6	F17B5.4	I	I-6N17	100
F17B5.5	F17B5.5	I	I-6N19	100
ZK1225.1	ZK1225.1	I	I-6N21	100
ZK1225.4	ZK1225.4	I	I-6P03	100
ZK1225.5	ZK1225.5	I	I-6P05	100
W04A4.3	W04A4.3	I	I-6N22	100
ZC334.2	ZC334.2	I	I-7C17	100
ZC334.3	ZC334.3	I	I-7C19	100
C37A5.8	C37A5.8	I	I-7I03	100
C49A1.5	C49A1.5	I	I-7K01	100
C49A1.6	C49A1.6	I	I-7K03	100
K04H8.3	K04H8.3	I	I-7K15	100
Y116A8B.1	F49B2.3	I	I-7M05	100
Y105E8B.9	Y105E8B.f	I	I-7C14	100
F32A7.6	F32A7.6	I	I-7K04	100
ZK337.1	ZK337.1	I	I-7M06	100
F31C3.3	F31C3.3	I	I-7O06	100
Y18H1A.9	Y18H1A_67.j	I	I-7B07	100
Y34D9A.11	Y34D9A_153.b	I	I-7F15	100
Y74C10AR.2	Y39G10A_237.a	I	I-7H07	100
Y47G6A.29	Y47G6A_245.a	I	I-7N07	100
Y47G6A.15	Y47G6A_247.e	I	I-7P21	100
Y48G1BR.1	Y48G1B_51.a	I	I-7D08	100
T11F8.5	Y48G1C_55.d	I	I-7F02	100
Y54E10BL.4	Y54E10B_154.c	I	I-7N02	100
Y65B4A.2	Y65B4A_179.a	I	I-7P10	100
Y65B4BL.6	Y65B4B_15.a	I	I-8C01	100
Y71F9B.15	Y71F9A_291.a	I	I-8E09	100
Y71G12B.4	Y71G12A_203.g	I	I-8O19	100
C01B12.1	C01B12.1	II	II-1A03	100
F23F1.4	C01B12.7	II	II-1A15	100
F23F1.2	F23F1.2	II	II-1A21	100
C23H3.4	C23H3.4	II	II-1C17	100
C23H3.7	C23H3.7	II	II-1C21	100
C23H3.9	C23H3.8	II	II-1C23	100
C50D2.1	C50D2.1	II	II-1E03	100
C50D2.6	C50D2.6	II	II-1E13	100
C50D2.7	C50D2.7	II	II-1E15	100
K10B4.1	K10B4.1	II	II-1E19	100
T25D3.3	T25D3.3	II	II-1G09	100
T01D1.3	T01D1.3	II	II-1G17	100
T01D1.6	T01D1.6	II	II-1G23	100
B0432.11	B0432.11	II	II-1K09	100
B0432.12	B0432.12	II	II-1K11	100
C03H5.1	C03H5.1	II	II-1M19	100
C03H5.4	C03H5.4	II	II-1O01	100
W10D9.2	C24H12.1	II	II-1O09	100
C24H12.8	C24H12.8	II	II-1O21	100
C24H12.10	C24H12.10	II	II-1A02	100
T27A1.3	T27A1.3	II	II-1C08	100
C09E8.2	C09E8.2	II	II-1C20	100
W08F4.5	W08F4.5	II	II-1E06	100
W08F4.7	W08F4.7	II	II-1E10	100
T04B8.1	T04B8.1	II	II-1G04	100
T04B8.2	T04B8.2	II	II-1G06	100
T27D12.3	T04B8.4	II	II-1G10	100
K07E8.1	K07E8.1	II	II-1G14	100
Y39F10C.1	Y39F10C.1	II	II-1I08	100
T02H6.4	T02H6.4	II	II-1I16	100
T02H6.6	T02H6.6	II	II-1I20	100
T02H6.8	T02H6.8	II	II-1I24	100
T02H6.9	T02H6.9	II	II-1K02	100
T02H6.10	T02H6.10	II	II-1K04	100
Y38C1AB.1	T02H7.1	II	II-1K08	100
Y39F10B.1	Y39F10B.e	II	II-1M06	100
C08G5.3	C08G5.3	II	II-1M14	100
Y39F10A.3	Y39F10A.3	II	II-1O02	100
F46F5.10	F46F5.10	II	II-1O22	100
F46F5.11	F46F5.11	II	II-1O24	100
F46F5.14	F46F5.14	II	II-1B05	100
F46F5.15	F46F5.15	II	II-1B07	100
F28A10.2	F28A10.2	II	II-1B15	100
F28A10.9	F28A10.4	II	II-1B19	100
F28A10.5	F28A10.5	II	II-1B21	100
T07D3.2	T07D3.2	II	II-1D19	100
T07D3.4	T07D3.4	II	II-1D23	100
R07C3.3	R07C3.3	II	II-1F15	100
F45D11.5	F45D11.m	II	II-1L19	100
K02E7.1	K02E7.1	II	II-1P03	100
T13B5.3	T13B5.3	II	II-1B04	100
T13B5.7	T13B5.6	II	II-1B10	100
T23F4.1	T23F4.1	II	II-1D02	100
T23F4.4	T23F4.4	II	II-1D08	100
Y57G7A.1	Y57G7A.1	II	II-1F06	100
Y57G7A.3	Y57G7A.3	II	II-1F10	100
C13A10.2	C13A10.2	II	II-1H16	100
F54D12.1	F54D12.1	II	II-1H20	100
F54D12.7	F54D12.7	II	II-1J08	100
F54D12.8	F54D12.8	II	II-1J10	100
K05F6.4	K05F6.4	II	II-1L02	100
K05F6.6	K05F6.6	II	II-1L06	100
T07H3.4	T07H3.4	II	II-1L22	100
ZC204.1	ZC204.1	II	II-1P06	100
ZC204.6	ZC204.6	II	II-1P16	100
F58E1.4	F58E1.4	II	II-2A17	100
F58E1.7	F58E1.7	II	II-2A23	100
F45C12.9	F45C12.10	II	II-2E09	100
F45C12.16	F45C12.16	II	II-2E21	100
F36H5.6	K07G6.1	II	II-2E23	100
ZK250.2	C52E2.g	II	II-2K13	100
C52E2.2	C52E2.h	II	II-2K15	100
T16A1.3	T16A1.3	II	II-2I02	100
T16A1.4	T16A1.4	II	II-2I04	100
R52.4	R52.4	II	II-2I20	100
R52.5	R52.5	II	II-2I22	100
R52.6	R52.6	II	II-2I24	100
C33C12.3	C33C12.3	II	II-2M08	100
C33C12.8	C33C12.8	II	II-2M18	100
Y59C2A.1	Y59C2A.1	II	II-2M22	100
Y49F6C.6	ZK1240.1	II	II-2B09	100
F16G10.2	F16G10.2	II	II-2D01	100
F16G10.3	F16G10.3	II	II-2D03	100
F16G10.4	F16G10.4	II	II-2D05	100
F16G10.9	F16G10.9	II	II-2D15	100
F16G10.10	F16G10.10	II	II-2D17	100
F16G10.14	F16G10.14	II	II-2D23	100
F53G2.2	F53G2.2	II	II-2F19	100
D2062.6	D2062.6	II	II-2L11	100
Y27F2A.6	F22E5.1	II	II-2L23	100
F22E5.7	F22E5.7	II	II-2N11	100
T05A8.2	T05A8.2	II	II-2B02	100
T05A8.4	T05A8.4	II	II-2B06	100
T05A8.6	T05A8.6	II	II-2B10	100
F29A7.3	F29A7.3	II	II-2B18	100
F29A7.7	F29A7.7	II	II-2D02	100
F29A7.8	F29A7.8	II	II-2D04	100
F08D12.2	F08D12.2	II	II-2D08	100
F08D12.7	F08D12.7	II	II-2D18	100
K12H6.3	K12H6.3	II	II-2F16	100
K12H6.9	K12H6.9	II	II-2H04	100
K12H6.10	K12H6.10	II	II-2H06	100
ZK355.5	ZK355.c	II	II-2H14	100
ZK355.4	ZK355.d	II	II-2H16	100
ZK355.1	ZK355.h	II	II-2H22	100
T11F1.2	T11F1.2	II	II-2J02	100
T11F1.6	T11F1.6	II	II-2J08	100
C41H7.7	B0454.7	II	II-2N06	100
B0454.8	B0454.8	II	II-2N08	100
Y25C1A.1	Y25C1A.1	II	II-2N12	100
Y25C1A.2	Y25C1A.2	II	II-2N14	100
Y25C1A.3	Y25C1A.4	II	II-2N18	100
T10D4.4	T10D4.4	II	II-2P20	100
F22E5.1	Y27F2A.c	II	II-3A15	100
C17F4.3	C17F4.3	II	II-3E23	100
F02E11.5	F02E11.5	II	II-3G15	100
F14D2.5	F14D2.5	II	II-3I15	100
F14D2.7	F14D2.7	II	II-3I19	100
Y49F6C.5	Y49F6C.5	II	II-3K11	100
T06D4.3	T06D4.3	II	II-3K23	100
F18A12.1	F18A12.1	II	II-3M05	100
F18A12.3	F18A12.3	II	II-3M09	100
F18A12.4	F18A12.4	II	II-3M11	100
C16C8.9	C16C8.8	II	II-3O09	100
C16C8.10	C16C8.10	II	II-3O13	100
Y49F6B.12	Y49F6B.g	II	II-3A20	100
Y49F6B.6	Y49F6B.l	II	II-3C02	100
W09G10.5	W09G10.5	II	II-3C24	100
W10G11.1	W10G11.1	II	II-3E04	100
W10G11.2	W10G11.3	II	II-3E06	100
W10G11.3	W10G11.4	II	II-3E08	100
W10G11.12	W10G11.12	II	II-3E24	100
W10G11.13	W10G11.13	II	II-3G02	100
W10G11.14	W10G11.14	II	II-3G04	100
W10G11.15	W10G11.15	II	II-3G06	100
W10G11.19	W10G11.19	II	II-3G12	100
F19B10.6	F19B10.6	II	II-3K04	100
Y8A9A.2	Y8A9A.2	II	II-3B19	100
Y8A9A.6	Y8A9A.6	II	II-3D03	100
F54D10.8	F54D10.8	II	II-3D19	100
C17A2.2	C17A2.2	II	II-3F01	100
C17A2.7	C17A2.7	II	II-3F11	100
K10G6.2	K10G6.2	II	II-3J23	100
K07D4.6	K07D4.6	II	II-3L13	100
K07D4.8	K07D4.8	II	II-3L17	100
W06A11.1	W06A11.1	II	II-3L21	100
F56D3.1	F56D3.1	II	II-3N21	100
R03H10.4	R03H10.4	II	II-3P07	100
C16A11.8	C16A11.8	II	II-3B22	100
C01F1.5	C01F1.5	II	II-3D08	100
ZK430.8	ZK430.8	II	II-3F22	100
T05C1.5	T05C1.5	II	II-3H24	100
F35D11.1	F35D11.1	II	II-3L06	100
F35D11.8	F35D11.8	II	II-3L20	100
F35D11.9	F35D11.9	II	II-3L22	100
F35D11.10	F35D11.10	II	II-3L24	100
T05A7.7	T05A7.7	II	II-3N18	100
F41C3.6	F41C3.6	II	II-4A05	100
F41C3.11	F41C3.7	II	II-4A07	100
C27D9.2	C27D9.2	II	II-4A15	100
F26G1.1	F26G1.1	II	II-4A17	100
F26G1.5	F26G1.5	II	II-4C01	100
F11G11.14	T23B7.1	II	II-4E07	100
R05F9.12	R05F9.12	II	II-4I09	100
ZK546.5	ZK546.5	II	II-4I19	100
ZK546.15	ZK546.15	II	II-4K09	100
F59A6.3	F59A6.3	II	II-4M05	100
F59A6.11	F59A6.6	II	II-4M11	100
C04G6.10	C27A2.5	II	II-4O09	100
C34F11.8	C34F11.8	II	II-4E02	100
T16D1.2	T16D1.2	II	II-4E14	100
EEED8.11	EEED8.11	II	II-4K08	100
F07F6.5	F07F6.5	II	II-4K22	100
F56D1.4	F56D1.4	II	II-4M08	100
ZK177.2	F12A10.2	II	II-4M16	100
F12A10.7	F12A10.7	II	II-4O02	100
C17C3.4	C17C3.4	II	II-4B08	100
T25E4.1	T25E4.1	II	II-4D06	100
C02A12.4	C17G10.5	II	II-4D18	100
C17G10.6	C17G10.6	II	II-4D20	100
F59E12.13	F59E12.13	II	II-4H02	100
C25H3.5	C25H3.5	II	II-4H10	100
ZK1248.1	ZK1248.1	II	II-4L18	100
ZK1248.16	ZK1248.16	II	II-4N22	100
H41C03.2	H41C03.2	II	II-4P04	100
F55C12.7	F55C12.3	II	II-4P12	100
B0034.1	B0034.1	II	II-4B13	100
ZK84.1	ZK84.1	II	II-4B23	100
ZK84.3	ZK84.3	II	II-4D03	100
R12C12.8	R12C12.8	II	II-4F01	100
F40H3.2	F40H3.2	II	II-4H19	100
F40H3.5	F40H3.5	II	II-4J01	100
T24H7.2	T24H7.2	II	II-4J19	100
F13H8.3	F13H8.3	II	II-4L07	100
K10B2.2	K10B2.2	II	II-4P13	100
K10B2.3	K10B2.3	II	II-4P15	100
T25D10.3	T25D10.3	II	II-5A07	100
K03H9.2	K03H9.2	II	II-5A13	100
C56C10.4	C56C10.4	II	II-5G19	100
C56C10.9	C56C10.9	II	II-5I05	100
H43E16.1	T19D12.1	II	II-5I21	100
T14B4.7	T14B4.7	II	II-5M23	100
T14B4.9	T14B4.9	II	II-5O03	100
F41G3.1	F41G3.1	II	II-5O05	100
F41G3.20	F41G3.10	II	II-5O17	100
F41G3.12	F41G3.12	II	II-5O21	100
T13C2.2	T13C2.2	II	II-5A02	100
T13C2.3	T13C2.3	II	II-5A04	100
F31E8.5	F31E8.5	II	II-5A16	100
C44B7.5	C44B7.5	II	II-5C12	100
F22D3.4	B0252.6	II	II-5E12	100
C15F1.2	C15F1.g	II	II-5G14	100
F10E7.4	F10E7.4	II	II-5M12	100
E04F6.6	E04F6.6	II	II-5B13	100
E04F6.8	E04F6.8	II	II-5B17	100
E04F6.9	E04F6.9	II	II-5B19	100
F32A5.2	F32A5.2	II	II-5D09	100
F32A5.3	F32A5.3	II	II-5D11	100
F32A5.4	F32A5.4	II	II-5D13	100
C30G12.1	C30G12.1	II	II-5D21	100
F45E12.1	F45E12.1	II	II-5F11	100
F45E12.6	F45E12.6	II	II-5F21	100
F21D12.2	F21D12.2	II	II-5H01	100
K02A2.5	K02A2.5	II	II-5J11	100
D1022.2	D1022.2	II	II-5J21	100
D1022.8	D1022.8	II	II-5L09	100
ZK1290.1	ZK1290.1	II	II-5N03	100
ZK1290.7	ZK1290.7	II	II-5N15	100
ZK1290.8	ZK1290.8	II	II-5N17	100
ZK1290.10	ZK1290.10	II	II-5N21	100
ZK1290.11	ZK1290.11	II	II-5N23	100
F35D2.2	F35D2.2	II	II-5P05	100
F35D2.5	F35D2.5	II	II-5P11	100
R07G3.2	R07G3.2	II	II-5P15	100
F18A1.7	F18A1.7	II	II-5B22	100
C06A8.3	C06A8.3	II	II-5F16	100
T05A6.4	T05A6.4	II	II-5H12	100
ZK675.4	ZK675.4	II	II-5L08	100
ZK669.1	ZK669.1	II	II-5L10	100
ZK669.3	ZK669.3	II	II-5L14	100
T05H10.6	T05H10.6	II	II-5P10	100
C41C4.3	C41C4.3	II	II-6A01	100
C41C4.4	C41C4.4	II	II-6A03	100
T05C12.10	T05C12.10	II	II-6C21	100
M110.7	M110.7	II	II-6E11	100
F35C11.1	F35C11.1	II	II-6E13	100
F35C11.4	F35C11.4	II	II-6E19	100
K01C8.2	K01C8.2	II	II-6G03	100
K01C8.8	K01C8.8	II	II-6G13	100
F14F11.2	F14F11.2	II	II-6G21	100
C26D10.6	C26D10.6	II	II-6I09	100
F49E12.1	F49E12.1	II	II-6I19	100
F49E12.2	F49E12.2	II	II-6I21	100
F14E5.4	F14E5.4	II	II-6K19	100
M05D6.4	M05D6.4	II	II-6O01	100
T13H5.3	T13H5.3	II	II-6O13	100
F54C9.2	F54C9.2	II	II-6A08	100
F54C9.4	F54C9.4	II	II-6A12	100
F28C6.5	F28C6.5	II	II-6C12	100
T22C8.2	T22C8.2	II	II-6E02	100
T22C8.6	T22C8.6	II	II-6E10	100
C34C6.3	C34C6.3	II	II-6G10	100
C34C6.8	C34C6.8	II	II-6G20	100
T01B7.7	T01B7.7	II	II-6I10	100
T01B7.8	T01B7.8	II	II-6I12	100
F07H5.9	F07H5.9	II	II-6K16	100
F46C5.1	F46C5.1	II	II-6K22	100
F46C5.3	F46C5.3	II	II-6M02	100
F46C5.9	F46C5.9	II	II-6M12	100
B0457.2	B0457.2	II	II-6O06	100
F37B12.3	F37B12.3	II	II-6D13	100
T24B8.5	T24B8.5	II	II-6F01	100
T24H10.4	T24H10.4	II	II-6F17	100
T23G7.5	T23G7.5	II	II-6H21	100
ZK1067.7	ZK1067.7	II	II-6J11	100
T26C5.2	T26C5.2	II	II-6J15	100
T26C5.4	T26C5.4	II	II-6J19	100
C01G6.3	C01G6.3	II	II-6L01	100
C01G6.9	C01G6.9	II	II-6L13	100
C06C3.10	C06C3.4	II	II-6N21	100
F18C5.5	Y51B9A.3	II	II-6P09	100
M176.10	M176.5	II	II-6B06	100
R09D1.8	R09D1.7	II	II-6D04	100
AH6.3	AH6.3	II	II-6F10	100
F35H8.1	F35H8.1	II	II-6H10	100
T15H9.7	T15H9.1	II	II-6J14	100
ZK1307.2	ZK1307.2	II	II-6L04	100
ZK1307.5	ZK1307.5	II	II-6L10	100
ZK1320.2	ZK1320.2	II	II-6L22	100
ZK1320.3	ZK1320.3	II	II-6L24	100
ZK1320.10	ZK1320.10	II	II-6N14	100
Y53C12B.6	Y53C12B.6	II	II-6P12	100
ZK1321.1	ZK1321.1	II	II-6P14	100
T10B9.2	T10B9.2	II	II-6P24	100
T10B9.7	T10B9.7	II	II-7A07	100
T10B9.8	T10B9.8	II	II-7A09	100
C08H9.1	C08H9.1	II	II-7C07	100
C08H9.14	C08H9.14	II	II-7E07	100
F26C11.1	F26C11.1	II	II-7E09	100
F26C11.3	F26C11.3	II	II-7E13	100
C05C10.1	C05C10.1	II	II-7E15	100
C05C10.4	C05C10.4	II	II-7E21	100
R53.5	R53.5	II	II-7G11	100
R53.8	R53.8	II	II-7G17	100
F52H3.1	F52H3.1	II	II-7I09	100
R05H5.7	R05H5.7	II	II-7O09	100
M02G9.1	M02G9.1	II	II-7A22	100
M02G9.2	M02G9.2	II	II-7A24	100
M02G9.3	M02G9.3	II	II-7C02	100
C07E3.9	C07E3.9	II	II-7C20	100
C07E3.10	C07E3.10	II	II-7C22	100
E04D5.4	E04D5.4	II	II-7E14	100
ZK673.9	ZK673.9	II	II-7G06	100
ZK666.3	ZK666.3	II	II-7G14	100
ZK666.6	ZK666.6	II	II-7G20	100
F59B10.5	F59B10.5	II	II-7I12	100
F29D10.2	C06A1.6	II	II-7K12	100
C14A4.9	C14A4.9	II	II-7M06	100
M28.6	M28.6	II	II-7M24	100
C09G5.4	C09G5.4	II	II-7O24	100
C09G5.6	C09G5.6	II	II-7B03	100
C09G5.8	C09G5.8	II	II-7B07	100
R06F6.11	R06F6.11	II	II-7D15	100
F33A8.2	F33A8.2	II	II-7J13	100
C09H10.5	C09H10.5	II	II-7L09	100
F40F8.4	F40F8.4	II	II-7N01	100
T06D8.10	T06D8.10	II	II-7P19	100
T24F1.5	T24F1.5	II	II-7B18	100
T24F1.6	T24F1.6	II	II-7B20	100
B0491.2	B0491.2	II	II-7B24	100
Y19D10B.4	C05D12.2	II	II-7D22	100
W02B12.13	VW02B12L.4	II	II-7F12	100
W02B12.4	W02B12.4	II	II-7F20	100
W02B12.11	W02B12.11	II	II-7H08	100
B0334.1	B0334.1	II	II-7H12	100
F54D5.4	F54D5.4	II	II-7L02	100
ZK20.6	ZK20.6	II	II-7N18	100
C47D12.4	C47D12.4	II	II-7P02	100
F13D12.3	F13D12.3	II	II-7P22	100
F13D12.6	F13D12.6	II	II-8A03	100
W03C9.1	W03C9.1	II	II-8G09	100
Y73B3B.3	Y57A10A.c	II	II-8M05	100
C56G3.2	Y57A10A.ee	II	II-8M15	100
Y57A10A.24	Y57A10A.v	II	II-8A04	100
Y57A10B.3	Y57A10B.3	II	II-8C16	100
F15A4.2	F15A4.2	II	II-8G22	100
F15A4.6	F15A4.6	II	II-8I06	100
T21B4.3	T21B4.3	II	II-8I20	100
F49C5.7	F49C5.7	II	II-8M04	100
Y38E10A.1	Y38E10A.a	II	II-8M08	100
Y38E10A.5	Y38E10A.e	II	II-8M16	100
Y38E10A.7	Y38E10A.g	II	II-8M20	100
Y38E10A.10	Y38E10A.j	II	II-8O02	100
Y38E10A.11	Y38E10A.k	II	II-8O04	100
Y38E10A.12	Y38E10A.l	II	II-8O06	100
Y38E10A.26	Y38E10A.m	II	II-8O08	100
Y38E10A.15	Y38E10A.o	II	II-8O12	100
Y38E10A.16	Y38E10A.p	II	II-8O14	100
F35C5.1	F35C5.1	II	II-8B07	100
F35C5.3	F35C5.3	II	II-8B11	100
F35C5.6	F35C5.6	II	II-8B17	100
F35C5.7	F35C5.7	II	II-8B19	100
F35C5.8	F35C5.8	II	II-8B21	100
F35C5.9	F35C5.9	II	II-8B23	100
F35C5.12	F35C5.12	II	II-8D05	100
F58G1.4	F58G1.4	II	II-8D13	100
F58G1.5	F58G1.5	II	II-8D15	100
Y81G3A.4	Y81G3A.4	II	II-8H23	100
F29C12.1	F29C12.1	II	II-8J03	100
E01G4.6	E01G4.6	II	II-8B14	100
F54F11.1	F54F11.1	II	II-8B24	100
F54F11.2	F54F11.2	II	II-8D02	100
Y39G8B.9	Y39G8B.d	II	II-8P16	100
Y39G8B.7	Y39G8B.g	II	II-8P22	100
F01D5.1	F01D5.1	II	II-8P24	100
F01D5.2	F01D5.2	II	II-9A01	100
F01D5.3	F01D5.3	II	II-9A03	100
Y39G8C.4	Y39G8C.c	II	II-9C13	100
K09E4.4	K09E4.4	II	II-9C23	100
Y48B6A.7	Y48B6A.7	II	II-9E23	100
Y48B6A.9	Y48B6A.9	II	II-9G03	100
K10H10.4	K10H10.4	II	II-9M11	100
F57C2.4	F57C2.4	II	II-9O03	100
F57C2.5	F57C2.5	II	II-9O05	100
C01G12.6	C01G12.2	II	II-9O11	100
F19H8.2	F19H8.2	II	II-9A02	100
C38C6.3	C38C6.3	II	II-9A10	100
C38C6.6	C38C6.6	II	II-9A16	100
ZC101.2	ZC101.2	II	II-9A20	100
K02B7.3	K02B7.3	II	II-9C02	100
R03C1.1	R03C1.1	II	II-9G18	100
Y53F4B.39	Y53F4B.cc	II	II-9I10	100
Y53F4B.14	Y53F4B.r	II	II-9K16	100
Y53F4B.18	Y53F4B.w	II	II-9K24	100
F43C11.4	F43C11_37.f	II	II-9B05	100
F43C11.2	F43C11_37.h	II	II-9B09	100
F43C11.1	F43C11_37.i	II	II-9B11	100
Y110A2AL.9	Y110A2A_54.c	II	II-9D11	100
Y110A2AL.7	Y110A2A_54.f	II	II-9D17	100
Y110A2AL.6	Y110A2A_54.g	II	II-9D19	100
Y110A2AL.5	Y110A2A_54.j	II	II-9F01	100
Y46G5A.23	Y46G5.bb	II	II-9H23	100
Y46G5A.29	Y46G5.hh	II	II-9J23	100
Y46G5A.14	Y46G5.o	II	II-9L19	100
Y51H7C.13	Y51H7C_254.a	II	II-9P05	100
H10E21.4	H10E21.4	III	III-1A09	100
F54C4.2	F54C4.2	III	III-1C01	100
C29F9.11	C29F9.10	III	III-1E01	100
F40G9.5	F40G9.5	III	III-1G11	100
F40G9.6	F40G9.6	III	III-1G13	100
F40G9.10	F40G9.10	III	III-1G21	100
F40G9.19	F40G9.12	III	III-1I01	100
F30H5.2	F30H5.2	III	III-1K07	100
F30H5.3	F30H5.3	III	III-1K09	100
T22F7.3	T22F7.3	III	III-1K13	100
T22F7.4	T22F7.4	III	III-1K15	100
T19C3.2	T19C3.2	III	III-1K21	100
T19C3.5	T19C3.5	III	III-1M03	100
W02B3.7	W02B3.7	III	III-1O11	100
C24A1.1	C24A1.1	III	III-1O13	100
T17H7.1	T17H7.1	III	III-1O21	100
T17H7.7	T17H7.7	III	III-1A06	100
F42G9.2	F42G9.2	III	III-1A10	100
F42G9.4	F42G9.4	III	III-1A14	100
F42G9.7	F42G9.7	III	III-1A20	100
B0412.2	B0412.2	III	III-1C04	100
K02F3.3	K02F3.3	III	III-1C14	100
K02F3.5	K02F3.5	III	III-1C18	100
F23H11.6	F23H11.6	III	III-1G08	100
F23H11.7	F23H11.7	III	III-1G10	100
F58B6.1	F58B6.1	III	III-1K04	100
B0524.5	B0524.5	III	III-1O02	100
Y39A3B.1	Y39A3B.1	III	III-1O24	100
Y39A3A.2	M01E10.3	III	III-1B13	100
C39B5.14	C39B5.f	III	III-1D09	100
E02H9.1	E02H9.1	III	III-1H05	100
E02H9.7	E02H9.7	III	III-1H17	100
H19M22.3	H19M22.3	III	III-1J03	100
H34I24.1	H34I24.1	III	III-1J07	100
T20B6.3	T20B6.3	III	III-1L01	100
H06I04.6	H06I04.b	III	III-1L21	100
H06I04.7	H06I04.c	III	III-1L23	100
R148.3	R148.3	III	III-1N23	100
M01F1.1	M01F1.1	III	III-1D18	100
C54C6.5	C54C6.5	III	III-1F14	100
C14B1.1	C14B1.1	III	III-1H16	100
C14B1.9	C14B1.9	III	III-1J08	100
T24A11.3	T24A11.3	III	III-1L12	100
C36A4.3	C36A4.1	III	III-1L24	100
C36A4.2	C36A4.2	III	III-1N02	100
C36A4.1	C36A4.3	III	III-1N04	100
Y1A5A.2	Y1A5A.2	III	III-2A05	100
H38K22.3	H38K22.3	III	III-2K15	100
B0285.5	B0285.5	III	III-2M05	100
B0285.7	B0285.7	III	III-2M09	100
F56F3.6	F56F3.5	III	III-2C02	100
C07G2.1	C07G2.1	III	III-2C06	100
F10F2.3	F10F2.3	III	III-2G08	100
F10F2.8	F10F2.8	III	III-2G18	100
F10F2.9	F10F2.9	III	III-2G20	100
B0393.9	B0393.7	III	III-2M16	100
F26A1.2	F26A1.2	III	III-2O14	100
F26A1.12	F26A1.12	III	III-2B09	100
C35D10.14	C35D10.14	III	III-2D17	100
C45G9.10	C45G9.10	III	III-2L15	100
C45G9.12	C45G9.12	III	III-2L19	100
F54D8.4	F54D8.4	III	III-2N03	100
K10D2.6	K10D2.6	III	III-2P11	100
ZC155.5	ZC155.5	III	III-2P23	100
F52C9.5	F52C9.5	III	III-2F06	100
W03A5.3	W03A5.3	III	III-2H14	100
R02F2.4	R02F2.4	III	III-2J22	100
F09F7.8	F09F7.8	III	III-2N10	100
F56D2.8	F56D2.8	III	III-2P02	100
C05D2.8	C05D2.7	III	III-2P14	100
F54E7.6	F54E7.6	III	III-3A07	100
EGAP1.3	C28H8.1	III	III-3I03	100
C28H8.2	C28H8.2	III	III-3I05	100
C28H8.7	C28H8.7	III	III-3I15	100
C28H8.8	C28H8.8	III	III-3I17	100
F42A10.6	F42A10.6	III	III-3A16	100
F42A10.7	F42A10.7	III	III-3A18	100
C23G10.11	C23G10.11	III	III-3C18	100
C18F10.2	C18F10.2	III	III-3E24	100
C56G2.4	C56G2.4	III	III-3I10	100
C05D11.6	C05D11.6	III	III-3M04	100
F23F12.8	F23F12.7	III	III-3O24	100
F20H11.5	F27B3.5	III	III-3B19	100
C13B9.3	C13B9.3	III	III-3D21	100
Y102E9.3	Y102E9.3	III	III-3F23	100
Y102E9.6	Y102E9.4	III	III-3H01	100
K07E12.1	K07E12.1	III	III-3H03	100
R13F6.2	R13F6.2	III	III-3H19	100
R13F6.8	R13F6.8	III	III-3J07	100
K04C2.5	K04C2.5	III	III-3J19	100
T07E3.2	T07E3.2	III	III-3J23	100
C06E8.5	C06E8.5	III	III-3P03	100
F11H8.3	F11H8.3	III	III-3P09	100
R01H2.2	R01H2.2	III	III-3P15	100
K04G7.4	K04G7.4	III	III-3F02	100
F37C12.10	F37C12.10	III	III-3F22	100
T21D11.1	T21D11.1	III	III-3J18	100
B0361.9	B0361.9	III	III-3L12	100
F56C9.7	F56C9.7	III	III-3N02	100
F56C9.8	F56C9.8	III	III-3N04	100
T20B12.5	T20B12.5	III	III-3P04	100
Y69F12A.3	Y69F12A.a	III	III-3P14	100
R13A5.3	R13A5.3	III	III-4C01	100
R13A5.6	R13A5.6	III	III-4C07	100
ZK112.1	ZK112.1	III	III-4G05	100
ZK112.3	ZK112.3	III	III-4G09	100
C02C2.1	C02C2.1	III	III-4K07	100
ZK688.1	ZK688.1	III	III-4K17	100
ZK688.4	ZK688.4	III	III-4K23	100
ZK688.8	ZK688.8	III	III-4M07	100
C29E4.1	C29E4.1	III	III-4M09	100
C29E4.10	C29E4.3	III	III-4M13	100
Y57G11C.18	F54H12.4	III	III-4O07	100
F44B9.1	F44B9.1	III	III-4O23	100
K12H4.4	K12H4.4	III	III-4A24	100
K12H4.7	K12H4.7	III	III-4C06	100
C14B9.2	C14B9.2	III	III-4E04	100
C14B9.6	C14B9.5	III	III-4E10	100
C50C3.9	C50C3.9	III	III-4G16	100
F09G8.2	F09G8.2	III	III-4K08	100
F09G8.5	F09G8.5	III	III-4K14	100
F09G8.8	F09G8.8	III	III-4K20	100
R05D3.9	R05D3.9	III	III-4O20	100
ZK353.10	ZK353.4	III	III-4B07	100
ZK353.5	ZK353.5	III	III-4B09	100
ZK1236.1	ZK1236.1	III	III-4B17	100
ZC21.3	ZC21.3	III	III-4F11	100
ZC21.8	ZC21.8	III	III-4F15	100
C06E1.5	C06E1.5	III	III-4H07	100
C06E1.6	C06E1.6	III	III-4H09	100
C06E1.7	C06E1.7	III	III-4H11	100
F22B7.1	F22B7.1	III	III-4J01	100
PAR2.4	PAR2.4	III	III-4P03	100
ZK643.6	ZK643.6	III	III-4F10	100
F59B2.12	F59B2.12	III	III-4H22	100
F02A9.6	F02A9.6	III	III-4L02	100
ZK507.4	ZK507.5	III	III-4L12	100
ZK512.7	ZK512.7	III	III-4N02	100
ZC84.6	ZC84.6	III	III-4P02	100
K04H4.1	K04H4.1	III	III-5A13	100
K04H4.2	K04H4.2	III	III-5A15	100
K04H4.6	K04H4.6	III	III-5A19	100
F55H2.1	F55H2.1	III	III-5E21	100
F58A4.1	F58A4.1	III	III-5K05	100
C07A9.1	C07A9.1	III	III-5M09	100
T05G5.1	T05G5.1	III	III-5O09	100
T05G5.4	T05G5.4	III	III-5O15	100
R10E11.4	R10E11.4	III	III-5A12	100
K11H3.5	K11H3.5	III	III-5E10	100
F40F12.4	F40F12.4	III	III-5E24	100
K03H1.4	K03H1.4	III	III-5G14	100
K03H1.6	K03H1.6	III	III-5G18	100
C05B5.1	C05B5.1	III	III-5I12	100
M04D8.1	M04D8.1	III	III-5K02	100
M04D8.2	M04D8.2	III	III-5K04	100
M04D8.3	M04D8.3	III	III-5K06	100
T16G12.1	T16G12.1	III	III-5K16	100
T16H12.9	T16H12.9	III	III-5M20	100
T20G5.7	T20G5.7	III	III-5B07	100
T20G5.13	T20G5.8	III	III-5B09	100
T07C4.4	T07C4.4	III	III-5F05	100
T07C4.5	T07C4.5	III	III-5F07	100
D2045.9	D2045.9	III	III-5J09	100
Y45F3A.4	Y45F3A.4	III	III-5L11	100
Y39A1A.7	Y39A1A.7	III	III-5N07	100
Y39A1A.21	Y39A1A.21	III	III-5P09	100
W09D10.4	W09D10.4	III	III-5P19	100
K01G5.6	K01G5.6	III	III-5B10	100
Y39A1B.1	Y39A1B.1	III	III-5B18	100
Y39A1C.1	Y39A1C.1	III	III-5D12	100
Y48A6A.1	Y48A6A.1	III	III-5F18	100
W05B2.2	W05B2.2	III	III-5F22	100
Y48A6B.4	Y48A6B.4	III	III-5H14	100
T28D6.5	Y47D3A.hh	III	III-5N12	100
T28D6.3	T28D6.3	III	III-6A03	100
Y47D3B.2	Y47D3B.2	III	III-6A15	100
Y47D3B.4	Y47D3B.3	III	III-6A17	100
Y47D3B.6	Y47D3B.6	III	III-6A23	100
Y47D3B.10	Y47D3B.10	III	III-6C05	100
Y66A7A.6	Y66A7A.6	III	III-6C17	100
Y41C4A.1	Y41C4A.1	III	III-6C23	100
Y41C4A.6	Y41C4A.6	III	III-6E09	100
Y56A3A.12	Y56A3A.12A	III	III-6I21	100
Y56A3A.19	Y56A3A.19	III	III-6K15	100
Y56A3A.21	Y56A3A.21	III	III-6K19	100
Y75B8A.3	Y75B8A.3	III	III-6O03	100
Y49E10.4	Y49E10.4	III	III-6C18	100
Y49E10.10	Y49E10.10	III	III-6E04	100
Y49E10.16	Y49E10.16	III	III-6E12	100
Y49E10.18	Y49E10.18	III	III-6E16	100
ZC482.2	Y111B2B.b	III	III-6K10	100
ZC482.4	ZC482.4	III	III-6K16	100
BE10.4	BE10.4	III	III-6M06	100
Y37D8A.2	Y37D8A.2	III	III-6M10	100
Y37D8A.15	Y37D8A.15	III	III-6O12	100
F14F7.1	F14F7.1	III	III-6D01	100
F14F7.2	F14F7.2	III	III-6D03	100
F14F7.3	F14F7.3	III	III-6D05	100
Y39E4B.8	Y39E4B.8	III	III-6F01	100
F11F1.5	F11F1.4	III	III-6L09	100
F11F1.6	F11F1.6	III	III-6L13	100
F45G2.5	F45G2.5	III	III-6N01	100
T28A8.2	T28A8.2	III	III-6P17	100
Y76A2B.2	Y76A2B.2	III	III-6B08	100
T05D4.4	T05D4.4	III	III-6B24	100
T12D8.5	T12D8.5	III	III-6D20	100
T12D8.9	T12D8.9	III	III-6F04	100
ZK525.1	ZK525.1	III	III-6F06	100
K08E3.1	K08E3.1	III	III-6H02	100
K08E3.2	K08E3.2	III	III-6H04	100
Y119D3B.13	Y119D3_451.b	III	III-6P10	100
Y46E12A.1	Y119D3_463.d	III	III-7C09	100
Y22D7AL.14	Y119D3_465.u	III	III-7G13	100
Y22D7AL.13	Y119D3_465.w	III	III-7G17	100
Y50D7A.13	Y50D7_165.a	III	III-7K23	100
Y53G8AR.1	Y53G8A_6046.b	III	III-7O13	100
Y53G8AM.6	Y53G8A_9248.a	III	III-7O15	100
Y55D5A.3	Y55D5A_392.c	III	III-7G20	100
Y38C1AB.5	Y38C1AB.l	IV	IV-1A21	100
B0545.3	B0545.3	IV	IV-1C05	100
F29C4.2	F29C4.2	IV	IV-1C11	100
R02D3.6	R02D3.6	IV	IV-1E09	100
T21D12.2	T21D12.2	IV	IV-1E17	100
K02D7.4	K02D7.4	IV	IV-1G17	100
Y66H1A.5	Y66H1A.5	IV	IV-1K19	100
C04G6.7	W03G1.9	IV	IV-1M21	100
F56A11.3	F56A11.3	IV	IV-1O03	100
C18H7.1	C18H7.1	IV	IV-1O11	100
C18H7.7	C18H7.7	IV	IV-1O23	100
K11H12.4	K11H12.4	IV	IV-1A18	100
K11H12.6	K11H12.6	IV	IV-1A22	100
K11H12.7	K11H12.7	IV	IV-1A24	100
F56B3.1	F56B3.1	IV	IV-1E02	100
F56B3.2	F56B3.2	IV	IV-1E04	100
F56B3.8	F56B3.8	IV	IV-1E16	100
F58H7.1	F58H7.1	IV	IV-1E22	100
F58H7.2	F58H7.2	IV	IV-1E24	100
C44B12.1	C44B12.1	IV	IV-1G24	100
C44B12.5	C44B12.5	IV	IV-1I08	100
W09G12.1	Y104H12D.a	IV	IV-1I22	100
W09G12.4	W09G12.4	IV	IV-1K06	100
W09G12.9	W09G12.9	IV	IV-1K16	100
F59A7.1	F38A1.1	IV	IV-1K24	100
F38A1.1	F38A1.4	IV	IV-1M06	100
F38A1.4	F38A1.7	IV	IV-1M12	100
Y77E11A.15	Y77E11A_3443.f	IV	IV-1B11	100
C34H4.1	C34H4.1	IV	IV-1F03	100
C34H4.2	C34H4.2	IV	IV-1F05	100
C34H4.3	C34H4.3	IV	IV-1F07	100
C34H4.4	C34H4.4	IV	IV-1F09	100
K08D12.5	K08D12.a	IV	IV-1F11	100
K08D12.4	K08D12.b	IV	IV-1F13	100
K08D12.7	K08D12.g	IV	IV-1F21	100
Y38C1BA.3	Y38C1BA.a	IV	IV-1H01	100
C23H5.8	C23H5.8a	IV	IV-1L01	100
C54E4.2	C54E4.2	IV	IV-1L07	100
C45G7.2	C45G7.2	IV	IV-1N07	100
C45G7.3	C45G7.3	IV	IV-1N09	100
T23E1.1	T23E1.1	IV	IV-1N21	100
T26C12.1	T26C12.1	IV	IV-1P01	100
W08E12.6	W08E12.b	IV	IV-1P11	100
W08E12.3	W08E12.h	IV	IV-1P23	100
F42A6.2	F42A6.2	IV	IV-1B18	100
F09D12.1	F09D12.1	IV	IV-1F18	100
F58E2.2	F58E2.2	IV	IV-1F24	100
F58E2.5	F58E2.5	IV	IV-1H06	100
Y37E11B.7	Y37E11B.7	IV	IV-1L12	100
K09B3.1	K09B3.1	IV	IV-1N12	100
W07G9.2	K09B3.2	IV	IV-1N14	100
F28F9.3	F28F9.3	IV	IV-1P08	100
F47C12.2	F47C12.2	IV	IV-2A15	100
F47C12.4	F47C12.4	IV	IV-2A19	100
F47C12.11	F47C12.6	IV	IV-2A23	100
F47C12.8	F47C12.8	IV	IV-2C03	100
W03D2.5	W03D2.5	IV	IV-2E05	100
W03D2.9	W03D2.9	IV	IV-2E13	100
F49F1.7	F49F1.2	IV	IV-2G05	100
F49F1.5	F49F1.5	IV	IV-2G11	100
F46A8.4	F49F1.9	IV	IV-2G19	100
F49F1.11	F49F1.11	IV	IV-2G23	100
F30B5.1	F30B5.1	IV	IV-2K17	100
F36A4.2	F36A4.2	IV	IV-2M09	100
F36A4.4	F36A4.4	IV	IV-2M13	100
T28C6.6	F36A4.10	IV	IV-2M23	100
F15E6.4	F15E6.4	IV	IV-2O11	100
R08C7.1	R08C7.1	IV	IV-2C18	100
R08C7.4	R08C7.4	IV	IV-2C24	100
R08C7.6	R08C7.6	IV	IV-2E04	100
ZK180.5	ZK180.5	IV	IV-2G08	100
ZK180.6	ZK180.6	IV	IV-2G10	100
F19C7.1	F19C7.1	IV	IV-2I02	100
F19C7.4	F19C7.2	IV	IV-2I04	100
F19C7.2	F19C7.4	IV	IV-2I08	100
F19C7.7	F19C7.7	IV	IV-2I14	100
F29B9.5	F29B9.5	IV	IV-2K04	100
F29B9.9	F29B9.9	IV	IV-2K12	100
T22B11.1	T22B11.1	IV	IV-2K18	100
D2096.1	E04A4.5	IV	IV-2M24	100
E04A4.6	E04A4.6	IV	IV-2O02	100
Y17G9A.3	Y17G9A.e	IV	IV-2D19	100
T08B6.9	T08B6.5	IV	IV-2F11	100
E03H12.4	E03H12.4	IV	IV-2H01	100
E03H12.5	E03H12.5	IV	IV-2H03	100
T08H10.3	E03H12.7	IV	IV-2H07	100
F36H12.1	F36H12.1	IV	IV-2P23	100
F36H12.4	F36H12.4	IV	IV-2B06	100
T13A10.1	F36H12.5	IV	IV-2B08	100
C55C3.3	C55C3.3	IV	IV-2P06	100
C55C3.5	C55C3.5	IV	IV-2P10	100
C43G2.3	C43G2.3	IV	IV-3A06	100
C01B10.6	C01B10.6	IV	IV-3E02	100
Y73B6A.3	Y73B6A.b	IV	IV-3E14	100
C17H12.11	C17H12.11	IV	IV-3I02	100
H20E11.2	H20E11.2	IV	IV-3I12	100
B0478.3	B0478.3	IV	IV-3M12	100
ZK381.2	ZK381.2	IV	IV-3M16	100
C25A8.2	C25A8.2	IV	IV-3O06	100
C34D4.10	C34D4.10	IV	IV-3D19	100
C34D4.11	C34D4.11	IV	IV-3D21	100
C42D4.1	C42D4.1	IV	IV-3F07	100
C42D4.3	C42D4.3	IV	IV-3F11	100
C42D4.13	C42D4.13	IV	IV-3H05	100
R13A1.1	R13A1.1	IV	IV-3H07	100
R13A1.5	R13A1.5	IV	IV-3H15	100
D2024.4	D2024.4	IV	IV-3J03	100
C06E4.2	C06E4.2	IV	IV-3J17	100
Y40C5A.3	Y40C5A.f	IV	IV-3N13	100
F13B6.1	F13B6.1	IV	IV-3P23	100
F13B6.3	F13B6.3	IV	IV-3B04	100
F32E10.3	F32E10.3	IV	IV-3H02	100
F45E4.5	F45E4.5	IV	IV-3H22	100
F45E4.8	F45E4.8	IV	IV-3J04	100
F45E4.9	F45E4.9	IV	IV-3J06	100
F33D4.3	F33D4.3	IV	IV-3J18	100
F33D4.6	F33D4.6	IV	IV-3J24	100
C50F7.2	C50F7.2	IV	IV-3L04	100
C50F7.9	C50F7.9	IV	IV-3L14	100
C46A5.4	C46A5.3	IV	IV-3L22	100
T14A8.2	T14A8.2	IV	IV-3P22	100
C06A6.5	C06A6.5	IV	IV-4A07	100
T06C10.4	T06C10.4	IV	IV-4A15	100
C49H3.12	C49H3.12	IV	IV-4C23	100
F57H12.3	F57H12.3	IV	IV-4E17	100
B0218.6	B0218.6	IV	IV-4K03	100
C07G1.2	C07G1.2	IV	IV-4K11	100
T09A12.2	T09A12.2	IV	IV-4M01	100
F35H10.2	F35H10.2	IV	IV-4O09	100
F17E9.2	F17E9.2	IV	IV-4A02	100
F17E9.3	F17E9.3	IV	IV-4A04	100
F17E9.4	F17E9.4	IV	IV-4A06	100
F17E9.11	F17E9.11	IV	IV-4A18	100
D2096.4	D2096.4	IV	IV-4C06	100
D2096.5	D2096.5	IV	IV-4C08	100
D2096.6	D2096.6	IV	IV-4C10	100
D2096.9	D2096.9	IV	IV-4C16	100
D2096.10	D2096.10	IV	IV-4C18	100
T01B11.2	T01B11.2	IV	IV-4E18	100
C28C12.1	C28C12.1	IV	IV-4G06	100
C28C12.3	C28C12.3	IV	IV-4G10	100
C28C12.4	C28C12.4	IV	IV-4G12	100
C28C12.5	C28C12.5	IV	IV-4G14	100
C28C12.7	C28C12.6	IV	IV-4G16	100
F42A9.7	F42A9.4	IV	IV-4I20	100
F42A9.5	F42A9.5	IV	IV-4I22	100
C49C8.6	C49C8.6	IV	IV-4K16	100
F08B4.4	F08B4.4	IV	IV-4K24	100
F21D5.3	F21D5.3	IV	IV-4M22	100
T28C6.1	T28C6.1	IV	IV-4B13	100
T28C6.4	T28C6.6	IV	IV-4B23	100
T11B7.3	T11B7.3	IV	IV-4D09	100
C09G9.3	C09G9.3	IV	IV-4D19	100
C09G9.4	C09G9.4	IV	IV-4D21	100
C27B7.7	C27B7.7	IV	IV-4F15	100
C53B4.4	C53B4.4	IV	IV-4H11	100
C53B4.8	C53B4.8	IV	IV-4H19	100
C53D6.2	C53D6.2	IV	IV-4H23	100
C53D6.4	C53D6.4	IV	IV-4J03	100
Y73F4A.1	Y73F4A.1	IV	IV-4J11	100
Y73F4A.2	Y73F4A.2	IV	IV-4J13	100
Y73F4A.3	Y73F4A.3	IV	IV-4J15	100
F23B2.5	F23B2.5	IV	IV-4N09	100
F23B2.12	F23B2.11	IV	IV-4N21	100
C07D10.4	C07D10.4	IV	IV-4P11	100
Y11D7A.5	Y11D7A.5	IV	IV-4B08	100
Y11D7A.8	Y11D7A.8	IV	IV-4B14	100
F49C12.5	F49C12.5	IV	IV-4D18	100
F49C12.10	F49C12.10	IV	IV-4F04	100
F49C12.14	F49C12.14	IV	IV-4F12	100
T20D3.1	T20D3.1	IV	IV-4F16	100
F56D5.1	F56D5.1	IV	IV-4H22	100
F38E11.4	F38E11.4	IV	IV-4L02	100
C33A12.15	C33A12.15	IV	IV-4N14	100
F56H11.1	F56H11.1	IV	IV-4N18	100
F27C8.4	F27C8.4	IV	IV-4P24	100
F27C8.6	F27C8.6	IV	IV-5A03	100
ZK1251.2	ZK1251.2	IV	IV-5C01	100
T13F2.4	T13F2.4	IV	IV-5E19	100
W08D2.1	W08D2.1	IV	IV-5G13	100
F25H8.3	F25H8.3	IV	IV-5M07	100
F25H8.5	F25H8.5	IV	IV-5M09	100
C47E12.3	C47E12.3	IV	IV-5M19	100
C47E12.6	C47E12.6	IV	IV-5O01	100
C47E12.14	C47E12.9	IV	IV-5O07	100
C47E12.10	C47E12.10	IV	IV-5O09	100
F44D12.6	F44D12.6	IV	IV-5O23	100
W01B6.1	W01B6.1	IV	IV-5A24	100
C04G2.1	C04G2.1	IV	IV-5C18	100
C04H5.2	C04H5.2	IV	IV-5G06	100
K08F4.5	K08F4.5	IV	IV-5G24	100
T14G10.3	T14G10.3	IV	IV-5I16	100
T14G10.4	T14G10.4	IV	IV-5I18	100
C24F3.3	C24F3.3	IV	IV-5K20	100
F01G10.6	F01G10.6	IV	IV-5M12	100
F01G10.7	F01G10.7	IV	IV-5M14	100
F01G10.10	F01G10.10	IV	IV-5M20	100
Y43C5A.2	Y43C5A.2	IV	IV-5M24	100
R11A8.3	R11A8.3	IV	IV-5B11	100
F13B12.4	F13B12.4	IV	IV-5D17	100
T07G12.3	T07G12.3	IV	IV-5H01	100
C43F9.5	C43F9.5	IV	IV-5H23	100
R09H10.2	R09H10.2	IV	IV-5J07	100
ZK697.8	R09H10.3	IV	IV-5J09	100
R09H10.5	R09H10.5	IV	IV-5J13	100
F56C4.1	F56C4.1	IV	IV-5J15	100
K08C7.3	K08C7.3	IV	IV-5J23	100
ZC168.2	ZC168.2	IV	IV-5N01	100
F13E9.4	F13E9.4	IV	IV-5B20	100
F13E9.9	F13E9.9	IV	IV-5D06	100
F13E9.10	F13E9.10	IV	IV-5D08	100
ZK596.1	ZK596.1	IV	IV-5D10	100
ZK593.2	ZK593.2	IV	IV-5D18	100
F36H1.1	F36H1.1	IV	IV-5H18	100
Y5F2A.1	Y5F2A.1	IV	IV-5J06	100
Y5F2A.2	Y5F2A.2	IV	IV-5J08	100
M7.9	M7.9	IV	IV-5L06	100
M7.10	M7.10	IV	IV-5L08	100
T05E11.3	T05E11.3	IV	IV-5L18	100
T05E11.6	T05E11.6	IV	IV-5L24	100
T05E11.8	T05E11.8	IV	IV-5N04	100
B0035.13	B0035.13	IV	IV-6E09	100
H02I12.1	H02I12.1	IV	IV-6G09	100
H02I12.4	H02I12.4	IV	IV-6G15	100
M04B2.4	M04B2.4	IV	IV-6K15	100
F12F6.3	F12F6.3	IV	IV-6K21	100
F40F11.4	F40F11.4	IV	IV-6M15	100
F58B3.3	F58B3.2	IV	IV-6O01	100
F58B3.8	F58B3.8	IV	IV-6O13	100
K01A6.4	K01A6.4	IV	IV-6C08	100
T12A7.2	T12A7.2	IV	IV-6C16	100
T12A7.5	T12A7.5	IV	IV-6C22	100
H01G02.1	H01G02.1	IV	IV-6C24	100
C29E6.1	C29E6.1	IV	IV-6G10	100
ZK829.3	ZK829.3	IV	IV-6I14	100
B0001.4	B0001.4	IV	IV-6O18	100
F20B10.3	F20B10.3	IV	IV-6B05	100
F35G2.4	F35G2.4	IV	IV-6B13	100
C42C1.15	C42C1.9	IV	IV-6F01	100
F28D1.5	F28D1.3	IV	IV-6H11	100
F28D1.4	F28D1.4	IV	IV-6H13	100
F08G5.4	F08G5.4	IV	IV-6J11	100
F08G5.7	F08G5.5	IV	IV-6J13	100
F08G5.6	F08G5.6	IV	IV-6J15	100
C25G4.1	C25G4.1	IV	IV-6J17	100
T23F6.2	T23F6.2	IV	IV-6D04	100
T23F6.5	T23F6.5	IV	IV-6D10	100
ZK896.1	ZK896.1	IV	IV-6F14	100
K08D8.6	ZK896.2	IV	IV-6F16	100
ZK896.4	ZK896.4	IV	IV-6F20	100
ZK896.5	ZK896.5	IV	IV-6F22	100
ZK896.6	ZK896.6	IV	IV-6F24	100
ZK896.7	ZK896.7	IV	IV-6H02	100
K08D8.3	K08D8.2	IV	IV-6H10	100
K08D8.5	K08D8.5	IV	IV-6H16	100
C32H11.1	C32H11.1	IV	IV-6H20	100
C32H11.3	C32H11.3	IV	IV-6H24	100
C32H11.4	C32H11.4	IV	IV-6J02	100
C32H11.5	C32H11.5	IV	IV-6J04	100
C32H11.11	C32H11.6	IV	IV-6J06	100
C32H11.10	C32H11.9	IV	IV-6J12	100
C32H11.9	C32H11.10	IV	IV-6J14	100
C32H11.12	C32H11.12	IV	IV-6J18	100
F55G11.2	F55G11.2	IV	IV-6J24	100
F55G11.5	F55G11.5	IV	IV-6L06	100
F55G11.8	F55G11.8	IV	IV-6L12	100
K10D11.1	K10D11.1	IV	IV-6L18	100
K10D11.3	K10D11.3	IV	IV-6L22	100
K10D11.6	K10D11.6	IV	IV-6N04	100
F49E11.4	F49E11.4	IV	IV-6N12	100
F49E11.5	F49E11.5	IV	IV-6N14	100
F49E11.11	F49E11.11	IV	IV-6P02	100
C39E9.2	C39E9.2	IV	IV-6P06	100
C39E9.3	C39E9.3	IV	IV-6P08	100
C39E9.4	C39E9.4	IV	IV-6P10	100
C39E9.6	C39E9.6	IV	IV-6P14	100
C39E9.8	C39E9.8	IV	IV-6P18	100
F09E8.1	F09E8.1	IV	IV-7C01	100
F09E8.6	F09E8.6	IV	IV-7C11	100
JC8.8	JC8.8	IV	IV-7E13	100
W02A2.2	W02A2.2	IV	IV-7G05	100
W02A2.3	W02A2.3	IV	IV-7G07	100
Y62E10A.3	Y62E10A.a	IV	IV-7G19	100
Y62E10A.13	Y62E10A.m	IV	IV-7I17	100
Y45F10C.2	C08F11.12	IV	IV-7C02	100
Y45F10C.4	Y45F10C.4	IV	IV-7C12	100
Y64G10A.1	F02H6.7	IV	IV-7B15	100
T27E7.1	T27E7.1	IV	IV-7F05	100
Y41E3.1	Y41E3.1	IV	IV-7L13	100
Y105C5A.6	Y105C5A.d	IV	IV-7D24	100
H25K10.5	H25K10.5	IV	IV-7J06	100
K03D3.2	K03D3.2	IV	IV-7L08	100
C09G12.5	K03D3.5	IV	IV-7L14	100
Y65A5A.2	Y65A5A.2	IV	IV-7N16	100
Y116A8A.3	Y116A8A.1	IV	IV-8C05	100
Y116A8A.4	Y116A8A.6	IV	IV-8C15	100
Y116A8C.4	Y116A8C.4	IV	IV-8E09	100
Y116A8C.33	Y116A8C.33	IV	IV-8I17	100
Y116A8C.43	Y116A8C.43	IV	IV-8K11	100
ZK550.5	ZK550.5	IV	IV-8O07	100
F26D10.12	F26D10.12	IV	IV-8A08	100
C49C3.4	C49C3.4	IV	IV-8C10	100
C49C3.13	C49C3.13	IV	IV-8E04	100
C30H6.1	C30H6.1	IV	IV-8E10	100
C30H6.4	C30H6.4	IV	IV-8E16	100
F11E6.1	F11E6.1	IV	IV-8I02	100
Y37E11AR.6	Y37E11A_93.a	IV	IV-8K06	100
Y37E11AR.7	Y37E11A_93.b	IV	IV-8K08	100
Y37E11AL.6	Y37E11A_94.a	IV	IV-8K24	100
Y37E11AL.4	Y37E11A_94.d	IV	IV-8M06	100
Y41D4B.15	Y41D4B_7946.c	IV	IV-8H13	100
Y46C8AL.4	Y46C8_95.b	IV	IV-8H19	100
Y46C8AL.2	Y46C8_97.a	IV	IV-8H23	100
Y46C8AR.1	Y46C8_99.a	IV	IV-8J05	100
Y46C8AL.8	Y46C8_100.b	IV	IV-8J09	100
Y46C8AL.9	Y46C8_100.c	IV	IV-8J11	100
Y46C8AR.3	Y46C8_101.a	IV	IV-8J15	100
F56D6.15	Y46C8_103.a	IV	IV-8J17	100
Y55F3BR.2	Y55F3A_736.a	IV	IV-8J19	100
Y55F3BR.8	Y55F3A_747.d	IV	IV-8L21	100
Y55F3AM.11	Y55F3A_748.d	IV	IV-8N17	100
Y59E9AR.4	Y59E9_120.d	IV	IV-8B16	100
Y67D8C.8	Y67D8A_380.c	IV	IV-8F08	100
Y67D8C.7	Y67D8A_380.d	IV	IV-8F10	100
Y69A2AR.5	Y69A2A_7278.f	IV	IV-8L14	100
Y76B12C.3	Y76B12C_67.c	IV	IV-8N22	100
F56E10.2	Y38C9B.a	V	V-1A15	100
ZK6.3	ZK6.3	V	V-1I13	100
ZK6.7	ZK6.7	V	V-1I21	100
ZK6.10	ZK6.10	V	V-1K03	100
M02H5.8	M02H5.b	V	V-1M05	100
R11G11.6	R11G11.6	V	V-1O23	100
R11G11.14	R11G11.14	V	V-1A16	100
C14C6.6	C14C6.6	V	V-1C06	100
C14C6.7	C14C6.7	V	V-1C08	100
K06H6.5	K06H6.5	V	V-1E06	100
K06H6.6	K06H6.6	V	V-1E08	100
ZK488.10	ZK488.7	V	V-1E20	100
ZK488.7	ZK488.10	V	V-1G02	100
F48G7.8	F48G7.7	V	V-1G16	100
F31F4.11	F31F4.11	V	V-1K02	100
C05E4.7	C05E4.7	V	V-1M18	100
K09C6.3	K09C6.3	V	V-1B23	100
T02B11.9	T02B11.2	V	V-1D15	100
T02B11.7	T02B11.7	V	V-1F01	100
K10C9.1	K10C9.1	V	V-1F21	100
K10C9.3	K10C9.3	V	V-1H01	100
W07B8.4	W07B8.4	V	V-1J09	100
F25A2.1	F25A2.1	V	V-1J23	100
R12A1.2	R12A1.2	V	V-1L19	100
R12A1.3	R12A1.3	V	V-1L21	100
R12A1.4	R12A1.4	V	V-1L23	100
C38C3.6	C38C3.6	V	V-1P13	100
K02H11.4	K02H11.4	V	V-1B02	100
F16B4.7	F16B4.7	V	V-1D08	100
K04F1.8	K04F1.8	V	V-1F20	100
K04F1.9	K04F1.9	V	V-1F22	100
K04F1.10	K04F1.10	V	V-1F24	100
K04F1.11	K04F1.11	V	V-1H02	100
K04F1.13	K04F1.13	V	V-1H06	100
K04F1.14	K04F1.14	V	V-1H08	100
K04F1.15	K04F1.15	V	V-1H10	100
Y46H3B.2	Y46H3B.a	V	V-1L02	100
T10B5.7	T10B5.7	V	V-1N10	100
T06A1.5	T06A1.5	V	V-1N24	100
Y40B10B.1	Y40B10B.1	V	V-1P02	100
F59A7.11	F59A7.7	V	V-2A05	100
F36F12.1	F36F12.1	V	V-2A23	100
F36F12.3	F36F12.3	V	V-2C03	100
F36F12.7	F36F12.7	V	V-2C11	100
C45H4.2	C45H4.2	V	V-2E07	100
C45H4.17	C45H4.17	V	V-2G11	100
F41B5.7	F44C8.1	V	V-2I07	100
F41B5.4	F41B5.4	V	V-2K11	100
F41B5.2	F41B5.7	V	V-2K17	100
Y5H2A.1	Y5H2A.b	V	V-2M03	100
F15E11.4	F15E11.4	V	V-2O03	100
F15E11.5	F15E11.5	V	V-2O05	100
Y19D10A.7	F15E11.7	V	V-2O09	100
F56A4.2	F15E11.9	V	V-2O13	100
F56A4.1	Y19D10A.k	V	V-2A18	100
F56A4.6	F56A4.f	V	V-2E04	100
Y19D10A.6	F56A4.k	V	V-2E14	100
F53E10.3	F53E10.3	V	V-2K10	100
F54E2.2	R05D8.o	V	V-2D15	100
F54E2.1	F54E2.1	V	V-2D21	100
C31B8.7	C31B8.7	V	V-2L03	100
C31B8.8	C31B8.8	V	V-2L05	100
K12D9.14	K12D9.12	V	V-2P21	100
F59D6.1	F59D6.1	V	V-2P23	100
F59D6.2	F59D6.2	V	V-2B02	100
C50H11.17	C50H11.17	V	V-2D22	100
Y73C8C.2	Y73C8C.2	V	V-2F02	100
Y73C8C.4	Y73C8C.4	V	V-2F06	100
F02C9.2	F02C9.2	V	V-2F22	100
C36C5.5	C36C5.5	V	V-2H12	100
C36C5.12	C36C5.12	V	V-2J02	100
K08D9.2	K08D9.2	V	V-2J20	100
C40C9.3	K08D9.5	V	V-2L02	100
T28A11.3	T28A11.3	V	V-2L12	100
T28A11.4	T28A11.4	V	V-2L14	100
T28A11.16	T28A11.5	V	V-2L16	100
T28A11.18	T28A11.18	V	V-2N18	100
C17B7.12	F35F10.5	V	V-2P10	100
F35F10.13	F35F10.13	V	V-3A01	100
C17B7.2	C17B7.2	V	V-3A07	100
C17B7.4	C17B7.4	V	V-3A11	100
C17B7.9	C17B7.9	V	V-3A21	100
F35F10.5	C17B7.12	V	V-3C03	100
T20D4.19	T20D4.19	V	V-3G13	100
C17G10.5	C02A12.4	V	V-3I05	100
T24A6.18	T24A6.18	V	V-3M15	100
W08A12.2	W08A12.2	V	V-3C02	100
W08A12.3	W08A12.3	V	V-3C04	100
R08F11.7	R08F11.7	V	V-3E12	100
H10D18.4	H10D18.c	V	V-3E18	100
H10D18.2	H10D18.e	V	V-3E22	100
C17E7.10	C17E7.10	V	V-3I12	100
K07C6.4	K07C6.2	V	V-3I22	100
K07C6.3	K07C6.3	V	V-3I24	100
K07C6.2	K07C6.4	V	V-3K02	100
K07C6.5	K07C6.5	V	V-3K04	100
B0213.3	B0213.3	V	V-3M08	100
B0213.5	B0213.5	V	V-3M12	100
B0213.6	B0213.6	V	V-3M14	100
B0213.11	B0213.11	V	V-3M24	100
B0213.14	B0213.12	V	V-3O02	100
B0213.15	B0213.15	V	V-3O06	100
K09D9.2	K09D9.2	V	V-3O12	100
K09D9.9	K09D9.9	V	V-3B01	100
C49G7.4	C49G7.4	V	V-3B15	100
C49G7.8	C49G7.8	V	V-3B23	100
D1065.3	D1065.3	V	V-3D11	100
T05B4.10	T05B4.9	V	V-3F17	100
F32D1.4	F32D1.4	V	V-3L19	100
F13A2.1	F13A2.1	V	V-3N09	100
F13A2.5	F13A2.5	V	V-3N17	100
Y47D7A.9	Y47D7A_138.c	V	V-3P03	100
Y47D7A.12	Y47D7A_143.d	V	V-3P15	100
Y47D7A.11	Y47D7A_143.e	V	V-3P17	100
F41F3.3	F41F3.3	V	V-3D08	100
F41F3.4	F41F3.4	V	V-3D10	100
K03B4.4	K03B4.4	V	V-3D24	100
F39G3.2	F39G3.2	V	V-3F14	100
F39G3.3	F39G3.3	V	V-3F16	100
F39G3.8	F39G3.8	V	V-3H02	100
T15D6.12	C18G1.6	V	V-3H14	100
C18G1.7	C18G1.7	V	V-3H16	100
C37H5.4	C37H5.4	V	V-3J14	100
C37H5.11	C37H5.10	V	V-3J24	100
T19H12.3	T19H12.3	V	V-3L12	100
H23N18.5	H23N18.5	V	V-3N14	100
C02E7.7	C02E7.7	V	V-3P04	100
K11D12.1	K11D12.1	V	V-4C07	100
F14F9.2	F14F9.2	V	V-4E23	100
F14F9.5	F14F9.5	V	V-4G05	100
C03A7.14	C03A7.4	V	V-4G17	100
R09B5.5	C03A7.7	V	V-4G23	100
C03A7.4	C03A7.8	V	V-4I01	100
C03A7.13	C03A7.13	V	V-4I11	100
B0238.7	B0238.7	V	V-4K11	100
Y49G5A.1	Y49G5A.1	V	V-4M03	100
C10G8.3	C10G8.3	V	V-4M09	100
C10G8.4	C10G8.4	V	V-4M11	100
T09D3.3	T09D3.3	V	V-4O01	100
C35A11.3	C35A11.3	V	V-4O11	100
F08F3.1	F08F3.1	V	V-4O17	100
T05C3.4	T05C3.4	V	V-4C08	100
C24G6.6	C24G6.6	V	V-4C22	100
C24G6.7	C24G6.7	V	V-4C24	100
M03E7.4	CD4.9	V	V-4G14	100
C14C11.3	C14C11.3	V	V-4I06	100
C14C11.8	C14C11.8	V	V-4I16	100
F25B4.9	F25B4.9	V	V-4K08	100
F44E7.6	F44E7.6	V	V-4M12	100
F26F12.1	F26F12.1	V	V-4O02	100
C04E6.6	C04E6.6	V	V-4B05	100
M03F8.5	M03F8.5	V	V-4D05	100
K08B12.1	K08B12.1	V	V-4J23	100
K12B6.3	K12B6.3	V	V-4L17	100
W01A11.1	W01A11.1	V	V-4B20	100
K04A8.1	K04A8.1	V	V-4F10	100
K04A8.5	K04A8.5	V	V-4F18	100
K04A8.8	K04A8.8	V	V-4F24	100
EGAP9.3	EGAP9.3	V	V-4H08	100
ZK1055.5	ZK1055.5	V	V-4H18	100
ZC487.5	ZC487.5	V	V-4N04	100
T25F10.2	T25F10.2	V	V-4N08	100
Y45G12C.11	T15B7.7	V	V-5A03	100
C33G8.4	C33G8.4	V	V-5E13	100
F20A1.1	F20A1.1	V	V-5G07	100
F20A1.8	F20A1.8	V	V-5G21	100
VC5.3	VC5.1	V	V-5I03	100
F10D2.8	F10D2.2	V	V-5K03	100
C05C8.3	C05C8.3	V	V-5O09	100
C13A2.2	C13A2.2	V	V-5O23	100
C13A2.3	C13A2.3	V	V-5A02	100
C13A2.7	C13A2.7	V	V-5A10	100
F07G11.4	F07G11.4	V	V-5A24	100
F10G2.1	F10G2.1	V	V-5C10	100
F10G2.2	F10G2.2	V	V-5C12	100
C03G6.6	C03G6.6	V	V-5E12	100
C03G6.15	C03G6.15	V	V-5G06	100
R13D7.2	R13D7.2	V	V-5G22	100
F25E5.3	F25E5.3	V	V-5K12	100
F25E5.7	F25E5.7	V	V-5K20	100
F25E5.10	F25E5.10	V	V-5M02	100
C18B10.6	C18B10.6	V	V-5M18	100
C54F6.3	C54F6.3	V	V-5O10	100
C54F6.6	C54F6.6	V	V-5O16	100
F19F10.4	F19F10.4	V	V-5B15	100
C50E3.6	C50E3.5	V	V-5D15	100
F07C4.6	F07C4.6	V	V-5F19	100
F07C4.7	F07C4.7	V	V-5F21	100
F07C4.10	F07C4.10	V	V-5H03	100
C12D5.5	C12D5.5	V	V-5H19	100
C12D5.7	C12D5.7	V	V-5H23	100
C12D5.9	C12D5.9	V	V-5J03	100
F46F5.7	T05B11.4	V	V-5L01	100
C26F1.2	C26F1.2	V	V-5L05	100
C26F1.10	C26F1.10	V	V-5L19	100
ZK75.1	ZK75.1	V	V-5N07	100
C37C3.4	C37C3.4	V	V-5N19	100
C37C3.6	C37C3.6	V	V-5N21	100
C37C3.8	C37C3.8	V	V-5P01	100
F26D11.4	F26D11.4	V	V-5B06	100
F26D11.5	F26D11.5	V	V-5B08	100
F26D11.9	F26D11.9	V	V-5B12	100
C09H5.7	C09H5.7	V	V-5F12	100
F58G4.3	F58G4.3	V	V-5F22	100
D1014.5	D1014.5	V	V-5H16	100
K07C11.3	K07C11.3	V	V-5L02	100
K07C11.4	K07C11.4	V	V-5L04	100
K07C11.5	K07C11.5	V	V-5L06	100
C16D9.1	C16D9.1	V	V-5L16	100
C16D9.5	C16D9.5	V	V-5L24	100
C16D9.8	C16D9.8	V	V-5N06	100
F21F8.4	F21F8.4	V	V-5N14	100
F21F8.5	F21F8.5	V	V-5N16	100
F21F8.6	F21F8.6	V	V-5N18	100
F38E1.7	F38E1.7	V	V-6A13	100
F52E1.2	F52E1.2	V	V-6C01	100
F52E1.14	F52E1.5	V	V-6C07	100
T23B12.8	T23B12.8	V	V-6E13	100
ZK994.1	ZK994.1	V	V-6E21	100
F25G6.5	F25G6.5	V	V-6I15	100
F41E6.6	F41E6.6	V	V-6K19	100
F41E6.8	F41E6.8	V	V-6K23	100
F28A12.2	F28A12.2	V	V-6M15	100
F28A12.4	F28A12.4	V	V-6M19	100
B0507.1	B0507.1	V	V-6A12	100
B0507.5	B0507.5	V	V-6A18	100
H14N18.2	H14N18.2	V	V-6E06	100
H14N18.3	H14N18.3	V	V-6E08	100
T19A5.1	T19A5.1	V	V-6E12	100
F59E11.5	F59E11.5	V	V-6G06	100
F59E11.6	F59E11.6	V	V-6G08	100
F59E11.7	F59E11.7	V	V-6G10	100
C25E10.2	C25E10.2	V	V-6I24	100
C25E10.8	C25E10.8	V	V-6K12	100
C25E10.9	C25E10.9	V	V-6K14	100
C25E10.11	C25E10.11	V	V-6K18	100
T27E4.5	T27E4.5	V	V-6M04	100
F21C10.5	F21C10.5	V	V-6M22	100
F21C10.6	F21C10.6	V	V-6M24	100
F21C10.8	F21C10.8	V	V-6O04	100
B0222.8	B0222.6	V	V-6O20	100
T18H9.1	T18H9.1	V	V-6B13	100
ZK682.4	ZK682.4	V	V-6F01	100
F44A2.3	F44A2.3	V	V-6F11	100
E02C12.13	E02C12.4	V	V-6H17	100
C50F4.3	C50F4.3	V	V-6N03	100
C50F4.8	C50F4.8	V	V-6N13	100
T06E4.4	T06E4.6	V	V-6B08	100
T06E4.8	T06E4.9	V	V-6B14	100
T06E4.10	T06E4.10	V	V-6B16	100
B0331.1	B0331.1	V	V-6B20	100
ZK287.3	ZK287.3	V	V-6D04	100
ZK287.4	ZK287.4	V	V-6D06	100
ZK287.8	ZK287.8	V	V-6D14	100
F58E6.4	F58E6.4	V	V-6F20	100
F46B6.8	F46B6.8	V	V-6H20	100
C50H2.3	C50H2.3	V	V-6L22	100
T07C12.7	T07C12.7	V	V-6N18	100
K08H10.4	K08H10.4	V	V-6P18	100
C08B6.3	C08B6.3	V	V-7C21	100
C08B6.6	C08B6.6	V	V-7E03	100
C08B6.10	C08B6.10	V	V-7E11	100
C51E3.7	C51E3.7	V	V-7G01	100
T26F2.1	C51E3.8	V	V-7G03	100
ZK856.5	ZK856.3	V	V-7G09	100
ZK856.4	ZK856.4	V	V-7G11	100
ZK856.6	ZK856.6	V	V-7G15	100
C12D8.4	C12D8.4	V	V-7I07	100
Y22F5A.4	Y22F5A.4	V	V-7K05	100
Y22F5A.5	Y22F5A.5	V	V-7K07	100
B0024.1	B0024.1	V	V-7K11	100
B0024.2	B0024.2	V	V-7K13	100
B0024.15	B0024.3	V	V-7K15	100
K07C5.7	K07C5.7	V	V-7O01	100
F15H10.10	F15H10.5	V	V-7A06	100
F15H10.6	F15H10.6	V	V-7A08	100
F22E12.1	F22E12.1	V	V-7A18	100
F32G8.3	F32G8.3	V	V-7E16	100
T21C9.6	T21C9.6	V	V-7G08	100
H27A22.1	H27A22.1	V	V-7G24	100
F28H7.4	F28H7.4	V	V-7K14	100
D1054.10	D1054.10	V	V-7M20	100
D1054.11	D1054.11	V	V-7M22	100
F32D8.2	F32D8.2	V	V-7B01	100
F32D8.11	F32D8.3	V	V-7B03	100
F32D8.7	F32D8.7	V	V-7B11	100
F32D8.8	F32D8.8	V	V-7B13	100
F32D8.9	F32D8.9	V	V-7B15	100
F58B4.3	F58B4.3	V	V-7B23	100
F58B4.4	F58B4.4	V	V-7D01	100
F17C11.2	F17C11.2	V	V-7D07	100
F17C11.3	F17C11.3	V	V-7D09	100
F17C11.5	F17C11.5	V	V-7D13	100
T04C12.3	T04C12.3	V	V-7H03	100
Y42A5A.2	Y42A5A.2	V	V-7H13	100
Y42A5A.3	Y42A5A.3	V	V-7H15	100
T19B10.1	T19B10.1	V	V-7L09	100
T19B10.2	T19B10.2	V	V-7L11	100
T19B10.3	T19B10.3	V	V-7L13	100
T19B10.9	T19B10.9	V	V-7N01	100
C03E10.4	C03E10.4	V	V-7N19	100
C03E10.5	C03E10.6	V	V-7N23	100
F47G9.6	F47G9.6	V	V-7B02	100
T02E9.2	T02E9.2	V	V-7B06	100
F55C10.3	F55C10.2	V	V-7B12	100
T11F9.9	F55C10.3	V	V-7B14	100
F55C10.4	F55C10.4	V	V-7B16	100
K03B8.6	K03B8.6	V	V-7D04	100
F57B7.2	F57B7.2	V	V-7D18	100
F57B7.3	F57B7.3	V	V-7D20	100
F57B7.4	F57B7.4	V	V-7D22	100
T11F9.3	T11F9.3	V	V-7F04	100
T11F9.5	T11F9.5	V	V-7F08	100
F25F6.1	C55A6.8	V	V-7H18	100
F35B12.2	F35B12.2	V	V-7J24	100
F35B12.3	F35B12.3	V	V-7L02	100
F35B12.6	F35B12.6	V	V-7L08	100
F35B12.7	F35B12.7	V	V-7L10	100
T04F3.2	T04F3.2	V	V-7N22	100
F55A11.1	F55A11.1	V	V-7P04	100
D2023.6	D2023.6	V	V-8A05	100
D2023.7	D2023.7	V	V-8A07	100
R13H4.3	R13H4.3	V	V-8A13	100
F58H1.2	F58H1.2	V	V-8C17	100
F58H1.7	F58H1.7	V	V-8E03	100
C52E4.5	C52E4.5	V	V-8E13	100
F57F5.1	F57F5.1	V	V-8E19	100
F10C2.3	F10C2.3	V	V-8G09	100
F10C2.5	F10C2.5	V	V-8G13	100
C27A7.3	C27A7.3	V	V-8K19	100
T04H1.3	T04H1.3	V	V-8O11	100
T04H1.4	T04H1.4	V	V-8O13	100
K01D12.5	K01D12.5	V	V-8E08	100
K01D12.8	K01D12.8	V	V-8E14	100
K01D12.9	K01D12.9	V	V-8E16	100
K01D12.10	K01D12.10	V	V-8E18	100
K01D12.11	K01D12.11	V	V-8E20	100
K01D12.12	K01D12.12	V	V-8E22	100
K01D12.13	K01D12.13	V	V-8E24	100
K01D12.14	K01D12.14	V	V-8G02	100
C54D10.1	C54D10.1	V	V-8G06	100
C54D10.2	C54D10.2	V	V-8G08	100
C54D10.9	C54D10.9	V	V-8G22	100
C54D10.10	C54D10.10	V	V-8G24	100
T28H10.2	T28H10.2	V	V-8I22	100
T28H10.3	T28H10.3	V	V-8I24	100
F45D3.3	F45D3.3	V	V-8K10	100
W05B10.3	W05B10.3	V	V-8O02	100
R11D1.3	R11D1.3	V	V-8O18	100
R11D1.4	R11D1.4	V	V-8O20	100
F18E2.1	F18E2.1	V	V-8D01	100
ZC455.10	ZC455.10	V	V-8F03	100
C44H9.5	C44H9.5	V	V-8H01	100
R90.2	R90.2	V	V-8H23	100
F54F3.1	F54F3.1	V	V-8J05	100
F54F3.3	F54F3.3	V	V-8J07	100
T16G1.1	T16G1.1	V	V-8J11	100
T16G1.2	T16G1.2	V	V-8J13	100
T16G1.8	T16G1.8	V	V-8L01	100
F15B9.1	F15B9.1	V	V-8L21	100
W07G4.1	W07G4.1	V	V-8N13	100
W07G4.2	W07G4.2	V	V-8N15	100
B0365.5	B0365.5	V	V-8P15	100
F16H6.1	B0365.6	V	V-8P17	100
Y2H9A.3	C50B6.4	V	V-8F02	100
C50B6.7	C50B6.7	V	V-8F08	100
F32H5.1	F32H5.1	V	V-8F20	100
F32H5.3	F32H5.3	V	V-8F24	100
M04G12.2	M04G12.2	V	V-8H10	100
F53F1.5	F53F1.4	V	V-8H22	100
C50B6.4	Y2H9A.3	V	V-8J18	100
F25H9.1	F25H9.1	V	V-8J22	100
C56A3.2	C56A3.2	V	V-8N10	100
F53F4.7	F53F4.7	V	V-8P22	100
F53F4.13	F53F4.13	V	V-9A09	100
T01D3.3	T01D3.3	V	V-9C09	100
T01D3.6	T01D3.6	V	V-9C15	100
F35E12.2	F35E12.2	V	V-9C19	100
F35E12.5	F35E12.5	V	V-9E01	100
F35E12.6	F35E12.6	V	V-9E03	100
F35E12.7	F35E12.7	V	V-9E05	100
F35E12.8	F35E12.8	V	V-9E07	100
F35E12.10	F35E12.10	V	V-9E11	100
F20G2.4	F20G2.4	V	V-9E19	100
F53C11.1	F53C11.1	V	V-9E23	100
F55B12.5	F55B12.5	V	V-9G23	100
F09F3.6	F09F3.6	V	V-9I17	100
T22G5.7	T22G5.7	V	V-9K19	100
C06B3.3	C06B3.3	V	V-9M01	100
C06B3.4	C06B3.4	V	V-9M03	100
C06B3.5	C06B3.5	V	V-9M05	100
F58E10.7	F58E10.7	V	V-9A18	100
T08G5.3	T08G5.3	V	V-9A24	100
D1086.1	D1086.1	V	V-9C16	100
D1086.2	D1086.2	V	V-9C18	100
D1086.3	D1086.3	V	V-9C20	100
D1086.5	D1086.5	V	V-9C24	100
D1086.18	D1086.7	V	V-9E04	100
T16A9.4	T16A9.4	V	V-9G24	100
K02E11.4	K02E11.4	V	V-9I08	100
K02E11.7	K02E11.7	V	V-9I14	100
F40G12.2	F40G12.2	V	V-9I18	100
F40G12.4	F40G12.4	V	V-9I22	100
F40G12.5	F40G12.5	V	V-9I24	100
F40G12.6	F40G12.6	V	V-9K02	100
F14D7.5	F14D7.5	V	V-9K22	100
F14D7.14	F14D7.7	V	V-9M02	100
Y49A3A.4	Y49A3A.4	V	V-9O10	100
F23B12.4	F23B12.3	V	V-9B13	100
F08H9.5	F08H9.5	V	V-9D09	100
F08H9.7	F08H9.7	V	V-9D13	100
F08H9.8	R02D5.2	V	V-9D21	100
R02D5.7	R02D5.7	V	V-9F05	100
C53A5.2	C53A5.2	V	V-9F09	100
C53A5.11	C53A5.11	V	V-9H03	100
Y50E8A.6	Y50E8.f	V	V-9L17	100
W06A7.5	W06A7.5	V	V-9P07	100
ZC412.3	ZC412.3	V	V-9P13	100
H12D21.12	ZC412.7	V	V-9P21	100
H12D21.3	ZC412.8	V	V-9P23	100
H12D21.2	ZC412.9	V	V-9B02	100
H12D21.6	H12D21.4	V	V-9B10	100
H12D21.10	H12D21.10	V	V-9B20	100
F02D8.2	F02D8.2	V	V-9D06	100
T01C3.4	T01C3.4	V	V-9D18	100
C25D7.5	C25D7.5	V	V-9H04	100
C01G10.17	C01G10.4	V	V-9H24	100
C01G10.5	C01G10.5	V	V-9J02	100
C01G10.6	C01G10.6	V	V-9J04	100
T09F5.1	T09F5.1	V	V-9L22	100
C41G6.13	Y75B12B.8	V	V-9P08	100
C41G6.1	C41G6.1	V	V-9P12	100
Y75B12B.8	C41G6.13	V	V-10A09	100
M01B2.1	M01B2.1	V	V-10A11	100
T10H4.11	T10H4.11	V	V-10E01	100
T10H4.12	T10H4.12	V	V-10E03	100
ZK1037.1	ZK1037.1	V	V-10E11	100
ZK1037.10	ZK1037.10	V	V-10G05	100
C29F3.2	C29F3.2	V	V-10G13	100
C29F3.4	C29F3.4	V	V-10G17	100
C29F3.5	C29F3.5	V	V-10G19	100
R08H2.10	R08H2.10	V	V-10I19	100
T06E6.10	T06E6.10	V	V-10K21	100
T26H5.8	T26H5.8	V	V-10M17	100
F21A3.2	F21A3.2	V	V-10A02	100
F28F8.2	F28F8.2	V	V-10A16	100
C55A1.7	C55A1.4	V	V-10E02	100
C55A1.6	C55A1.6	V	V-10E06	100
T23D5.3	T23D5.3	V	V-10I18	100
T26E4.1	T26E4.1	V	V-10K20	100
T26E4.2	T26E4.2	V	V-10K22	100
T26E4.3	T26E4.3	V	V-10K24	100
T26E4.5	T26E4.5	V	V-10M04	100
T26E4.9	T26E4.9	V	V-10M12	100
F54B8.5	F54B8.5	V	V-10O10	100
F35E8.1	F35E8.2	V	V-10D17	100
F35E8.6	F35E8.6	V	V-10F01	100
F35E8.7	F35E8.7	V	V-10F03	100
F35E8.9	F35E8.9	V	V-10F07	100
F36G9.11	F36G9.11	V	V-10J05	100
C06C6.6	C06C6.6	V	V-10L01	100
F14H3.5	F14H3.5	V	V-10N21	100
F10A3.11	F10A3.11	V	V-10D14	100
F11A5.7	F11A5.7	V	V-10F22	100
F21H7.5	F21H7.5	V	V-10H20	100
T13F3.6	T13F3.6	V	V-10J14	100
F28G4.2	F28G4.2	V	V-10J18	100
F28G4.3	F28G4.3	V	V-10J20	100
F28G4.4	F28G4.4	V	V-10J22	100
W08G11.1	W08G11.1	V	V-10N14	100
F26D2.3	F26D2.3	V	V-10P22	100
F26D2.14	F26D2.13	V	V-11A15	100
T08G3.6	T08G3.6	V	V-11C07	100
T08G3.11	T08G3.11	V	V-11C17	100
F57E7.1	F57E7.1	V	V-11C19	100
T03E6.7	T03E6.7	V	V-11I07	100
F14F8.8	F14F8.8	V	V-11M11	100
Y70C5C.2	Y70C5C.2	V	V-11M17	100
Y70C5C.3	Y70C5C.3	V	V-11M19	100
Y70C5C.5	Y70C5C.5	V	V-11M23	100
T20B3.7	T20B3.6	V	V-11A14	100
Y102A5B.2	Y102A5B.2	V	V-11C02	100
F09C6.10	F09C6.10	V	V-11E16	100
Y102A5C.4	Y102A5C.4	V	V-11E24	100
Y102A5C.27	Y102A5C.27	V	V-11I16	100
F49H6.12	F49H6.12	V	V-11K24	100
F28B1.2	F28B1.2	V	V-11M06	100
F28B1.9	F28B1.6	V	V-11M14	100
T05E12.6	T05E12.5	V	V-11M24	100
ZK218.7	ZK218.7	V	V-11O18	100
F08E10.7	T19C9.5	V	V-11F05	100
Y68A4B.1	Y68A4B.1	V	V-11F13	100
Y20C6A.4	Y20C6A.2	V	V-11L01	100
T27C5.12	T27C5.7	V	V-11L17	100
C18D4.4	C18D4.4	V	V-11B16	100
F59A1.6	F59A1.6	V	V-11F16	100
Y59A8B.19	Y59A8C.d	V	V-11L18	100
Y51A2A.7	Y59A8C.f	V	V-11L22	100
Y59A8B.20	Y59A8C.g	V	V-11L24	100
W04E12.8	C14A6.1	V	V-11N18	100
Y51A2A.4	Y51A2A.4	V	V-12C17	100
Y51A2A.11	Y51A2A.7	V	V-12C23	100
C08E8.11	C08E8.3	V	V-12E15	100
ZK262.3	ZK262.3	V	V-12G11	100
Y51A2D.1	Y51A2D.1	V	V-12I23	100
Y51A2D.10	Y51A2D.10	V	V-12K11	100
Y51A2D.11	Y51A2D.11	V	V-12K13	100
Y51A2D.14	Y51A2D.14	V	V-12K19	100
Y69H2.3	Y69H2.3	V	V-12M09	100
Y69H2.10	Y69H2.4	V	V-12M11	100
ZK384.1	ZK384.1	V	V-12O11	100
ZK384.2	ZK384.2	V	V-12O13	100
F11D11.1	F11D11.1	V	V-12O19	100
F11D11.5	F11D11.5	V	V-12A04	100
F11D11.8	F11D11.8	V	V-12A10	100
F11D11.14	F11D11.10	V	V-12A14	100
Y39B6A.5	Y39B6B.bb	V	V-12I02	100
Y39B6A.48	Y39B6B.cc	V	V-12I06	100
Y39B6A.9	Y39B6B.x	V	V-12M06	100
F21D9.3	F21D9.3	V	V-12O10	100
Y43F8A.1	Y43F8A.1	V	V-12D05	100
Y43F8A.2	Y43F8A.2	V	V-12D07	100
C25F9.8	C25F9.8	V	V-12F07	100
Y43F8B.3	Y43F8B.3	V	V-12F15	100
Y43F8B.5	Y43F8B.5	V	V-12F19	100
Y43F8C.1	Y43F8C.1	V	V-12H23	100
Y43F8C.2	Y43F8C.2	V	V-12J01	100
Y43F8C.7	Y43F8C.7	V	V-12J11	100
Y43F8C.5	Y43F8C.9	V	V-12J15	100
F55C9.6	Y116F11A.c	V	V-12L13	100
Y43F8C.16	Y116F11A.zz9	V	V-12D20	100
Y43F8C.17	Y116F11A.zz10	V	V-12D22	100
W04E12.6	W04E12.6	V	V-12F14	100
Y51A2B.6	M162.7	V	V-12H08	100
Y116F11B.8	Y116F11B.a	V	V-12H12	100
Y116F11B.9	Y116F11B.b	V	V-12H14	100
ZC15.2	ZC15.2	V	V-12P08	100
ZC15.8	ZC15.8	V	V-12P18	100
K02E2.2	K02E2.2	V	V-13A05	100
K02E2.4	K02E2.4	V	V-13A09	100
Y38H6C.8	Y38H6C.8	V	V-13E13	100
Y38H6C.15	Y38H6C.15	V	V-13G03	100
Y38H6C.19	Y38H6C.19	V	V-13G11	100
Y38H6C.22	Y38H6C.22	V	V-13G17	100
F46B3.1	F46B3.2	V	V-13I11	100
F46B3.5	F46B3.5	V	V-13I17	100
F46B3.15	F46B3.15	V	V-13K07	100
Y44A6B.3	Y44A6B.3	V	V-13K15	100
Y44A6B.4	Y44A6B.4	V	V-13K17	100
W01F3.1	W01F3.1	V	V-13K19	100
W01F3.3	W01F3.3	V	V-13K23	100
F53F8.4	F53F8.4	V	V-13M07	100
T03D8.3	T03D8.3	V	V-13O23	100
F31D4.4	F31D4.4	V	V-13A16	100
T08D2.1	T08D2.1	V	V-13C24	100
Y32G9A.2	Y32G9A_367.b	V	V-13E18	100
Y39H10A.1	Y39H10A_224.f	V	V-13G16	100
Y97E10AL.2	Y97E10A_264.a	V	V-13B21	100
ZK1193.1	ZK1193.1	X	X-1C01	100
F52D1.1	F52D1.1	X	X-1C11	100
F52D1.3	F52D1.3	X	X-1C15	100
B0310.6	B0310.6	X	X-1E05	100
F57C12.1	F57C12.1	X	X-1E15	100
F13C5.3	F13C5.3	X	X-1G05	100
M6.4	M6.4	X	X-1G21	100
T19D7.3	T19D7.2	X	X-1I01	100
F25E2.2	F25E2.2	X	X-1K21	100
ZC13.4	ZC13.4	X	X-1O01	100
C44C1.2	C44C1.2	X	X-1O21	100
C44C1.5	C44C1.5	X	X-1A04	100
C05D9.3	C05D9.3	X	X-1C22	100
C05D9.4	C05D9.4	X	X-1C24	100
C25G6.4	C25G6.4	X	X-1G24	100
H42K12.3	H42K12.3	X	X-1I16	100
F21E9.3	F21E9.3	X	X-1I24	100
F21E9.4	F21E9.4	X	X-1K02	100
F21E9.6	F21E9.6	X	X-1K06	100
F56C3.8	F56C3.8	X	X-1K22	100
D1005.3	D1005.3	X	X-1O16	100
F09E10.1	F09E10.1	X	X-1O24	100
H02F09.3	H02F09.3	X	X-1B23	100
F07G6.2	F07G6.2	X	X-1F13	100
C14E2.4	C14E2.4	X	X-1J09	100
C14E2.6	C14E2.6	X	X-1J13	100
B0294.1	B0294.1	X	X-1L11	100
F52D2.5	F52D2.5	X	X-1N15	100
F49H12.4	F49H12.f	X	X-1P05	100
F53B1.6	F53B1.5	X	X-1B02	100
EGAP7.1	EGAP7.1	X	X-1B10	100
F48B9.3	F48B9.3	X	X-1B16	100
F48B9.4	F48B9.4	X	X-1B18	100
T14F9.3	T14F9.3	X	X-1D16	100
T24D8.3	T24D8.3	X	X-1F24	100
T24D8.4	T24D8.4	X	X-1H02	100
T24D8.5	T24D8.5	X	X-1H04	100
T24D8.6	T24D8.6	X	X-1H06	100
F47G3.1	F47G3.1	X	X-1H08	100
R04B3.2	R04B3.2	X	X-1J22	100
K02E10.6	K02E10.6	X	X-1L12	100
H01M10.2	H01M10.2	X	X-1N12	100
C09B7.2	C09B7.2	X	X-1P02	100
F53B3.2	F53B3.2	X	X-2A19	100
Y48D7A.2	Y48D7A.a	X	X-2E03	100
Y48D7A.1	Y48D7A.b	X	X-2E05	100
F52E4.6	F52E4.6	X	X-2G19	100
K10B3.6	K10B3.6	X	X-2I05	100
C15C7.7	C15C7.1	X	X-2I15	100
F28B4.3	F28B4.3	X	X-2K13	100
F40F4.2	F40F4.2	X	X-2K17	100
F40F4.3	F40F4.3	X	X-2K19	100
F40F4.4	F40F4.4	X	X-2K21	100
F40F4.6	F40F4.6	X	X-2M01	100
K09C4.8	K09C4.8	X	X-2M19	100
ZK816.1	ZK816.1	X	X-2O13	100
ZK816.4	ZK816.4	X	X-2O19	100
C04F6.3	C04F6.3	X	X-2A16	100
ZK813.1	ZK813.1	X	X-2A22	100
ZK377.1	ZK377.1	X	X-2C04	100
C12D12.1	C12D12.1	X	X-2C10	100
F56B6.6	F56B6.6	X	X-2E08	100
C18B2.1	C18B2.1	X	X-2G10	100
C18B2.2	C18B2.2	X	X-2G12	100
C02F12.3	C02F12.3	X	X-2I10	100
C01C4.1	C01C4.1	X	X-2I20	100
F47B7.4	F47B7.4	X	X-2K20	100
F35A5.2	F35A5.2	X	X-2M06	100
F35A5.3	F35A5.3	X	X-2M08	100
ZC64.2	ZC64.2	X	X-2M24	100
F47F2.1	F47F2.1	X	X-2O06	100
F09F9.2	F09F9.2	X	X-2D13	100
F09F9.3	F09F9.3	X	X-2D15	100
ZK470.6	ZK470.6	X	X-2F05	100
F20B6.1	F20B6.1	X	X-2F07	100
F20B6.4	F20B6.4	X	X-2F13	100
F14H12.1	F14H12.1	X	X-2J17	100
R160.5	R160.5	X	X-2L15	100
F46H6.2	F46H6.2	X	X-2P03	100
C07A12.4	C07A12.4	X	X-2P15	100
C05E11.6	C05E11.6	X	X-2B08	100
C05E11.7	C05E11.7	X	X-2B10	100
C05E11.8	C05E11.8	X	X-2B12	100
F55D10.1	F55D10.1	X	X-2D24	100
C39E6.1	C39E6.1	X	X-2F10	100
R08E3.2	R08E3.2	X	X-2H06	100
M03F4.6	M03F4.5	X	X-2J22	100
M03F4.7	M03F4.7	X	X-2L02	100
ZC449.1	ZC449.1	X	X-2L16	100
ZC449.2	ZC449.2	X	X-2L18	100
C42D8.5	C42D8.5	X	X-2N20	100
C31H2.2	C31H2.2	X	X-2P02	100
EGAP5.1	EGAP5.1	X	X-2P08	100
T03G11.10	T03G11.5	X	X-2P18	100
Y34B4A.3	Y34B4A.e	X	X-3A17	100
C26B9.2	C26B9.2	X	X-3C11	100
C26B9.5	C26B9.5	X	X-3C15	100
T23F2.4	T23F2.4	X	X-3G19	100
W01C8.5	W01C8.5	X	X-3K19	100
E03E2.1	E03E2.1	X	X-3K23	100
C41G11.1	C41G11.1	X	X-3M01	100
F46G11.2	F46G11.2	X	X-3M21	100
F49E10.2	F49E10.2	X	X-3O19	100
F49E10.3	F49E10.3	X	X-3O21	100
Y23B4A.2	Y23B4A.b	X	X-3A16	100
R07E4.4	R07E4.4	X	X-3C04	100
F22F4.1	F22F4.1	X	X-3C10	100
C45B2.2	C45B2.2	X	X-3E08	100
C45B2.3	C45B2.3	X	X-3E10	100
C15H9.9	C15H9.9	X	X-3G12	100
T25B2.3	T25B2.1	X	X-3G24	100
T13C5.3	T13C5.3	X	X-3I08	100
C03B1.6	C03B1.6	X	X-3M06	100
T22E5.1	T22E5.1	X	X-3M18	100
T22E5.3	T22E5.3	X	X-3M22	100
K10C2.5	K10C2.5	X	X-3O12	100
K04E7.3	K10C2.6	X	X-3O14	100
C15B12.4	C15B12.4	X	X-3B03	100
F22A3.2	F22A3.2	X	X-3B13	100
T28B4.3	T28B4.3	X	X-3D09	100
C25B8.3	C25B8.3	X	X-3D15	100
F38B6.2	F38B6.2	X	X-3F09	100
F38B6.7	F38B6.7	X	X-3F19	100
K11G12.1	K11G12.1	X	X-3F21	100
H22K11.1	H22K11.1	X	X-3H19	100
H22K11.2	H22K11.2	X	X-3H21	100
F41B4.2	F41B4.2	X	X-3J13	100
C53B7.1	C53B7.1	X	X-3J19	100
C53B7.2	C53B7.2	X	X-3J21	100
F41C6.3	F41C6.3	X	X-3L13	100
F41C6.4	F41C6.4	X	X-3L15	100
F41C6.6	F41C6.6	X	X-3L19	100
C16E9.1	C16E9.1	X	X-3N11	100
B0403.3	B0403.3	X	X-3P17	100
C36B7.5	C36B7.5	X	X-3B06	100
C54D1.2	C54D1.2	X	X-3B14	100
C55B6.2	C55B6.2	X	X-3D02	100
T08A9.8	T08A9.8	X	X-3H10	100
F48E3.3	F48E3.3	X	X-3L14	100
F48E3.4	F48E3.4	X	X-3L16	100
F46C8.1	F46C8.1	X	X-3L24	100
F08C6.1	F08C6.1	X	X-3N18	100
F08C6.6	F08C6.6	X	X-3P04	100
ZK154.4	ZK154.1	X	X-4C13	100
C54D2.2	C54D2.2	X	X-4E13	100
C54D2.4	C54D2.4	X	X-4E15	100
C09C7.1	C09C7.1	X	X-4G09	100
C14F5.2	C14F5.2	X	X-4G13	100
C18A11.2	C18A11.2	X	X-4I17	100
K07E3.8	K07E3.8	X	X-4K19	100
C47D2.1	C47D2.1	X	X-4O05	100
M60.2	M60.1	X	X-4O15	100
F13B9.2	F13B9.2	X	X-4A08	100
R09F10.8	R09F10.8	X	X-4C10	100
F41D9.2	F41D9.2	X	X-4E08	100
F16F9.2	F16F9.2	X	X-4G10	100
T01B10.1	T01B10.1	X	X-4G18	100
T01B10.2	T01B10.2	X	X-4G20	100
H03E18.1	H03E18.1	X	X-4I02	100
F18E9.2	F18E9.2	X	X-4I20	100
F18E9.7	F18E9.7	X	X-4K06	100
H35N09.1	H35N09.1	X	X-4K08	100
K09E2.1	K09E2.1	X	X-4K22	100
D1009.4	D1009.4	X	X-4D13	100
T25B6.2	T25B6.2	X	X-4F19	100
T25B6.3	T25B6.3	X	X-4F21	100
C35B8.1	C35B8.1	X	X-4L05	100
B0416.2	B0416.2	X	X-4N01	100
B0416.6	B0416.6	X	X-4N09	100
B0416.7	B0416.7	X	X-4N11	100
C07B5.3	C07B5.3	X	X-4B16	100
C07B5.5	C07B5.5	X	X-4B20	100
C11E4.1	C11E4.1	X	X-4D10	100
C11E4.2	C11E4.2	X	X-4D12	100
F34H10.2	F34H10.2	X	X-4F02	100
F15G9.4	F15G9.4	X	X-4F24	100
T09B9.3	T09B9.3	X	X-4H06	100
R07B1.5	R07B1.5	X	X-4J10	100
R07B1.6	R07B1.6	X	X-4J12	100
R07B1.8	R07B1.8	X	X-4J16	100
F21G4.3	F21G4.3	X	X-4L02	100
C17G1.6	C17G1.6	X	X-4L20	100
ZC506.1	ZC506.1	X	X-4L24	100
F19C6.3	F19C6.3	X	X-4N12	100
F42G10.1	F42G10.1	X	X-4N18	100
ZC374.2	ZC374.2	X	X-4P02	100
ZC373.2	ZC373.2	X	X-4P06	100
ZC373.7	ZC373.7	X	X-4P16	100
W07E11.2	W07E11.2	X	X-4P20	100
W07E11.3	W07E11.3	X	X-4P22	100
F09B9.4	F09B9.4	X	X-5A13	100
C07A4.1	C07A4.1	X	X-5A15	100
C07A4.2	C07A4.2	X	X-5A17	100
C32A9.1	C32A9.1	X	X-5C23	100
F41E7.4	F41E7.4	X	X-5E07	100
F41E7.5	F41E7.5	X	X-5E09	100
F41E7.8	F41E7.8	X	X-5E15	100
R07E3.6	R07E3.6	X	X-5G03	100
R07E3.7	R07E3.7	X	X-5G05	100
F59F5.4	F59F5.4	X	X-5K05	100
F59F5.7	F59F5.7	X	X-5K11	100
T05A10.3	T05A10.3	X	X-5O19	100
T05A10.5	T05A10.4	X	X-5O21	100
T05A10.6	T05A10.6	X	X-5A02	100
T21B6.2	T21B6.2	X	X-5C22	100
T21B6.3	T21B6.3	X	X-5C24	100
K09C8.4	K09C8.4	X	X-5E10	100
K09C8.5	K09C8.5	X	X-5E12	100
W04G3.2	W04G3.2	X	X-5G14	100
W04G3.3	W04G3.3	X	X-5G16	100
W04G3.8	W04G3.8	X	X-5I02	100
R08B4.1	R08B4.1	X	X-5I08	100
C05C9.1	C05C9.1	X	X-5I14	100
F13D2.4	F13D2.4	X	X-5K02	100
C34F6.1	C34F6.1	X	X-5K04	100
C34F6.4	C34F6.4	X	X-5K10	100
F38B2.2	F38B2.2	X	X-5M08	100
F08G12.8	F08G12.8	X	X-5O02	100
ZK455.5	ZK455.5	X	X-5O12	100
F08B12.4	F08B12.4	X	X-5B09	100
T25C12.4	T25C12.2	X	X-5B21	100
T25C12.3	T25C12.3	X	X-5B23	100
C35C5.3	C35C5.3	X	X-5D11	100
C35C5.8	C35C5.7	X	X-5D19	100
T04F8.8	T04F8.8	X	X-5H09	100
C44C10.7	C44C10.7	X	X-5H23	100
C40H5.4	D1053.4	X	X-5J13	100
C40H5.1	D1053.5	X	X-5J15	100
F54F7.2	F54F7.2	X	X-5L17	100
F54F7.3	F54F7.3	X	X-5L19	100
Y62H9A.3	Y62H9A.3	X	X-5N09	100
Y62H9A.4	Y62H9A.4	X	X-5N11	100
Y62H9A.5	Y62H9A.5	X	X-5N13	100
Y62H9A.6	Y62H9A.6	X	X-5N15	100
[truncated: 146 more rows]

## Sheet: putative secreted
putative secreted proteins
Genes without RNAi clone
4R79.1, AC3.3, AC3.4, AC3.6, B0034.4, B0047.4, B0205.10, B0205.12, B0205.13, B0213.10, B0213.12, B0213.16, B0213.17, B0213.4, B0222.11, B0222.5, B0222.7, B0228.1, B0228.8, B0238.12, B0238.15, B0250.2, B0252.2, B0252.8, B0261.5, B0280.5, B0280.7, B0334.13, B0344.2, B0365.6, B0393.7, B0403.4, B0403.5, B0410.3, B0432.14, B0464.2, B0496.11, B0513.4, B0554.6, B0563.10, B0563.9, BE0003N10.3, C01A2.7, C…
Gene	JAclone	Chromosome	Location	Score
F53G12.9	F53G12.9	I	I-1C07	100
W04C9.2	W04C9.2	I	I-1G01	100
F54A5.2	F54A5.2	I	I-1M09	100
M01D7.1	M01D7.1	I	I-1A10	100
M01D7.5	M01D7.5	I	I-1A18	100
W03F11.1	W03F11.1	I	I-1C08	100
W03F11.5	W03F11.5	I	I-1C16	100
F23C8.11	F23C8.11	I	I-1E12	100
F32B5.3	F32B5.3	I	I-1I12	100
W03D8.1	W03D8.1	I	I-1I22	100
Y44E3B.2	Y44E3B.2	I	I-1O12	100
W01B11.5	W01B11.5	I	I-1O20	100
W05F2.7	W05F2.7	I	I-1B23	100
B0218.8	T03F1.10	I	I-1L19	100
C50F2.4	C50F2.4	I	I-1N05	100
C50F2.6	C50F2.6	I	I-1N09	100
T21E3.2	T21E3.2	I	I-1P07	100
ZC376.8	F47B3.5	I	I-1P19	100
H31G24.1	H31G24.d	I	I-1D14	100
E01A2.3	E01A2.g	I	I-1D24	100
E01A2.7	E01A2.i	I	I-1F04	100
R12E2.6	R12E2.6	I	I-1F16	100
R12E2.7	R12E2.7	I	I-1F18	100
R12E2.13	R12E2.13	I	I-1H06	100
R12E2.14	R12E2.14	I	I-1H08	100
R12E2.15	R12E2.15	I	I-1H10	100
ZK973.11	ZK973.a	I	I-1L22	100
D1007.13	D1007.13	I	I-2C09	100
D1007.14	D1007.14	I	I-2C11	100
W09C3.2	W09C3.2	I	I-2G03	100
W09C3.7	W09C3.7	I	I-2G11	100
F21F3.1	F21F3.1	I	I-2M07	100
F28B3.4	F28B3.3	I	I-2M23	100
C46H11.7	C46H11.7	I	I-2C02	100
C46H11.9	C46H11.9	I	I-2C06	100
Y110A7A.7	Y110A7A.n	I	I-2E14	100
C32E12.3	C32E12.3	I	I-2G14	100
F48C1.8	F48C1.8	I	I-2K12	100
F55A12.6	F55A12.6	I	I-2K24	100
C30H7.2	C30H7.2	I	I-2O04	100
C09D4.2	C09D4.2	I	I-2B13	100
M01E11.4	M01A10.5	I	I-2F03	100
F46F11.3	F46F11.3	I	I-2F23	100
F55F8.8	F55F8.8	I	I-2J07	100
T19B4.1	T19B4.1	I	I-2J11	100
C34G6.1	C34G6.1	I	I-2B02	100
C34G6.2	C34G6.2	I	I-2B04	100
B0207.2	B0207.2	I	I-2B22	100
F56F4.8	F56F4.1	I	I-2J24	100
F56F4.9	F56F4.2	I	I-2L02	100
T08B2.2	T08B2.2	I	I-2N20	100
C48E7.7	T08B2.12	I	I-2P16	100
T08B2.12	C48E7.7	I	I-3A05	100
C10G11.10	C10G11.1	I	I-3A11	100
F26B1.4	F26B1.4	I	I-3C13	100
ZC328.5	ZC328.5	I	I-3G03	100
T23H2.4	T23H2.4	I	I-3G21	100
T10E9.3	T10E9.3	I	I-3K21	100
F48A9.3	F48A9.3	I	I-3O13	100
D2092.8	D2092.8	I	I-3A06	100
ZK354.3	C17F3.3	I	I-3C04	100
T23B3.5	T23B3.5	I	I-3C14	100
W02D3.3	W02D3.3	I	I-3C22	100
K02F2.5	E02D9.2	I	I-3G18	100
W01A8.6	W01A8.6	I	I-3O16	100
F22D6.10	F22D6.10	I	I-3B09	100
F22D6.11	F22D6.11	I	I-3B11	100
F22D6.12	F22D6.12	I	I-3B13	100
K10D3.4	K10D3.4	I	I-3B23	100
C01H6.1	C01H6.1	I	I-3F03	100
C01H6.8	C01H6.8	I	I-3F17	100
R06C7.4	R06C7.4	I	I-3H03	100
F21C3.2	F21C3.2	I	I-3H19	100
F13G3.3	F13G3.3	I	I-3J09	100
F52A8.3	F52A8.3	I	I-3L05	100
C15A11.3	C15A11.3	I	I-3N07	100
C09G5.5	C15A11.5	I	I-3N11	100
C15A11.5	C15A11.6	I	I-3N13	100
C26C6.3	C26C6.3	I	I-3P17	100
C26C6.4	C26C6.4	I	I-3P19	100
F58H10.1	F58H10.1	I	I-3H08	100
D2005.2	D2005.2	I	I-3H18	100
R11A5.6	R11A5.6	I	I-3L04	100
F55D12.5	F55D12.5	I	I-3L16	100
T28B8.2	T28B8.2	I	I-4C03	100
ZK265.7	ZK265.7	I	I-4E17	100
ZK265.8	ZK265.8	I	I-4E19	100
C34B7.3	C34B7.3	I	I-4I01	100
W09C3.8	F02E9.8	I	I-4K11	100
F10D11.6	F10D11.6	I	I-4K23	100
D1081.10	D1081.3	I	I-4M03	100
K07A12.6	K07A12.6	I	I-4E10	100
C36B1.1	F39H11.4	I	I-4E18	100
C36B1.8	C36B1.8	I	I-4G12	100
DY3.5	DY3.5	I	I-4I06	100
F29D10.1	F29D10.1	I	I-4K12	100
F29D10.3	F29D10.3	I	I-4K16	100
F55H12.4	F55H12.4	I	I-4M04	100
F53B6.2	F53B6.2	I	I-4M18	100
F36H2.3	F36H2.3	I	I-4H07	100
Y59E9AL.6	C41G7.6	I	I-4P21	100
K07A1.4	K07A1.4	I	I-4B22	100
K07A1.6	K07A1.6	I	I-4D02	100
K02A11.3	K02A11.3	I	I-4J14	100
F26E4.3	F26E4.3	I	I-4J20	100
K10C3.4	K10C3.4	I	I-4N10	100
T23H4.3	T23H4.3	I	I-4N20	100
C03C11.1	C03C11.1	I	I-5C07	100
Y106G6D.6	Y106G6D.6	I	I-5G05	100
F16C3.2	F16C3.2	I	I-5G11	100
B0379.7	Y106G6E.2	I	I-5I19	100
B0379.2	Y106G6E.3	I	I-5I21	100
T20F10.2	T20F10.2	I	I-5K15	100
Y106G6H.1	Y106G6H.1	I	I-5O19	100
F59C6.8	F59C6.8	I	I-5E04	100
F25H2.7	F25H2.7	I	I-5E22	100
T22A3.3	T22A3.3	I	I-5G14	100
T22A3.8	T22A3.8	I	I-5G24	100
B0511.5	B0511.5	I	I-5I16	100
C35E7.7	C35E7.7	I	I-5B03	100
C35E7.9	C35E7.9	I	I-5B07	100
F49D11.11	T27C10.1	I	I-5B11	100
F49D11.6	F49D11.3	I	I-5D03	100
F49D11.3	F49D11.6	I	I-5D09	100
Y52B11A.5	Y52B11A.5	I	I-5F07	100
Y52B11A.8	Y52B11A.8	I	I-5F11	100
Y52B11B.1	Y52B11B.1	I	I-5F21	100
ZK39.7	ZK39.7	I	I-5H13	100
ZK39.8	ZK39.8	I	I-5H15	100
F46A8.3	F46A8.3	I	I-5J17	100
F49F1.10	F46A8.5	I	I-5J21	100
F36D1.6	F36D1.6	I	I-5L17	100
F36D1.7	F36D1.7	I	I-5L19	100
Y53H1B.2	Y53H1B.a	I	I-5L23	100
F56G4.7	F56G4.2	I	I-5N19	100
ZK1025.7	ZK1025.4	I	I-5B08	100
K08C9.1	K08C9.1	I	I-5B20	100
K08C9.2	K08C9.2	I	I-5B22	100
K08C9.5	K08C9.5	I	I-5D02	100
K08C9.6	K08C9.6	I	I-5D04	100
F32B4.1	F32B4.1	I	I-5D08	100
F32B4.5	F32B4.7	I	I-5D20	100
F35E2.5	F35E2.5	I	I-5L04	100
F35E2.8	F35E2.8	I	I-5L10	100
F35E2.9	F35E2.9	I	I-5L12	100
Y47H9B.2	Y47H9B.2	I	I-5L16	100
T02G6.7	T02G6.7	I	I-5N14	100
Y47H9C.1	Y47H9C.1	I	I-5N16	100
Y53C10A.15	Y53C10A.3	I	I-6A15	100
Y53C10A.10	Y53C10A.10	I	I-6C05	100
F14B6.4	F14B6.4	I	I-6I11	100
F14B6.6	F14B6.6	I	I-6I15	100
F41D3.11	F41D3.7	I	I-6K05	100
F41D3.9	F41D3.9	I	I-6K09	100
F41D3.7	F41D3.11	I	I-6K13	100
F56H6.1	F56H6.1	I	I-6K15	100
F56H6.4	F56H6.4	I	I-6K21	100
F56H6.6	F56H6.6	I	I-6M01	100
F56H6.7	F56H6.7	I	I-6M03	100
F56H6.8	F56H6.8	I	I-6M05	100
F56H6.9	F56H6.9	I	I-6M07	100
C47F8.3	C47F8.3	I	I-6M19	100
C54C8.5	C47F8.4	I	I-6M21	100
C47F8.5	C47F8.5	I	I-6M23	100
C54C8.3	C47F8.6	I	I-6O01	100
C47F8.7	C47F8.7	I	I-6O03	100
T09E11.1	T09E11.1	I	I-6O07	100
E03H4.3	T09E11.6	I	I-6O17	100
T09E11.8	T09E11.8	I	I-6O21	100
T09E11.9	T09E11.9	I	I-6O23	100
T09E11.10	T09E11.10	I	I-6A02	100
T15D6.3	T15D6.2	I	I-6A08	100
T15D6.10	T15D6.10	I	I-6A24	100
T15D6.8	T15D6.11	I	I-6C02	100
E03H4.2	E03H4.2	I	I-6C08	100
E03H4.5	E03H4.5	I	I-6C14	100
E03H4.10	E03H4.10	I	I-6C22	100
E03H4.12	E03H4.12	I	I-6E02	100
C54C8.2	C54C8.2	I	I-6E08	100
C54C8.4	C54C8.4	I	I-6E12	100
C47F8.4	C54C8.5	I	I-6E14	100
C54C8.7	C54C8.7	I	I-6E18	100
C54C8.9	C54C8.9	I	I-6E20	100
C54C8.11	C54C8.11	I	I-6E22	100
T27F6.1	T27F6.1	I	I-6E24	100
T27F6.2	T27F6.2	I	I-6G02	100
W02D9.5	W02D9.5	I	I-6I08	100
W02D9.7	W02D9.7	I	I-6I12	100
T07D10.1	T07D10.1	I	I-6K08	100
T26E3.6	T26E3.6	I	I-6M16	100
T26E3.8	T26E3.8	I	I-6M20	100
T06G6.6	T06G6.6	I	I-6O24	100
B0019.1	B0019.1	I	I-6B23	100
Y18D10A.2	Y18D10A.2	I	I-6D07	100
Y18D10A.10	Y18D10A.10	I	I-6D23	100
CC4.2	CC4.2	I	I-6J05	100
Y26D4A.2	Y26D4A.2	I	I-6J17	100
Y26D4A.6	Y26D4A.6	I	I-6L01	100
F17B5.5	F17B5.5	I	I-6N19	100
ZK1225.1	ZK1225.1	I	I-6N21	100
ZK1225.4	ZK1225.4	I	I-6P03	100
ZK1225.5	ZK1225.5	I	I-6P05	100
W04A4.3	W04A4.3	I	I-6N22	100
ZC334.2	ZC334.2	I	I-7C17	100
ZC334.3	ZC334.3	I	I-7C19	100
C37A5.8	C37A5.8	I	I-7I03	100
C49A1.5	C49A1.5	I	I-7K01	100
C49A1.6	C49A1.6	I	I-7K03	100
K04H8.3	K04H8.3	I	I-7K15	100
Y116A8B.1	F49B2.3	I	I-7M05	100
F32A7.6	F32A7.6	I	I-7K04	100
ZK337.1	ZK337.1	I	I-7M06	100
Y34D9A.11	Y34D9A_153.b	I	I-7F15	100
Y74C10AR.2	Y39G10A_237.a	I	I-7H07	100
Y47G6A.29	Y47G6A_245.a	I	I-7N07	100
Y47G6A.15	Y47G6A_247.e	I	I-7P21	100
Y48G1BR.1	Y48G1B_51.a	I	I-7D08	100
T11F8.5	Y48G1C_55.d	I	I-7F02	100
Y65B4A.2	Y65B4A_179.a	I	I-7P10	100
Y65B4BL.6	Y65B4B_15.a	I	I-8C01	100
Y71F9B.15	Y71F9A_291.a	I	I-8E09	100
Y71G12B.4	Y71G12A_203.g	I	I-8O19	100
C01B12.1	C01B12.1	II	II-1A03	100
F23F1.4	C01B12.7	II	II-1A15	100
F23F1.2	F23F1.2	II	II-1A21	100
C23H3.9	C23H3.8	II	II-1C23	100
C50D2.1	C50D2.1	II	II-1E03	100
C50D2.6	C50D2.6	II	II-1E13	100
C50D2.7	C50D2.7	II	II-1E15	100
K10B4.1	K10B4.1	II	II-1E19	100
T25D3.3	T25D3.3	II	II-1G09	100
T01D1.3	T01D1.3	II	II-1G17	100
T01D1.6	T01D1.6	II	II-1G23	100
B0432.11	B0432.11	II	II-1K09	100
B0432.12	B0432.12	II	II-1K11	100
C03H5.1	C03H5.1	II	II-1M19	100
W10D9.2	C24H12.1	II	II-1O09	100
C24H12.8	C24H12.8	II	II-1O21	100
C24H12.10	C24H12.10	II	II-1A02	100
T27A1.3	T27A1.3	II	II-1C08	100
C09E8.2	C09E8.2	II	II-1C20	100
W08F4.5	W08F4.5	II	II-1E06	100
W08F4.7	W08F4.7	II	II-1E10	100
T04B8.1	T04B8.1	II	II-1G04	100
T04B8.2	T04B8.2	II	II-1G06	100
T27D12.3	T04B8.4	II	II-1G10	100
K07E8.1	K07E8.1	II	II-1G14	100
Y39F10C.1	Y39F10C.1	II	II-1I08	100
T02H6.4	T02H6.4	II	II-1I16	100
T02H6.6	T02H6.6	II	II-1I20	100
T02H6.8	T02H6.8	II	II-1I24	100
T02H6.9	T02H6.9	II	II-1K02	100
T02H6.10	T02H6.10	II	II-1K04	100
Y38C1AB.1	T02H7.1	II	II-1K08	100
Y39F10B.1	Y39F10B.e	II	II-1M06	100
C08G5.3	C08G5.3	II	II-1M14	100
Y39F10A.3	Y39F10A.3	II	II-1O02	100
F46F5.10	F46F5.10	II	II-1O22	100
F46F5.11	F46F5.11	II	II-1O24	100
F46F5.14	F46F5.14	II	II-1B05	100
F46F5.15	F46F5.15	II	II-1B07	100
F28A10.2	F28A10.2	II	II-1B15	100
F28A10.5	F28A10.5	II	II-1B21	100
T07D3.2	T07D3.2	II	II-1D19	100
R07C3.3	R07C3.3	II	II-1F15	100
F45D11.5	F45D11.m	II	II-1L19	100
K02E7.1	K02E7.1	II	II-1P03	100
T13B5.3	T13B5.3	II	II-1B04	100
T13B5.7	T13B5.6	II	II-1B10	100
T23F4.4	T23F4.4	II	II-1D08	100
Y57G7A.1	Y57G7A.1	II	II-1F06	100
Y57G7A.3	Y57G7A.3	II	II-1F10	100
C13A10.2	C13A10.2	II	II-1H16	100
F54D12.1	F54D12.1	II	II-1H20	100
F54D12.7	F54D12.7	II	II-1J08	100
F54D12.8	F54D12.8	II	II-1J10	100
K05F6.4	K05F6.4	II	II-1L02	100
K05F6.6	K05F6.6	II	II-1L06	100
T07H3.4	T07H3.4	II	II-1L22	100
ZC204.1	ZC204.1	II	II-1P06	100
ZC204.6	ZC204.6	II	II-1P16	100
F58E1.4	F58E1.4	II	II-2A17	100
F58E1.7	F58E1.7	II	II-2A23	100
F45C12.9	F45C12.10	II	II-2E09	100
F45C12.16	F45C12.16	II	II-2E21	100
F36H5.6	K07G6.1	II	II-2E23	100
ZK250.2	C52E2.g	II	II-2K13	100
C52E2.2	C52E2.h	II	II-2K15	100
T16A1.3	T16A1.3	II	II-2I02	100
T16A1.4	T16A1.4	II	II-2I04	100
R52.4	R52.4	II	II-2I20	100
R52.5	R52.5	II	II-2I22	100
R52.6	R52.6	II	II-2I24	100
Y59C2A.1	Y59C2A.1	II	II-2M22	100
Y49F6C.6	ZK1240.1	II	II-2B09	100
F16G10.2	F16G10.2	II	II-2D01	100
F16G10.3	F16G10.3	II	II-2D03	100
F16G10.4	F16G10.4	II	II-2D05	100
F16G10.9	F16G10.9	II	II-2D15	100
F16G10.10	F16G10.10	II	II-2D17	100
F16G10.14	F16G10.14	II	II-2D23	100
F53G2.2	F53G2.2	II	II-2F19	100
D2062.6	D2062.6	II	II-2L11	100
Y27F2A.6	F22E5.1	II	II-2L23	100
F22E5.7	F22E5.7	II	II-2N11	100
T05A8.2	T05A8.2	II	II-2B02	100
T05A8.6	T05A8.6	II	II-2B10	100
F29A7.3	F29A7.3	II	II-2B18	100
F29A7.7	F29A7.7	II	II-2D02	100
F29A7.8	F29A7.8	II	II-2D04	100
F08D12.2	F08D12.2	II	II-2D08	100
F08D12.7	F08D12.7	II	II-2D18	100
K12H6.9	K12H6.9	II	II-2H04	100
K12H6.10	K12H6.10	II	II-2H06	100
ZK355.5	ZK355.c	II	II-2H14	100
ZK355.4	ZK355.d	II	II-2H16	100
ZK355.1	ZK355.h	II	II-2H22	100
T11F1.2	T11F1.2	II	II-2J02	100
T11F1.6	T11F1.6	II	II-2J08	100
C41H7.7	B0454.7	II	II-2N06	100
B0454.8	B0454.8	II	II-2N08	100
Y25C1A.1	Y25C1A.1	II	II-2N12	100
Y25C1A.2	Y25C1A.2	II	II-2N14	100
Y25C1A.3	Y25C1A.4	II	II-2N18	100
T10D4.4	T10D4.4	II	II-2P20	100
F22E5.1	Y27F2A.c	II	II-3A15	100
C17F4.3	C17F4.3	II	II-3E23	100
F02E11.5	F02E11.5	II	II-3G15	100
F14D2.5	F14D2.5	II	II-3I15	100
F14D2.7	F14D2.7	II	II-3I19	100
Y49F6C.5	Y49F6C.5	II	II-3K11	100
T06D4.3	T06D4.3	II	II-3K23	100
F18A12.1	F18A12.1	II	II-3M05	100
F18A12.3	F18A12.3	II	II-3M09	100
F18A12.4	F18A12.4	II	II-3M11	100
C16C8.9	C16C8.8	II	II-3O09	100
C16C8.10	C16C8.10	II	II-3O13	100
Y49F6B.12	Y49F6B.g	II	II-3A20	100
Y49F6B.6	Y49F6B.l	II	II-3C02	100
W09G10.5	W09G10.5	II	II-3C24	100
W10G11.1	W10G11.1	II	II-3E04	100
W10G11.2	W10G11.3	II	II-3E06	100
W10G11.3	W10G11.4	II	II-3E08	100
W10G11.12	W10G11.12	II	II-3E24	100
W10G11.13	W10G11.13	II	II-3G02	100
W10G11.14	W10G11.14	II	II-3G04	100
W10G11.15	W10G11.15	II	II-3G06	100
W10G11.19	W10G11.19	II	II-3G12	100
F19B10.6	F19B10.6	II	II-3K04	100
Y8A9A.2	Y8A9A.2	II	II-3B19	100
Y8A9A.6	Y8A9A.6	II	II-3D03	100
F54D10.8	F54D10.8	II	II-3D19	100
C17A2.2	C17A2.2	II	II-3F01	100
C17A2.7	C17A2.7	II	II-3F11	100
K10G6.2	K10G6.2	II	II-3J23	100
K07D4.6	K07D4.6	II	II-3L13	100
K07D4.8	K07D4.8	II	II-3L17	100
W06A11.1	W06A11.1	II	II-3L21	100
F56D3.1	F56D3.1	II	II-3N21	100
R03H10.4	R03H10.4	II	II-3P07	100
C16A11.8	C16A11.8	II	II-3B22	100
C01F1.5	C01F1.5	II	II-3D08	100
ZK430.8	ZK430.8	II	II-3F22	100
T05C1.5	T05C1.5	II	II-3H24	100
F35D11.1	F35D11.1	II	II-3L06	100
F35D11.8	F35D11.8	II	II-3L20	100
F35D11.9	F35D11.9	II	II-3L22	100
F35D11.10	F35D11.10	II	II-3L24	100
T05A7.7	T05A7.7	II	II-3N18	100
F41C3.6	F41C3.6	II	II-4A05	100
F41C3.11	F41C3.7	II	II-4A07	100
C27D9.2	C27D9.2	II	II-4A15	100
F26G1.1	F26G1.1	II	II-4A17	100
F26G1.5	F26G1.5	II	II-4C01	100
F11G11.14	T23B7.1	II	II-4E07	100
ZK546.5	ZK546.5	II	II-4I19	100
ZK546.15	ZK546.15	II	II-4K09	100
F59A6.3	F59A6.3	II	II-4M05	100
F59A6.11	F59A6.6	II	II-4M11	100
C04G6.10	C27A2.5	II	II-4O09	100
C34F11.8	C34F11.8	II	II-4E02	100
EEED8.11	EEED8.11	II	II-4K08	100
F07F6.5	F07F6.5	II	II-4K22	100
F56D1.4	F56D1.4	II	II-4M08	100
ZK177.2	F12A10.2	II	II-4M16	100
F12A10.7	F12A10.7	II	II-4O02	100
C17C3.4	C17C3.4	II	II-4B08	100
T25E4.1	T25E4.1	II	II-4D06	100
C02A12.4	C17G10.5	II	II-4D18	100
C17G10.6	C17G10.6	II	II-4D20	100
F59E12.13	F59E12.13	II	II-4H02	100
C25H3.5	C25H3.5	II	II-4H10	100
ZK1248.1	ZK1248.1	II	II-4L18	100
ZK1248.16	ZK1248.16	II	II-4N22	100
H41C03.2	H41C03.2	II	II-4P04	100
F55C12.7	F55C12.3	II	II-4P12	100
B0034.1	B0034.1	II	II-4B13	100
ZK84.1	ZK84.1	II	II-4B23	100
ZK84.3	ZK84.3	II	II-4D03	100
R12C12.8	R12C12.8	II	II-4F01	100
F40H3.2	F40H3.2	II	II-4H19	100
F40H3.5	F40H3.5	II	II-4J01	100
T24H7.2	T24H7.2	II	II-4J19	100
F13H8.3	F13H8.3	II	II-4L07	100
K10B2.3	K10B2.3	II	II-4P15	100
T25D10.3	T25D10.3	II	II-5A07	100
K03H9.2	K03H9.2	II	II-5A13	100
C56C10.4	C56C10.4	II	II-5G19	100
H43E16.1	T19D12.1	II	II-5I21	100
T14B4.7	T14B4.7	II	II-5M23	100
T14B4.9	T14B4.9	II	II-5O03	100
F41G3.1	F41G3.1	II	II-5O05	100
F41G3.20	F41G3.10	II	II-5O17	100
F41G3.12	F41G3.12	II	II-5O21	100
T13C2.2	T13C2.2	II	II-5A02	100
T13C2.3	T13C2.3	II	II-5A04	100
F31E8.5	F31E8.5	II	II-5A16	100
C44B7.5	C44B7.5	II	II-5C12	100
F22D3.4	B0252.6	II	II-5E12	100
C15F1.2	C15F1.g	II	II-5G14	100
F10E7.4	F10E7.4	II	II-5M12	100
E04F6.6	E04F6.6	II	II-5B13	100
E04F6.8	E04F6.8	II	II-5B17	100
E04F6.9	E04F6.9	II	II-5B19	100
F32A5.2	F32A5.2	II	II-5D09	100
F32A5.4	F32A5.4	II	II-5D13	100
C30G12.1	C30G12.1	II	II-5D21	100
F45E12.1	F45E12.1	II	II-5F11	100
F45E12.6	F45E12.6	II	II-5F21	100
F21D12.2	F21D12.2	II	II-5H01	100
K02A2.5	K02A2.5	II	II-5J11	100
D1022.2	D1022.2	II	II-5J21	100
D1022.8	D1022.8	II	II-5L09	100
ZK1290.1	ZK1290.1	II	II-5N03	100
ZK1290.7	ZK1290.7	II	II-5N15	100
ZK1290.8	ZK1290.8	II	II-5N17	100
ZK1290.10	ZK1290.10	II	II-5N21	100
ZK1290.11	ZK1290.11	II	II-5N23	100
F35D2.2	F35D2.2	II	II-5P05	100
F35D2.5	F35D2.5	II	II-5P11	100
R07G3.2	R07G3.2	II	II-5P15	100
F18A1.7	F18A1.7	II	II-5B22	100
C06A8.3	C06A8.3	II	II-5F16	100
T05A6.4	T05A6.4	II	II-5H12	100
ZK675.4	ZK675.4	II	II-5L08	100
ZK669.1	ZK669.1	II	II-5L10	100
C41C4.3	C41C4.3	II	II-6A01	100
T05C12.10	T05C12.10	II	II-6C21	100
F35C11.1	F35C11.1	II	II-6E13	100
F35C11.4	F35C11.4	II	II-6E19	100
K01C8.2	K01C8.2	II	II-6G03	100
K01C8.8	K01C8.8	II	II-6G13	100
F14F11.2	F14F11.2	II	II-6G21	100
C26D10.6	C26D10.6	II	II-6I09	100
F49E12.1	F49E12.1	II	II-6I19	100
F49E12.2	F49E12.2	II	II-6I21	100
F14E5.4	F14E5.4	II	II-6K19	100
M05D6.4	M05D6.4	II	II-6O01	100
T13H5.3	T13H5.3	II	II-6O13	100
F54C9.2	F54C9.2	II	II-6A08	100
F54C9.4	F54C9.4	II	II-6A12	100
F28C6.5	F28C6.5	II	II-6C12	100
T22C8.2	T22C8.2	II	II-6E02	100
T22C8.6	T22C8.6	II	II-6E10	100
C34C6.3	C34C6.3	II	II-6G10	100
C34C6.8	C34C6.8	II	II-6G20	100
T01B7.7	T01B7.7	II	II-6I10	100
T01B7.8	T01B7.8	II	II-6I12	100
F46C5.1	F46C5.1	II	II-6K22	100
F46C5.3	F46C5.3	II	II-6M02	100
B0457.2	B0457.2	II	II-6O06	100
T24B8.5	T24B8.5	II	II-6F01	100
T24H10.4	T24H10.4	II	II-6F17	100
T23G7.5	T23G7.5	II	II-6H21	100
ZK1067.7	ZK1067.7	II	II-6J11	100
T26C5.2	T26C5.2	II	II-6J15	100
T26C5.4	T26C5.4	II	II-6J19	100
C01G6.3	C01G6.3	II	II-6L01	100
C01G6.9	C01G6.9	II	II-6L13	100
C06C3.10	C06C3.4	II	II-6N21	100
F18C5.5	Y51B9A.3	II	II-6P09	100
M176.10	M176.5	II	II-6B06	100
R09D1.8	R09D1.7	II	II-6D04	100
AH6.3	AH6.3	II	II-6F10	100
F35H8.1	F35H8.1	II	II-6H10	100
ZK1307.2	ZK1307.2	II	II-6L04	100
ZK1320.2	ZK1320.2	II	II-6L22	100
ZK1320.3	ZK1320.3	II	II-6L24	100
ZK1320.10	ZK1320.10	II	II-6N14	100
Y53C12B.6	Y53C12B.6	II	II-6P12	100
ZK1321.1	ZK1321.1	II	II-6P14	100
C08H9.1	C08H9.1	II	II-7C07	100
C08H9.14	C08H9.14	II	II-7E07	100
F26C11.3	F26C11.3	II	II-7E13	100
R53.8	R53.8	II	II-7G17	100
R05H5.7	R05H5.7	II	II-7O09	100
M02G9.1	M02G9.1	II	II-7A22	100
M02G9.2	M02G9.2	II	II-7A24	100
M02G9.3	M02G9.3	II	II-7C02	100
C07E3.9	C07E3.9	II	II-7C20	100
C07E3.10	C07E3.10	II	II-7C22	100
E04D5.4	E04D5.4	II	II-7E14	100
ZK673.9	ZK673.9	II	II-7G06	100
ZK666.3	ZK666.3	II	II-7G14	100
ZK666.6	ZK666.6	II	II-7G20	100
F59B10.5	F59B10.5	II	II-7I12	100
F29D10.2	C06A1.6	II	II-7K12	100
C14A4.9	C14A4.9	II	II-7M06	100
M28.6	M28.6	II	II-7M24	100
C09G5.4	C09G5.4	II	II-7O24	100
C09G5.6	C09G5.6	II	II-7B03	100
C09G5.8	C09G5.8	II	II-7B07	100
R06F6.11	R06F6.11	II	II-7D15	100
F33A8.2	F33A8.2	II	II-7J13	100
C09H10.5	C09H10.5	II	II-7L09	100
F40F8.4	F40F8.4	II	II-7N01	100
T06D8.10	T06D8.10	II	II-7P19	100
T24F1.5	T24F1.5	II	II-7B18	100
T24F1.6	T24F1.6	II	II-7B20	100
B0491.2	B0491.2	II	II-7B24	100
Y19D10B.4	C05D12.2	II	II-7D22	100
W02B12.13	VW02B12L.4	II	II-7F12	100
W02B12.4	W02B12.4	II	II-7F20	100
W02B12.11	W02B12.11	II	II-7H08	100
B0334.1	B0334.1	II	II-7H12	100
F54D5.4	F54D5.4	II	II-7L02	100
C47D12.4	C47D12.4	II	II-7P02	100
F13D12.3	F13D12.3	II	II-7P22	100
W03C9.1	W03C9.1	II	II-8G09	100
Y73B3B.3	Y57A10A.c	II	II-8M05	100
C56G3.2	Y57A10A.ee	II	II-8M15	100
Y57A10A.24	Y57A10A.v	II	II-8A04	100
Y57A10B.3	Y57A10B.3	II	II-8C16	100
F15A4.2	F15A4.2	II	II-8G22	100
F15A4.6	F15A4.6	II	II-8I06	100
T21B4.3	T21B4.3	II	II-8I20	100
F49C5.7	F49C5.7	II	II-8M04	100
Y38E10A.1	Y38E10A.a	II	II-8M08	100
Y38E10A.5	Y38E10A.e	II	II-8M16	100
Y38E10A.7	Y38E10A.g	II	II-8M20	100
Y38E10A.10	Y38E10A.j	II	II-8O02	100
Y38E10A.11	Y38E10A.k	II	II-8O04	100
Y38E10A.12	Y38E10A.l	II	II-8O06	100
Y38E10A.26	Y38E10A.m	II	II-8O08	100
Y38E10A.15	Y38E10A.o	II	II-8O12	100
Y38E10A.16	Y38E10A.p	II	II-8O14	100
F35C5.1	F35C5.1	II	II-8B07	100
F35C5.3	F35C5.3	II	II-8B11	100
F35C5.6	F35C5.6	II	II-8B17	100
F35C5.7	F35C5.7	II	II-8B19	100
F35C5.8	F35C5.8	II	II-8B21	100
F35C5.9	F35C5.9	II	II-8B23	100
F35C5.12	F35C5.12	II	II-8D05	100
F58G1.4	F58G1.4	II	II-8D13	100
F58G1.5	F58G1.5	II	II-8D15	100
Y81G3A.4	Y81G3A.4	II	II-8H23	100
F29C12.1	F29C12.1	II	II-8J03	100
E01G4.6	E01G4.6	II	II-8B14	100
F54F11.1	F54F11.1	II	II-8B24	100
F54F11.2	F54F11.2	II	II-8D02	100
Y39G8B.9	Y39G8B.d	II	II-8P16	100
Y39G8B.7	Y39G8B.g	II	II-8P22	100
F01D5.1	F01D5.1	II	II-8P24	100
F01D5.2	F01D5.2	II	II-9A01	100
F01D5.3	F01D5.3	II	II-9A03	100
Y39G8C.4	Y39G8C.c	II	II-9C13	100
K09E4.4	K09E4.4	II	II-9C23	100
Y48B6A.7	Y48B6A.7	II	II-9E23	100
Y48B6A.9	Y48B6A.9	II	II-9G03	100
K10H10.4	K10H10.4	II	II-9M11	100
F57C2.4	F57C2.4	II	II-9O03	100
C01G12.6	C01G12.2	II	II-9O11	100
F19H8.2	F19H8.2	II	II-9A02	100
C38C6.3	C38C6.3	II	II-9A10	100
C38C6.6	C38C6.6	II	II-9A16	100
ZC101.2	ZC101.2	II	II-9A20	100
K02B7.3	K02B7.3	II	II-9C02	100
R03C1.1	R03C1.1	II	II-9G18	100
Y53F4B.14	Y53F4B.r	II	II-9K16	100
Y53F4B.18	Y53F4B.w	II	II-9K24	100
F43C11.4	F43C11_37.f	II	II-9B05	100
F43C11.2	F43C11_37.h	II	II-9B09	100
F43C11.1	F43C11_37.i	II	II-9B11	100
Y110A2AL.9	Y110A2A_54.c	II	II-9D11	100
Y110A2AL.7	Y110A2A_54.f	II	II-9D17	100
Y110A2AL.6	Y110A2A_54.g	II	II-9D19	100
Y110A2AL.5	Y110A2A_54.j	II	II-9F01	100
Y46G5A.23	Y46G5.bb	II	II-9H23	100
Y46G5A.29	Y46G5.hh	II	II-9J23	100
Y46G5A.14	Y46G5.o	II	II-9L19	100
Y51H7C.13	Y51H7C_254.a	II	II-9P05	100
H10E21.4	H10E21.4	III	III-1A09	100
F54C4.2	F54C4.2	III	III-1C01	100
C29F9.11	C29F9.10	III	III-1E01	100
F40G9.5	F40G9.5	III	III-1G11	100
F40G9.6	F40G9.6	III	III-1G13	100
F40G9.10	F40G9.10	III	III-1G21	100
F40G9.19	F40G9.12	III	III-1I01	100
F30H5.2	F30H5.2	III	III-1K07	100
F30H5.3	F30H5.3	III	III-1K09	100
T22F7.3	T22F7.3	III	III-1K13	100
T22F7.4	T22F7.4	III	III-1K15	100
T19C3.2	T19C3.2	III	III-1K21	100
T19C3.5	T19C3.5	III	III-1M03	100
W02B3.7	W02B3.7	III	III-1O11	100
C24A1.1	C24A1.1	III	III-1O13	100
T17H7.1	T17H7.1	III	III-1O21	100
T17H7.7	T17H7.7	III	III-1A06	100
F42G9.4	F42G9.4	III	III-1A14	100
B0412.2	B0412.2	III	III-1C04	100
K02F3.3	K02F3.3	III	III-1C14	100
K02F3.5	K02F3.5	III	III-1C18	100
F23H11.6	F23H11.6	III	III-1G08	100
F23H11.7	F23H11.7	III	III-1G10	100
F58B6.1	F58B6.1	III	III-1K04	100
B0524.5	B0524.5	III	III-1O02	100
Y39A3B.1	Y39A3B.1	III	III-1O24	100
Y39A3A.2	M01E10.3	III	III-1B13	100
C39B5.14	C39B5.f	III	III-1D09	100
E02H9.1	E02H9.1	III	III-1H05	100
E02H9.7	E02H9.7	III	III-1H17	100
H19M22.3	H19M22.3	III	III-1J03	100
H34I24.1	H34I24.1	III	III-1J07	100
T20B6.3	T20B6.3	III	III-1L01	100
H06I04.6	H06I04.b	III	III-1L21	100
H06I04.7	H06I04.c	III	III-1L23	100
R148.3	R148.3	III	III-1N23	100
C54C6.5	C54C6.5	III	III-1F14	100
C14B1.9	C14B1.9	III	III-1J08	100
T24A11.3	T24A11.3	III	III-1L12	100
Y1A5A.2	Y1A5A.2	III	III-2A05	100
H38K22.3	H38K22.3	III	III-2K15	100
B0285.7	B0285.7	III	III-2M09	100
F56F3.6	F56F3.5	III	III-2C02	100
C07G2.1	C07G2.1	III	III-2C06	100
F10F2.3	F10F2.3	III	III-2G08	100
F10F2.8	F10F2.8	III	III-2G18	100
F10F2.9	F10F2.9	III	III-2G20	100
B0393.9	B0393.7	III	III-2M16	100
F26A1.2	F26A1.2	III	III-2O14	100
F26A1.12	F26A1.12	III	III-2B09	100
C35D10.14	C35D10.14	III	III-2D17	100
C45G9.10	C45G9.10	III	III-2L15	100
C45G9.12	C45G9.12	III	III-2L19	100
F54D8.4	F54D8.4	III	III-2N03	100
ZC155.5	ZC155.5	III	III-2P23	100
F52C9.5	F52C9.5	III	III-2F06	100
W03A5.3	W03A5.3	III	III-2H14	100
R02F2.4	R02F2.4	III	III-2J22	100
F09F7.8	F09F7.8	III	III-2N10	100
F56D2.8	F56D2.8	III	III-2P02	100
C05D2.8	C05D2.7	III	III-2P14	100
F54E7.6	F54E7.6	III	III-3A07	100
EGAP1.3	C28H8.1	III	III-3I03	100
C28H8.2	C28H8.2	III	III-3I05	100
C28H8.7	C28H8.7	III	III-3I15	100
C28H8.8	C28H8.8	III	III-3I17	100
F42A10.6	F42A10.6	III	III-3A16	100
F42A10.7	F42A10.7	III	III-3A18	100
C23G10.11	C23G10.11	III	III-3C18	100
C18F10.2	C18F10.2	III	III-3E24	100
C56G2.4	C56G2.4	III	III-3I10	100
C05D11.6	C05D11.6	III	III-3M04	100
F23F12.8	F23F12.7	III	III-3O24	100
F20H11.5	F27B3.5	III	III-3B19	100
Y102E9.3	Y102E9.3	III	III-3F23	100
Y102E9.6	Y102E9.4	III	III-3H01	100
K07E12.1	K07E12.1	III	III-3H03	100
R13F6.2	R13F6.2	III	III-3H19	100
R13F6.8	R13F6.8	III	III-3J07	100
K04C2.5	K04C2.5	III	III-3J19	100
T07E3.2	T07E3.2	III	III-3J23	100
C06E8.5	C06E8.5	III	III-3P03	100
F11H8.3	F11H8.3	III	III-3P09	100
R01H2.2	R01H2.2	III	III-3P15	100
F37C12.10	F37C12.10	III	III-3F22	100
T21D11.1	T21D11.1	III	III-3J18	100
B0361.9	B0361.9	III	III-3L12	100
F56C9.7	F56C9.7	III	III-3N02	100
F56C9.8	F56C9.8	III	III-3N04	100
T20B12.5	T20B12.5	III	III-3P04	100
Y69F12A.3	Y69F12A.a	III	III-3P14	100
R13A5.3	R13A5.3	III	III-4C01	100
R13A5.6	R13A5.6	III	III-4C07	100
ZK112.1	ZK112.1	III	III-4G05	100
ZK112.3	ZK112.3	III	III-4G09	100
C02C2.1	C02C2.1	III	III-4K07	100
ZK688.1	ZK688.1	III	III-4K17	100
ZK688.4	ZK688.4	III	III-4K23	100
ZK688.8	ZK688.8	III	III-4M07	100
C29E4.1	C29E4.1	III	III-4M09	100
Y57G11C.18	F54H12.4	III	III-4O07	100
F44B9.1	F44B9.1	III	III-4O23	100
K12H4.7	K12H4.7	III	III-4C06	100
C14B9.6	C14B9.5	III	III-4E10	100
F09G8.2	F09G8.2	III	III-4K08	100
F09G8.5	F09G8.5	III	III-4K14	100
F09G8.8	F09G8.8	III	III-4K20	100
R05D3.9	R05D3.9	III	III-4O20	100
ZK353.10	ZK353.4	III	III-4B07	100
ZK353.5	ZK353.5	III	III-4B09	100
ZC21.3	ZC21.3	III	III-4F11	100
ZC21.8	ZC21.8	III	III-4F15	100
C06E1.5	C06E1.5	III	III-4H07	100
C06E1.6	C06E1.6	III	III-4H09	100
F22B7.1	F22B7.1	III	III-4J01	100
ZK643.6	ZK643.6	III	III-4F10	100
F59B2.12	F59B2.12	III	III-4H22	100
F02A9.6	F02A9.6	III	III-4L02	100
ZK507.4	ZK507.5	III	III-4L12	100
ZK512.7	ZK512.7	III	III-4N02	100
ZC84.6	ZC84.6	III	III-4P02	100
K04H4.1	K04H4.1	III	III-5A13	100
K04H4.2	K04H4.2	III	III-5A15	100
K04H4.6	K04H4.6	III	III-5A19	100
F55H2.1	F55H2.1	III	III-5E21	100
F58A4.1	F58A4.1	III	III-5K05	100
C07A9.1	C07A9.1	III	III-5M09	100
T05G5.1	T05G5.1	III	III-5O09	100
T05G5.4	T05G5.4	III	III-5O15	100
R10E11.4	R10E11.4	III	III-5A12	100
K11H3.5	K11H3.5	III	III-5E10	100
F40F12.4	F40F12.4	III	III-5E24	100
K03H1.4	K03H1.4	III	III-5G14	100
K03H1.6	K03H1.6	III	III-5G18	100
C05B5.1	C05B5.1	III	III-5I12	100
M04D8.1	M04D8.1	III	III-5K02	100
M04D8.2	M04D8.2	III	III-5K04	100
M04D8.3	M04D8.3	III	III-5K06	100
T16G12.1	T16G12.1	III	III-5K16	100
T16H12.9	T16H12.9	III	III-5M20	100
T20G5.7	T20G5.7	III	III-5B07	100
T20G5.13	T20G5.8	III	III-5B09	100
T07C4.4	T07C4.4	III	III-5F05	100
T07C4.5	T07C4.5	III	III-5F07	100
Y45F3A.4	Y45F3A.4	III	III-5L11	100
Y39A1A.7	Y39A1A.7	III	III-5N07	100
Y39A1A.21	Y39A1A.21	III	III-5P09	100
Y39A1B.1	Y39A1B.1	III	III-5B18	100
Y39A1C.1	Y39A1C.1	III	III-5D12	100
Y48A6A.1	Y48A6A.1	III	III-5F18	100
W05B2.2	W05B2.2	III	III-5F22	100
Y48A6B.4	Y48A6B.4	III	III-5H14	100
T28D6.5	Y47D3A.hh	III	III-5N12	100
T28D6.3	T28D6.3	III	III-6A03	100
Y47D3B.2	Y47D3B.2	III	III-6A15	100
Y47D3B.4	Y47D3B.3	III	III-6A17	100
Y47D3B.6	Y47D3B.6	III	III-6A23	100
Y66A7A.6	Y66A7A.6	III	III-6C17	100
Y41C4A.1	Y41C4A.1	III	III-6C23	100
Y41C4A.6	Y41C4A.6	III	III-6E09	100
Y56A3A.12	Y56A3A.12A	III	III-6I21	100
Y75B8A.3	Y75B8A.3	III	III-6O03	100
Y49E10.4	Y49E10.4	III	III-6C18	100
Y49E10.10	Y49E10.10	III	III-6E04	100
Y49E10.16	Y49E10.16	III	III-6E12	100
Y49E10.18	Y49E10.18	III	III-6E16	100
ZC482.2	Y111B2B.b	III	III-6K10	100
ZC482.4	ZC482.4	III	III-6K16	100
BE10.4	BE10.4	III	III-6M06	100
Y37D8A.2	Y37D8A.2	III	III-6M10	100
Y37D8A.15	Y37D8A.15	III	III-6O12	100
F14F7.1	F14F7.1	III	III-6D01	100
Y39E4B.8	Y39E4B.8	III	III-6F01	100
F11F1.5	F11F1.4	III	III-6L09	100
F11F1.6	F11F1.6	III	III-6L13	100
F45G2.5	F45G2.5	III	III-6N01	100
Y76A2B.2	Y76A2B.2	III	III-6B08	100
T05D4.4	T05D4.4	III	III-6B24	100
T12D8.5	T12D8.5	III	III-6D20	100
T12D8.9	T12D8.9	III	III-6F04	100
ZK525.1	ZK525.1	III	III-6F06	100
K08E3.1	K08E3.1	III	III-6H02	100
K08E3.2	K08E3.2	III	III-6H04	100
Y119D3B.13	Y119D3_451.b	III	III-6P10	100
Y46E12A.1	Y119D3_463.d	III	III-7C09	100
Y22D7AL.14	Y119D3_465.u	III	III-7G13	100
Y22D7AL.13	Y119D3_465.w	III	III-7G17	100
Y50D7A.13	Y50D7_165.a	III	III-7K23	100
Y53G8AR.1	Y53G8A_6046.b	III	III-7O13	100
Y53G8AM.6	Y53G8A_9248.a	III	III-7O15	100
Y38C1AB.5	Y38C1AB.l	IV	IV-1A21	100
B0545.3	B0545.3	IV	IV-1C05	100
F29C4.2	F29C4.2	IV	IV-1C11	100
R02D3.6	R02D3.6	IV	IV-1E09	100
T21D12.2	T21D12.2	IV	IV-1E17	100
K02D7.4	K02D7.4	IV	IV-1G17	100
Y66H1A.5	Y66H1A.5	IV	IV-1K19	100
C04G6.7	W03G1.9	IV	IV-1M21	100
F56A11.3	F56A11.3	IV	IV-1O03	100
C18H7.1	C18H7.1	IV	IV-1O11	100
C18H7.7	C18H7.7	IV	IV-1O23	100
K11H12.4	K11H12.4	IV	IV-1A18	100
K11H12.6	K11H12.6	IV	IV-1A22	100
K11H12.7	K11H12.7	IV	IV-1A24	100
F56B3.1	F56B3.1	IV	IV-1E02	100
F56B3.2	F56B3.2	IV	IV-1E04	100
F58H7.1	F58H7.1	IV	IV-1E22	100
F58H7.2	F58H7.2	IV	IV-1E24	100
C44B12.1	C44B12.1	IV	IV-1G24	100
C44B12.5	C44B12.5	IV	IV-1I08	100
W09G12.1	Y104H12D.a	IV	IV-1I22	100
W09G12.4	W09G12.4	IV	IV-1K06	100
W09G12.9	W09G12.9	IV	IV-1K16	100
F59A7.1	F38A1.1	IV	IV-1K24	100
F38A1.1	F38A1.4	IV	IV-1M06	100
F38A1.4	F38A1.7	IV	IV-1M12	100
Y77E11A.15	Y77E11A_3443.f	IV	IV-1B11	100
C34H4.1	C34H4.1	IV	IV-1F03	100
C34H4.2	C34H4.2	IV	IV-1F05	100
C34H4.3	C34H4.3	IV	IV-1F07	100
C34H4.4	C34H4.4	IV	IV-1F09	100
K08D12.5	K08D12.a	IV	IV-1F11	100
K08D12.4	K08D12.b	IV	IV-1F13	100
K08D12.7	K08D12.g	IV	IV-1F21	100
Y38C1BA.3	Y38C1BA.a	IV	IV-1H01	100
C23H5.8	C23H5.8a	IV	IV-1L01	100
C54E4.2	C54E4.2	IV	IV-1L07	100
C45G7.2	C45G7.2	IV	IV-1N07	100
C45G7.3	C45G7.3	IV	IV-1N09	100
T23E1.1	T23E1.1	IV	IV-1N21	100
T26C12.1	T26C12.1	IV	IV-1P01	100
W08E12.6	W08E12.b	IV	IV-1P11	100
W08E12.3	W08E12.h	IV	IV-1P23	100
F42A6.2	F42A6.2	IV	IV-1B18	100
F09D12.1	F09D12.1	IV	IV-1F18	100
F58E2.2	F58E2.2	IV	IV-1F24	100
F58E2.5	F58E2.5	IV	IV-1H06	100
Y37E11B.7	Y37E11B.7	IV	IV-1L12	100
K09B3.1	K09B3.1	IV	IV-1N12	100
W07G9.2	K09B3.2	IV	IV-1N14	100
F28F9.3	F28F9.3	IV	IV-1P08	100
F47C12.2	F47C12.2	IV	IV-2A15	100
F47C12.4	F47C12.4	IV	IV-2A19	100
F47C12.11	F47C12.6	IV	IV-2A23	100
F47C12.8	F47C12.8	IV	IV-2C03	100
W03D2.5	W03D2.5	IV	IV-2E05	100
W03D2.9	W03D2.9	IV	IV-2E13	100
F49F1.7	F49F1.2	IV	IV-2G05	100
F49F1.5	F49F1.5	IV	IV-2G11	100
F46A8.4	F49F1.9	IV	IV-2G19	100
F49F1.11	F49F1.11	IV	IV-2G23	100
F30B5.1	F30B5.1	IV	IV-2K17	100
F36A4.2	F36A4.2	IV	IV-2M09	100
F36A4.4	F36A4.4	IV	IV-2M13	100
T28C6.6	F36A4.10	IV	IV-2M23	100
F15E6.4	F15E6.4	IV	IV-2O11	100
R08C7.1	R08C7.1	IV	IV-2C18	100
R08C7.4	R08C7.4	IV	IV-2C24	100
R08C7.6	R08C7.6	IV	IV-2E04	100
ZK180.5	ZK180.5	IV	IV-2G08	100
ZK180.6	ZK180.6	IV	IV-2G10	100
F19C7.1	F19C7.1	IV	IV-2I02	100
F19C7.4	F19C7.2	IV	IV-2I04	100
F19C7.2	F19C7.4	IV	IV-2I08	100
F19C7.7	F19C7.7	IV	IV-2I14	100
F29B9.5	F29B9.5	IV	IV-2K04	100
F29B9.9	F29B9.9	IV	IV-2K12	100
T22B11.1	T22B11.1	IV	IV-2K18	100
E04A4.6	E04A4.6	IV	IV-2O02	100
Y17G9A.3	Y17G9A.e	IV	IV-2D19	100
T08B6.9	T08B6.5	IV	IV-2F11	100
E03H12.4	E03H12.4	IV	IV-2H01	100
E03H12.5	E03H12.5	IV	IV-2H03	100
T08H10.3	E03H12.7	IV	IV-2H07	100
F36H12.1	F36H12.1	IV	IV-2P23	100
F36H12.4	F36H12.4	IV	IV-2B06	100
T13A10.1	F36H12.5	IV	IV-2B08	100
C55C3.3	C55C3.3	IV	IV-2P06	100
C55C3.5	C55C3.5	IV	IV-2P10	100
C43G2.3	C43G2.3	IV	IV-3A06	100
C01B10.6	C01B10.6	IV	IV-3E02	100
Y73B6A.3	Y73B6A.b	IV	IV-3E14	100
C17H12.11	C17H12.11	IV	IV-3I02	100
H20E11.2	H20E11.2	IV	IV-3I12	100
B0478.3	B0478.3	IV	IV-3M12	100
ZK381.2	ZK381.2	IV	IV-3M16	100
C25A8.2	C25A8.2	IV	IV-3O06	100
C34D4.10	C34D4.10	IV	IV-3D19	100
C34D4.11	C34D4.11	IV	IV-3D21	100
C42D4.1	C42D4.1	IV	IV-3F07	100
C42D4.3	C42D4.3	IV	IV-3F11	100
C42D4.13	C42D4.13	IV	IV-3H05	100
R13A1.1	R13A1.1	IV	IV-3H07	100
R13A1.5	R13A1.5	IV	IV-3H15	100
D2024.4	D2024.4	IV	IV-3J03	100
C06E4.2	C06E4.2	IV	IV-3J17	100
Y40C5A.3	Y40C5A.f	IV	IV-3N13	100
F13B6.1	F13B6.1	IV	IV-3P23	100
F13B6.3	F13B6.3	IV	IV-3B04	100
F32E10.3	F32E10.3	IV	IV-3H02	100
F45E4.5	F45E4.5	IV	IV-3H22	100
F45E4.8	F45E4.8	IV	IV-3J04	100
F33D4.3	F33D4.3	IV	IV-3J18	100
F33D4.6	F33D4.6	IV	IV-3J24	100
C50F7.2	C50F7.2	IV	IV-3L04	100
C50F7.9	C50F7.9	IV	IV-3L14	100
C46A5.4	C46A5.3	IV	IV-3L22	100
T14A8.2	T14A8.2	IV	IV-3P22	100
C06A6.5	C06A6.5	IV	IV-4A07	100
T06C10.4	T06C10.4	IV	IV-4A15	100
C49H3.12	C49H3.12	IV	IV-4C23	100
F57H12.3	F57H12.3	IV	IV-4E17	100
B0218.6	B0218.6	IV	IV-4K03	100
C07G1.2	C07G1.2	IV	IV-4K11	100
F35H10.2	F35H10.2	IV	IV-4O09	100
F17E9.2	F17E9.2	IV	IV-4A02	100
F17E9.3	F17E9.3	IV	IV-4A04	100
F17E9.4	F17E9.4	IV	IV-4A06	100
F17E9.11	F17E9.11	IV	IV-4A18	100
D2096.5	D2096.5	IV	IV-4C08	100
D2096.6	D2096.6	IV	IV-4C10	100
D2096.9	D2096.9	IV	IV-4C16	100
D2096.10	D2096.10	IV	IV-4C18	100
C28C12.1	C28C12.1	IV	IV-4G06	100
C28C12.3	C28C12.3	IV	IV-4G10	100
C28C12.4	C28C12.4	IV	IV-4G12	100
F42A9.7	F42A9.4	IV	IV-4I20	100
C49C8.6	C49C8.6	IV	IV-4K16	100
F08B4.4	F08B4.4	IV	IV-4K24	100
F21D5.3	F21D5.3	IV	IV-4M22	100
T28C6.1	T28C6.1	IV	IV-4B13	100
T28C6.4	T28C6.6	IV	IV-4B23	100
T11B7.3	T11B7.3	IV	IV-4D09	100
C09G9.3	C09G9.3	IV	IV-4D19	100
C09G9.4	C09G9.4	IV	IV-4D21	100
C27B7.7	C27B7.7	IV	IV-4F15	100
C53B4.8	C53B4.8	IV	IV-4H19	100
C53D6.2	C53D6.2	IV	IV-4H23	100
C53D6.4	C53D6.4	IV	IV-4J03	100
Y73F4A.1	Y73F4A.1	IV	IV-4J11	100
Y73F4A.2	Y73F4A.2	IV	IV-4J13	100
Y73F4A.3	Y73F4A.3	IV	IV-4J15	100
F23B2.5	F23B2.5	IV	IV-4N09	100
F23B2.12	F23B2.11	IV	IV-4N21	100
C07D10.4	C07D10.4	IV	IV-4P11	100
Y11D7A.5	Y11D7A.5	IV	IV-4B08	100
Y11D7A.8	Y11D7A.8	IV	IV-4B14	100
F49C12.5	F49C12.5	IV	IV-4D18	100
F49C12.10	F49C12.10	IV	IV-4F04	100
F49C12.14	F49C12.14	IV	IV-4F12	100
T20D3.1	T20D3.1	IV	IV-4F16	100
F56D5.1	F56D5.1	IV	IV-4H22	100
F38E11.4	F38E11.4	IV	IV-4L02	100
C33A12.15	C33A12.15	IV	IV-4N14	100
F56H11.1	F56H11.1	IV	IV-4N18	100
F27C8.4	F27C8.4	IV	IV-4P24	100
ZK1251.2	ZK1251.2	IV	IV-5C01	100
T13F2.4	T13F2.4	IV	IV-5E19	100
F25H8.5	F25H8.5	IV	IV-5M09	100
C47E12.6	C47E12.6	IV	IV-5O01	100
C47E12.14	C47E12.9	IV	IV-5O07	100
C47E12.10	C47E12.10	IV	IV-5O09	100
F44D12.6	F44D12.6	IV	IV-5O23	100
W01B6.1	W01B6.1	IV	IV-5A24	100
C04G2.1	C04G2.1	IV	IV-5C18	100
C04H5.2	C04H5.2	IV	IV-5G06	100
K08F4.5	K08F4.5	IV	IV-5G24	100
T14G10.3	T14G10.3	IV	IV-5I16	100
T14G10.4	T14G10.4	IV	IV-5I18	100
C24F3.3	C24F3.3	IV	IV-5K20	100
F01G10.6	F01G10.6	IV	IV-5M12	100
F01G10.7	F01G10.7	IV	IV-5M14	100
R11A8.3	R11A8.3	IV	IV-5B11	100
F13B12.4	F13B12.4	IV	IV-5D17	100
T07G12.3	T07G12.3	IV	IV-5H01	100
C43F9.5	C43F9.5	IV	IV-5H23	100
R09H10.2	R09H10.2	IV	IV-5J07	100
R09H10.5	R09H10.5	IV	IV-5J13	100
F56C4.1	F56C4.1	IV	IV-5J15	100
K08C7.3	K08C7.3	IV	IV-5J23	100
ZC168.2	ZC168.2	IV	IV-5N01	100
F13E9.4	F13E9.4	IV	IV-5B20	100
F13E9.9	F13E9.9	IV	IV-5D06	100
F13E9.10	F13E9.10	IV	IV-5D08	100
ZK596.1	ZK596.1	IV	IV-5D10	100
ZK593.2	ZK593.2	IV	IV-5D18	100
Y5F2A.1	Y5F2A.1	IV	IV-5J06	100
Y5F2A.2	Y5F2A.2	IV	IV-5J08	100
M7.9	M7.9	IV	IV-5L06	100
M7.10	M7.10	IV	IV-5L08	100
T05E11.8	T05E11.8	IV	IV-5N04	100
B0035.13	B0035.13	IV	IV-6E09	100
H02I12.1	H02I12.1	IV	IV-6G09	100
H02I12.4	H02I12.4	IV	IV-6G15	100
F12F6.3	F12F6.3	IV	IV-6K21	100
F40F11.4	F40F11.4	IV	IV-6M15	100
F58B3.3	F58B3.2	IV	IV-6O01	100
F58B3.8	F58B3.8	IV	IV-6O13	100
K01A6.4	K01A6.4	IV	IV-6C08	100
T12A7.2	T12A7.2	IV	IV-6C16	100
T12A7.5	T12A7.5	IV	IV-6C22	100
H01G02.1	H01G02.1	IV	IV-6C24	100
C29E6.1	C29E6.1	IV	IV-6G10	100
ZK829.3	ZK829.3	IV	IV-6I14	100
B0001.4	B0001.4	IV	IV-6O18	100
F20B10.3	F20B10.3	IV	IV-6B05	100
F28D1.5	F28D1.3	IV	IV-6H11	100
F28D1.4	F28D1.4	IV	IV-6H13	100
F08G5.4	F08G5.4	IV	IV-6J11	100
F08G5.7	F08G5.5	IV	IV-6J13	100
F08G5.6	F08G5.6	IV	IV-6J15	100
C25G4.1	C25G4.1	IV	IV-6J17	100
T23F6.2	T23F6.2	IV	IV-6D04	100
T23F6.5	T23F6.5	IV	IV-6D10	100
ZK896.1	ZK896.1	IV	IV-6F14	100
K08D8.6	ZK896.2	IV	IV-6F16	100
ZK896.4	ZK896.4	IV	IV-6F20	100
ZK896.5	ZK896.5	IV	IV-6F22	100
ZK896.6	ZK896.6	IV	IV-6F24	100
ZK896.7	ZK896.7	IV	IV-6H02	100
K08D8.3	K08D8.2	IV	IV-6H10	100
K08D8.5	K08D8.5	IV	IV-6H16	100
C32H11.1	C32H11.1	IV	IV-6H20	100
C32H11.3	C32H11.3	IV	IV-6H24	100
C32H11.4	C32H11.4	IV	IV-6J02	100
C32H11.5	C32H11.5	IV	IV-6J04	100
C32H11.11	C32H11.6	IV	IV-6J06	100
C32H11.10	C32H11.9	IV	IV-6J12	100
C32H11.9	C32H11.10	IV	IV-6J14	100
C32H11.12	C32H11.12	IV	IV-6J18	100
F55G11.2	F55G11.2	IV	IV-6J24	100
F55G11.5	F55G11.5	IV	IV-6L06	100
F55G11.8	F55G11.8	IV	IV-6L12	100
K10D11.1	K10D11.1	IV	IV-6L18	100
K10D11.3	K10D11.3	IV	IV-6L22	100
K10D11.6	K10D11.6	IV	IV-6N04	100
F49E11.4	F49E11.4	IV	IV-6N12	100
F49E11.5	F49E11.5	IV	IV-6N14	100
F49E11.11	F49E11.11	IV	IV-6P02	100
C39E9.2	C39E9.2	IV	IV-6P06	100
C39E9.3	C39E9.3	IV	IV-6P08	100
C39E9.4	C39E9.4	IV	IV-6P10	100
C39E9.6	C39E9.6	IV	IV-6P14	100
C39E9.8	C39E9.8	IV	IV-6P18	100
F09E8.1	F09E8.1	IV	IV-7C01	100
F09E8.6	F09E8.6	IV	IV-7C11	100
JC8.8	JC8.8	IV	IV-7E13	100
W02A2.2	W02A2.2	IV	IV-7G05	100
W02A2.3	W02A2.3	IV	IV-7G07	100
Y62E10A.3	Y62E10A.a	IV	IV-7G19	100
Y62E10A.13	Y62E10A.m	IV	IV-7I17	100
Y45F10C.2	C08F11.12	IV	IV-7C02	100
Y45F10C.4	Y45F10C.4	IV	IV-7C12	100
Y64G10A.1	F02H6.7	IV	IV-7B15	100
T27E7.1	T27E7.1	IV	IV-7F05	100
Y41E3.1	Y41E3.1	IV	IV-7L13	100
Y105C5A.6	Y105C5A.d	IV	IV-7D24	100
H25K10.5	H25K10.5	IV	IV-7J06	100
K03D3.2	K03D3.2	IV	IV-7L08	100
C09G12.5	K03D3.5	IV	IV-7L14	100
Y65A5A.2	Y65A5A.2	IV	IV-7N16	100
Y116A8A.3	Y116A8A.1	IV	IV-8C05	100
Y116A8A.4	Y116A8A.6	IV	IV-8C15	100
Y116A8C.4	Y116A8C.4	IV	IV-8E09	100
Y116A8C.33	Y116A8C.33	IV	IV-8I17	100
Y116A8C.43	Y116A8C.43	IV	IV-8K11	100
F26D10.12	F26D10.12	IV	IV-8A08	100
C49C3.4	C49C3.4	IV	IV-8C10	100
C49C3.13	C49C3.13	IV	IV-8E04	100
C30H6.1	C30H6.1	IV	IV-8E10	100
C30H6.4	C30H6.4	IV	IV-8E16	100
Y37E11AR.6	Y37E11A_93.a	IV	IV-8K06	100
Y37E11AR.7	Y37E11A_93.b	IV	IV-8K08	100
Y37E11AL.6	Y37E11A_94.a	IV	IV-8K24	100
Y37E11AL.4	Y37E11A_94.d	IV	IV-8M06	100
Y41D4B.15	Y41D4B_7946.c	IV	IV-8H13	100
Y46C8AL.4	Y46C8_95.b	IV	IV-8H19	100
Y46C8AL.2	Y46C8_97.a	IV	IV-8H23	100
Y46C8AR.1	Y46C8_99.a	IV	IV-8J05	100
Y46C8AL.8	Y46C8_100.b	IV	IV-8J09	100
Y46C8AL.9	Y46C8_100.c	IV	IV-8J11	100
Y46C8AR.3	Y46C8_101.a	IV	IV-8J15	100
F56D6.15	Y46C8_103.a	IV	IV-8J17	100
Y55F3BR.2	Y55F3A_736.a	IV	IV-8J19	100
Y55F3BR.8	Y55F3A_747.d	IV	IV-8L21	100
Y55F3AM.11	Y55F3A_748.d	IV	IV-8N17	100
Y59E9AR.4	Y59E9_120.d	IV	IV-8B16	100
Y67D8C.8	Y67D8A_380.c	IV	IV-8F08	100
Y67D8C.7	Y67D8A_380.d	IV	IV-8F10	100
Y69A2AR.5	Y69A2A_7278.f	IV	IV-8L14	100
Y76B12C.3	Y76B12C_67.c	IV	IV-8N22	100
F56E10.2	Y38C9B.a	V	V-1A15	100
ZK6.3	ZK6.3	V	V-1I13	100
ZK6.7	ZK6.7	V	V-1I21	100
ZK6.10	ZK6.10	V	V-1K03	100
M02H5.8	M02H5.b	V	V-1M05	100
R11G11.6	R11G11.6	V	V-1O23	100
R11G11.14	R11G11.14	V	V-1A16	100
C14C6.6	C14C6.6	V	V-1C06	100
C14C6.7	C14C6.7	V	V-1C08	100
K06H6.5	K06H6.5	V	V-1E06	100
ZK488.10	ZK488.7	V	V-1E20	100
ZK488.7	ZK488.10	V	V-1G02	100
F48G7.8	F48G7.7	V	V-1G16	100
F31F4.11	F31F4.11	V	V-1K02	100
C05E4.7	C05E4.7	V	V-1M18	100
K09C6.3	K09C6.3	V	V-1B23	100
T02B11.9	T02B11.2	V	V-1D15	100
T02B11.7	T02B11.7	V	V-1F01	100
K10C9.1	K10C9.1	V	V-1F21	100
K10C9.3	K10C9.3	V	V-1H01	100
W07B8.4	W07B8.4	V	V-1J09	100
F25A2.1	F25A2.1	V	V-1J23	100
R12A1.3	R12A1.3	V	V-1L21	100
R12A1.4	R12A1.4	V	V-1L23	100
C38C3.6	C38C3.6	V	V-1P13	100
K02H11.4	K02H11.4	V	V-1B02	100
F16B4.7	F16B4.7	V	V-1D08	100
K04F1.8	K04F1.8	V	V-1F20	100
K04F1.9	K04F1.9	V	V-1F22	100
K04F1.10	K04F1.10	V	V-1F24	100
K04F1.11	K04F1.11	V	V-1H02	100
K04F1.13	K04F1.13	V	V-1H06	100
K04F1.14	K04F1.14	V	V-1H08	100
Y46H3B.2	Y46H3B.a	V	V-1L02	100
T10B5.7	T10B5.7	V	V-1N10	100
T06A1.5	T06A1.5	V	V-1N24	100
Y40B10B.1	Y40B10B.1	V	V-1P02	100
F59A7.11	F59A7.7	V	V-2A05	100
F36F12.1	F36F12.1	V	V-2A23	100
F36F12.3	F36F12.3	V	V-2C03	100
F36F12.7	F36F12.7	V	V-2C11	100
Y5H2A.1	Y5H2A.b	V	V-2M03	100
F15E11.4	F15E11.4	V	V-2O03	100
F15E11.5	F15E11.5	V	V-2O05	100
Y19D10A.7	F15E11.7	V	V-2O09	100
F56A4.2	F15E11.9	V	V-2O13	100
F56A4.1	Y19D10A.k	V	V-2A18	100
F56A4.6	F56A4.f	V	V-2E04	100
Y19D10A.6	F56A4.k	V	V-2E14	100
F53E10.3	F53E10.3	V	V-2K10	100
F54E2.2	R05D8.o	V	V-2D15	100
F54E2.1	F54E2.1	V	V-2D21	100
C31B8.7	C31B8.7	V	V-2L03	100
K12D9.14	K12D9.12	V	V-2P21	100
F59D6.1	F59D6.1	V	V-2P23	100
F59D6.2	F59D6.2	V	V-2B02	100
C50H11.17	C50H11.17	V	V-2D22	100
Y73C8C.2	Y73C8C.2	V	V-2F02	100
Y73C8C.4	Y73C8C.4	V	V-2F06	100
F02C9.2	F02C9.2	V	V-2F22	100
C36C5.5	C36C5.5	V	V-2H12	100
C36C5.12	C36C5.12	V	V-2J02	100
K08D9.2	K08D9.2	V	V-2J20	100
C40C9.3	K08D9.5	V	V-2L02	100
T28A11.3	T28A11.3	V	V-2L12	100
T28A11.4	T28A11.4	V	V-2L14	100
T28A11.16	T28A11.5	V	V-2L16	100
T28A11.18	T28A11.18	V	V-2N18	100
C17B7.12	F35F10.5	V	V-2P10	100
F35F10.13	F35F10.13	V	V-3A01	100
C17B7.2	C17B7.2	V	V-3A07	100
C17B7.4	C17B7.4	V	V-3A11	100
C17B7.9	C17B7.9	V	V-3A21	100
F35F10.5	C17B7.12	V	V-3C03	100
T20D4.19	T20D4.19	V	V-3G13	100
C17G10.5	C02A12.4	V	V-3I05	100
T24A6.18	T24A6.18	V	V-3M15	100
W08A12.2	W08A12.2	V	V-3C02	100
W08A12.3	W08A12.3	V	V-3C04	100
R08F11.7	R08F11.7	V	V-3E12	100
H10D18.4	H10D18.c	V	V-3E18	100
H10D18.2	H10D18.e	V	V-3E22	100
C17E7.10	C17E7.10	V	V-3I12	100
K07C6.4	K07C6.2	V	V-3I22	100
K07C6.3	K07C6.3	V	V-3I24	100
K07C6.2	K07C6.4	V	V-3K02	100
K07C6.5	K07C6.5	V	V-3K04	100
B0213.3	B0213.3	V	V-3M08	100
B0213.5	B0213.5	V	V-3M12	100
B0213.6	B0213.6	V	V-3M14	100
B0213.11	B0213.11	V	V-3M24	100
B0213.14	B0213.12	V	V-3O02	100
B0213.15	B0213.15	V	V-3O06	100
K09D9.2	K09D9.2	V	V-3O12	100
K09D9.9	K09D9.9	V	V-3B01	100
C49G7.4	C49G7.4	V	V-3B15	100
C49G7.8	C49G7.8	V	V-3B23	100
D1065.3	D1065.3	V	V-3D11	100
T05B4.10	T05B4.9	V	V-3F17	100
F32D1.4	F32D1.4	V	V-3L19	100
F13A2.1	F13A2.1	V	V-3N09	100
F13A2.5	F13A2.5	V	V-3N17	100
Y47D7A.9	Y47D7A_138.c	V	V-3P03	100
Y47D7A.12	Y47D7A_143.d	V	V-3P15	100
Y47D7A.11	Y47D7A_143.e	V	V-3P17	100
F41F3.3	F41F3.3	V	V-3D08	100
F41F3.4	F41F3.4	V	V-3D10	100
K03B4.4	K03B4.4	V	V-3D24	100
F39G3.2	F39G3.2	V	V-3F14	100
F39G3.3	F39G3.3	V	V-3F16	100
F39G3.8	F39G3.8	V	V-3H02	100
T15D6.12	C18G1.6	V	V-3H14	100
C18G1.7	C18G1.7	V	V-3H16	100
C37H5.4	C37H5.4	V	V-3J14	100
C37H5.11	C37H5.10	V	V-3J24	100
T19H12.3	T19H12.3	V	V-3L12	100
H23N18.5	H23N18.5	V	V-3N14	100
C02E7.7	C02E7.7	V	V-3P04	100
K11D12.1	K11D12.1	V	V-4C07	100
F14F9.2	F14F9.2	V	V-4E23	100
F14F9.5	F14F9.5	V	V-4G05	100
C03A7.14	C03A7.4	V	V-4G17	100
R09B5.5	C03A7.7	V	V-4G23	100
C03A7.4	C03A7.8	V	V-4I01	100
C03A7.13	C03A7.13	V	V-4I11	100
B0238.7	B0238.7	V	V-4K11	100
Y49G5A.1	Y49G5A.1	V	V-4M03	100
C10G8.3	C10G8.3	V	V-4M09	100
C10G8.4	C10G8.4	V	V-4M11	100
T09D3.3	T09D3.3	V	V-4O01	100
C35A11.3	C35A11.3	V	V-4O11	100
F08F3.1	F08F3.1	V	V-4O17	100
T05C3.4	T05C3.4	V	V-4C08	100
C24G6.6	C24G6.6	V	V-4C22	100
C24G6.7	C24G6.7	V	V-4C24	100
M03E7.4	CD4.9	V	V-4G14	100
C14C11.3	C14C11.3	V	V-4I06	100
C14C11.8	C14C11.8	V	V-4I16	100
F25B4.9	F25B4.9	V	V-4K08	100
F44E7.6	F44E7.6	V	V-4M12	100
F26F12.1	F26F12.1	V	V-4O02	100
C04E6.6	C04E6.6	V	V-4B05	100
M03F8.5	M03F8.5	V	V-4D05	100
K08B12.1	K08B12.1	V	V-4J23	100
K12B6.3	K12B6.3	V	V-4L17	100
W01A11.1	W01A11.1	V	V-4B20	100
K04A8.1	K04A8.1	V	V-4F10	100
K04A8.5	K04A8.5	V	V-4F18	100
K04A8.8	K04A8.8	V	V-4F24	100
ZK1055.5	ZK1055.5	V	V-4H18	100
ZC487.5	ZC487.5	V	V-4N04	100
T25F10.2	T25F10.2	V	V-4N08	100
Y45G12C.11	T15B7.7	V	V-5A03	100
C33G8.4	C33G8.4	V	V-5E13	100
F20A1.1	F20A1.1	V	V-5G07	100
F20A1.8	F20A1.8	V	V-5G21	100
VC5.3	VC5.1	V	V-5I03	100
F10D2.8	F10D2.2	V	V-5K03	100
C05C8.3	C05C8.3	V	V-5O09	100
C13A2.2	C13A2.2	V	V-5O23	100
C13A2.3	C13A2.3	V	V-5A02	100
C13A2.7	C13A2.7	V	V-5A10	100
F07G11.4	F07G11.4	V	V-5A24	100
F10G2.1	F10G2.1	V	V-5C10	100
F10G2.2	F10G2.2	V	V-5C12	100
C03G6.6	C03G6.6	V	V-5E12	100
C03G6.15	C03G6.15	V	V-5G06	100
R13D7.2	R13D7.2	V	V-5G22	100
F25E5.3	F25E5.3	V	V-5K12	100
F25E5.7	F25E5.7	V	V-5K20	100
F25E5.10	F25E5.10	V	V-5M02	100
C18B10.6	C18B10.6	V	V-5M18	100
C54F6.3	C54F6.3	V	V-5O10	100
C54F6.6	C54F6.6	V	V-5O16	100
F19F10.4	F19F10.4	V	V-5B15	100
C50E3.6	C50E3.5	V	V-5D15	100
F07C4.6	F07C4.6	V	V-5F19	100
F07C4.7	F07C4.7	V	V-5F21	100
F07C4.10	F07C4.10	V	V-5H03	100
C12D5.5	C12D5.5	V	V-5H19	100
C12D5.9	C12D5.9	V	V-5J03	100
F46F5.7	T05B11.4	V	V-5L01	100
C26F1.2	C26F1.2	V	V-5L05	100
C26F1.10	C26F1.10	V	V-5L19	100
ZK75.1	ZK75.1	V	V-5N07	100
C37C3.4	C37C3.4	V	V-5N19	100
C37C3.6	C37C3.6	V	V-5N21	100
C37C3.8	C37C3.8	V	V-5P01	100
F26D11.4	F26D11.4	V	V-5B06	100
F26D11.5	F26D11.5	V	V-5B08	100
F26D11.9	F26D11.9	V	V-5B12	100
C09H5.7	C09H5.7	V	V-5F12	100
F58G4.3	F58G4.3	V	V-5F22	100
D1014.5	D1014.5	V	V-5H16	100
K07C11.3	K07C11.3	V	V-5L02	100
K07C11.4	K07C11.4	V	V-5L04	100
K07C11.5	K07C11.5	V	V-5L06	100
C16D9.1	C16D9.1	V	V-5L16	100
C16D9.5	C16D9.5	V	V-5L24	100
C16D9.8	C16D9.8	V	V-5N06	100
F21F8.4	F21F8.4	V	V-5N14	100
F21F8.5	F21F8.5	V	V-5N16	100
F21F8.6	F21F8.6	V	V-5N18	100
F38E1.7	F38E1.7	V	V-6A13	100
F52E1.2	F52E1.2	V	V-6C01	100
F52E1.14	F52E1.5	V	V-6C07	100
T23B12.8	T23B12.8	V	V-6E13	100
ZK994.1	ZK994.1	V	V-6E21	100
F41E6.6	F41E6.6	V	V-6K19	100
F41E6.8	F41E6.8	V	V-6K23	100
F28A12.2	F28A12.2	V	V-6M15	100
F28A12.4	F28A12.4	V	V-6M19	100
B0507.1	B0507.1	V	V-6A12	100
B0507.5	B0507.5	V	V-6A18	100
H14N18.2	H14N18.2	V	V-6E06	100
H14N18.3	H14N18.3	V	V-6E08	100
T19A5.1	T19A5.1	V	V-6E12	100
F59E11.5	F59E11.5	V	V-6G06	100
F59E11.6	F59E11.6	V	V-6G08	100
F59E11.7	F59E11.7	V	V-6G10	100
C25E10.8	C25E10.8	V	V-6K12	100
C25E10.9	C25E10.9	V	V-6K14	100
C25E10.11	C25E10.11	V	V-6K18	100
T27E4.5	T27E4.5	V	V-6M04	100
F21C10.5	F21C10.5	V	V-6M22	100
F21C10.6	F21C10.6	V	V-6M24	100
F21C10.8	F21C10.8	V	V-6O04	100
B0222.8	B0222.6	V	V-6O20	100
T18H9.1	T18H9.1	V	V-6B13	100
ZK682.4	ZK682.4	V	V-6F01	100
F44A2.3	F44A2.3	V	V-6F11	100
E02C12.13	E02C12.4	V	V-6H17	100
C50F4.3	C50F4.3	V	V-6N03	100
C50F4.8	C50F4.8	V	V-6N13	100
T06E4.4	T06E4.6	V	V-6B08	100
T06E4.8	T06E4.9	V	V-6B14	100
T06E4.10	T06E4.10	V	V-6B16	100
B0331.1	B0331.1	V	V-6B20	100
ZK287.3	ZK287.3	V	V-6D04	100
ZK287.4	ZK287.4	V	V-6D06	100
ZK287.8	ZK287.8	V	V-6D14	100
F58E6.4	F58E6.4	V	V-6F20	100
F46B6.8	F46B6.8	V	V-6H20	100
C50H2.3	C50H2.3	V	V-6L22	100
T07C12.7	T07C12.7	V	V-6N18	100
C08B6.3	C08B6.3	V	V-7C21	100
C08B6.6	C08B6.6	V	V-7E03	100
C08B6.10	C08B6.10	V	V-7E11	100
T26F2.1	C51E3.8	V	V-7G03	100
ZK856.4	ZK856.4	V	V-7G11	100
ZK856.6	ZK856.6	V	V-7G15	100
C12D8.4	C12D8.4	V	V-7I07	100
Y22F5A.4	Y22F5A.4	V	V-7K05	100
Y22F5A.5	Y22F5A.5	V	V-7K07	100
B0024.1	B0024.1	V	V-7K11	100
B0024.2	B0024.2	V	V-7K13	100
K07C5.7	K07C5.7	V	V-7O01	100
F15H10.10	F15H10.5	V	V-7A06	100
F15H10.6	F15H10.6	V	V-7A08	100
F22E12.1	F22E12.1	V	V-7A18	100
F32G8.3	F32G8.3	V	V-7E16	100
T21C9.6	T21C9.6	V	V-7G08	100
F28H7.4	F28H7.4	V	V-7K14	100
D1054.10	D1054.10	V	V-7M20	100
D1054.11	D1054.11	V	V-7M22	100
F32D8.2	F32D8.2	V	V-7B01	100
F32D8.11	F32D8.3	V	V-7B03	100
F32D8.7	F32D8.7	V	V-7B11	100
F32D8.8	F32D8.8	V	V-7B13	100
F32D8.9	F32D8.9	V	V-7B15	100
F58B4.3	F58B4.3	V	V-7B23	100
F58B4.4	F58B4.4	V	V-7D01	100
F17C11.2	F17C11.2	V	V-7D07	100
F17C11.3	F17C11.3	V	V-7D09	100
F17C11.5	F17C11.5	V	V-7D13	100
T04C12.3	T04C12.3	V	V-7H03	100
Y42A5A.2	Y42A5A.2	V	V-7H13	100
Y42A5A.3	Y42A5A.3	V	V-7H15	100
T19B10.2	T19B10.2	V	V-7L11	100
T19B10.3	T19B10.3	V	V-7L13	100
T19B10.9	T19B10.9	V	V-7N01	100
C03E10.5	C03E10.6	V	V-7N23	100
F47G9.6	F47G9.6	V	V-7B02	100
T02E9.2	T02E9.2	V	V-7B06	100
F55C10.3	F55C10.2	V	V-7B12	100
T11F9.9	F55C10.3	V	V-7B14	100
F55C10.4	F55C10.4	V	V-7B16	100
K03B8.6	K03B8.6	V	V-7D04	100
F57B7.2	F57B7.2	V	V-7D18	100
F57B7.3	F57B7.3	V	V-7D20	100
F57B7.4	F57B7.4	V	V-7D22	100
T11F9.3	T11F9.3	V	V-7F04	100
T11F9.5	T11F9.5	V	V-7F08	100
F25F6.1	C55A6.8	V	V-7H18	100
F35B12.3	F35B12.3	V	V-7L02	100
F35B12.6	F35B12.6	V	V-7L08	100
F35B12.7	F35B12.7	V	V-7L10	100
T04F3.2	T04F3.2	V	V-7N22	100
F55A11.1	F55A11.1	V	V-7P04	100
D2023.7	D2023.7	V	V-8A07	100
R13H4.3	R13H4.3	V	V-8A13	100
F58H1.2	F58H1.2	V	V-8C17	100
F58H1.7	F58H1.7	V	V-8E03	100
F10C2.3	F10C2.3	V	V-8G09	100
F10C2.5	F10C2.5	V	V-8G13	100
T04H1.3	T04H1.3	V	V-8O11	100
K01D12.5	K01D12.5	V	V-8E08	100
K01D12.8	K01D12.8	V	V-8E14	100
K01D12.9	K01D12.9	V	V-8E16	100
K01D12.10	K01D12.10	V	V-8E18	100
K01D12.11	K01D12.11	V	V-8E20	100
K01D12.12	K01D12.12	V	V-8E22	100
K01D12.13	K01D12.13	V	V-8E24	100
K01D12.14	K01D12.14	V	V-8G02	100
C54D10.1	C54D10.1	V	V-8G06	100
C54D10.2	C54D10.2	V	V-8G08	100
C54D10.9	C54D10.9	V	V-8G22	100
C54D10.10	C54D10.10	V	V-8G24	100
T28H10.2	T28H10.2	V	V-8I22	100
F45D3.3	F45D3.3	V	V-8K10	100
W05B10.3	W05B10.3	V	V-8O02	100
R11D1.3	R11D1.3	V	V-8O18	100
R11D1.4	R11D1.4	V	V-8O20	100
F18E2.1	F18E2.1	V	V-8D01	100
ZC455.10	ZC455.10	V	V-8F03	100
C44H9.5	C44H9.5	V	V-8H01	100
R90.2	R90.2	V	V-8H23	100
F54F3.1	F54F3.1	V	V-8J05	100
F54F3.3	F54F3.3	V	V-8J07	100
T16G1.1	T16G1.1	V	V-8J11	100
T16G1.2	T16G1.2	V	V-8J13	100
T16G1.8	T16G1.8	V	V-8L01	100
F15B9.1	F15B9.1	V	V-8L21	100
W07G4.1	W07G4.1	V	V-8N13	100
B0365.5	B0365.5	V	V-8P15	100
F16H6.1	B0365.6	V	V-8P17	100
Y2H9A.3	C50B6.4	V	V-8F02	100
C50B6.7	C50B6.7	V	V-8F08	100
F32H5.1	F32H5.1	V	V-8F20	100
F32H5.3	F32H5.3	V	V-8F24	100
M04G12.2	M04G12.2	V	V-8H10	100
F53F1.5	F53F1.4	V	V-8H22	100
C50B6.4	Y2H9A.3	V	V-8J18	100
F25H9.1	F25H9.1	V	V-8J22	100
C56A3.2	C56A3.2	V	V-8N10	100
F53F4.7	F53F4.7	V	V-8P22	100
F53F4.13	F53F4.13	V	V-9A09	100
T01D3.3	T01D3.3	V	V-9C09	100
T01D3.6	T01D3.6	V	V-9C15	100
F35E12.2	F35E12.2	V	V-9C19	100
F35E12.5	F35E12.5	V	V-9E01	100
F35E12.6	F35E12.6	V	V-9E03	100
F35E12.7	F35E12.7	V	V-9E05	100
F35E12.8	F35E12.8	V	V-9E07	100
F35E12.10	F35E12.10	V	V-9E11	100
F20G2.4	F20G2.4	V	V-9E19	100
F53C11.1	F53C11.1	V	V-9E23	100
F55B12.5	F55B12.5	V	V-9G23	100
F09F3.6	F09F3.6	V	V-9I17	100
T22G5.7	T22G5.7	V	V-9K19	100
C06B3.3	C06B3.3	V	V-9M01	100
F58E10.7	F58E10.7	V	V-9A18	100
T08G5.3	T08G5.3	V	V-9A24	100
D1086.1	D1086.1	V	V-9C16	100
D1086.2	D1086.2	V	V-9C18	100
D1086.3	D1086.3	V	V-9C20	100
D1086.5	D1086.5	V	V-9C24	100
D1086.18	D1086.7	V	V-9E04	100
T16A9.4	T16A9.4	V	V-9G24	100
K02E11.4	K02E11.4	V	V-9I08	100
K02E11.7	K02E11.7	V	V-9I14	100
F40G12.2	F40G12.2	V	V-9I18	100
F40G12.4	F40G12.4	V	V-9I22	100
F40G12.5	F40G12.5	V	V-9I24	100
F40G12.6	F40G12.6	V	V-9K02	100
F14D7.5	F14D7.5	V	V-9K22	100
F14D7.14	F14D7.7	V	V-9M02	100
Y49A3A.4	Y49A3A.4	V	V-9O10	100
F23B12.4	F23B12.3	V	V-9B13	100
F08H9.5	F08H9.5	V	V-9D09	100
F08H9.7	F08H9.7	V	V-9D13	100
F08H9.8	R02D5.2	V	V-9D21	100
R02D5.7	R02D5.7	V	V-9F05	100
C53A5.2	C53A5.2	V	V-9F09	100
C53A5.11	C53A5.11	V	V-9H03	100
W06A7.5	W06A7.5	V	V-9P07	100
ZC412.3	ZC412.3	V	V-9P13	100
H12D21.12	ZC412.7	V	V-9P21	100
H12D21.3	ZC412.8	V	V-9P23	100
H12D21.2	ZC412.9	V	V-9B02	100
H12D21.6	H12D21.4	V	V-9B10	100
H12D21.10	H12D21.10	V	V-9B20	100
F02D8.2	F02D8.2	V	V-9D06	100
T01C3.4	T01C3.4	V	V-9D18	100
C25D7.5	C25D7.5	V	V-9H04	100
C01G10.17	C01G10.4	V	V-9H24	100
C01G10.5	C01G10.5	V	V-9J02	100
C01G10.6	C01G10.6	V	V-9J04	100
T09F5.1	T09F5.1	V	V-9L22	100
C41G6.13	Y75B12B.8	V	V-9P08	100
C41G6.1	C41G6.1	V	V-9P12	100
Y75B12B.8	C41G6.13	V	V-10A09	100
M01B2.1	M01B2.1	V	V-10A11	100
T10H4.11	T10H4.11	V	V-10E01	100
T10H4.12	T10H4.12	V	V-10E03	100
ZK1037.1	ZK1037.1	V	V-10E11	100
ZK1037.10	ZK1037.10	V	V-10G05	100
C29F3.2	C29F3.2	V	V-10G13	100
C29F3.4	C29F3.4	V	V-10G17	100
C29F3.5	C29F3.5	V	V-10G19	100
R08H2.10	R08H2.10	V	V-10I19	100
T06E6.10	T06E6.10	V	V-10K21	100
T26H5.8	T26H5.8	V	V-10M17	100
F21A3.2	F21A3.2	V	V-10A02	100
C55A1.7	C55A1.4	V	V-10E02	100
C55A1.6	C55A1.6	V	V-10E06	100
T23D5.3	T23D5.3	V	V-10I18	100
T26E4.1	T26E4.1	V	V-10K20	100
T26E4.2	T26E4.2	V	V-10K22	100
T26E4.3	T26E4.3	V	V-10K24	100
T26E4.5	T26E4.5	V	V-10M04	100
T26E4.9	T26E4.9	V	V-10M12	100
F54B8.5	F54B8.5	V	V-10O10	100
F35E8.1	F35E8.2	V	V-10D17	100
F35E8.6	F35E8.6	V	V-10F01	100
F35E8.7	F35E8.7	V	V-10F03	100
F35E8.9	F35E8.9	V	V-10F07	100
F36G9.11	F36G9.11	V	V-10J05	100
C06C6.6	C06C6.6	V	V-10L01	100
F14H3.5	F14H3.5	V	V-10N21	100
F10A3.11	F10A3.11	V	V-10D14	100
F11A5.7	F11A5.7	V	V-10F22	100
F21H7.5	F21H7.5	V	V-10H20	100
T13F3.6	T13F3.6	V	V-10J14	100
F28G4.2	F28G4.2	V	V-10J18	100
F28G4.3	F28G4.3	V	V-10J20	100
F28G4.4	F28G4.4	V	V-10J22	100
W08G11.1	W08G11.1	V	V-10N14	100
F26D2.3	F26D2.3	V	V-10P22	100
F26D2.14	F26D2.13	V	V-11A15	100
T08G3.6	T08G3.6	V	V-11C07	100
T08G3.11	T08G3.11	V	V-11C17	100
F57E7.1	F57E7.1	V	V-11C19	100
F14F8.8	F14F8.8	V	V-11M11	100
Y70C5C.2	Y70C5C.2	V	V-11M17	100
Y70C5C.3	Y70C5C.3	V	V-11M19	100
Y70C5C.5	Y70C5C.5	V	V-11M23	100
T20B3.7	T20B3.6	V	V-11A14	100
Y102A5B.2	Y102A5B.2	V	V-11C02	100
F09C6.10	F09C6.10	V	V-11E16	100
Y102A5C.4	Y102A5C.4	V	V-11E24	100
Y102A5C.27	Y102A5C.27	V	V-11I16	100
F49H6.12	F49H6.12	V	V-11K24	100
F28B1.2	F28B1.2	V	V-11M06	100
F28B1.9	F28B1.6	V	V-11M14	100
T05E12.6	T05E12.5	V	V-11M24	100
ZK218.7	ZK218.7	V	V-11O18	100
F08E10.7	T19C9.5	V	V-11F05	100
Y68A4B.1	Y68A4B.1	V	V-11F13	100
Y20C6A.4	Y20C6A.2	V	V-11L01	100
T27C5.12	T27C5.7	V	V-11L17	100
C18D4.4	C18D4.4	V	V-11B16	100
F59A1.6	F59A1.6	V	V-11F16	100
Y59A8B.19	Y59A8C.d	V	V-11L18	100
Y51A2A.7	Y59A8C.f	V	V-11L22	100
Y59A8B.20	Y59A8C.g	V	V-11L24	100
W04E12.8	C14A6.1	V	V-11N18	100
Y51A2A.4	Y51A2A.4	V	V-12C17	100
Y51A2A.11	Y51A2A.7	V	V-12C23	100
C08E8.11	C08E8.3	V	V-12E15	100
ZK262.3	ZK262.3	V	V-12G11	100
Y51A2D.1	Y51A2D.1	V	V-12I23	100
Y51A2D.10	Y51A2D.10	V	V-12K11	100
Y51A2D.11	Y51A2D.11	V	V-12K13	100
Y51A2D.14	Y51A2D.14	V	V-12K19	100
Y69H2.3	Y69H2.3	V	V-12M09	100
Y69H2.10	Y69H2.4	V	V-12M11	100
ZK384.1	ZK384.1	V	V-12O11	100
ZK384.2	ZK384.2	V	V-12O13	100
F11D11.1	F11D11.1	V	V-12O19	100
F11D11.5	F11D11.5	V	V-12A04	100
F11D11.8	F11D11.8	V	V-12A10	100
F11D11.14	F11D11.10	V	V-12A14	100
Y39B6A.5	Y39B6B.bb	V	V-12I02	100
Y39B6A.48	Y39B6B.cc	V	V-12I06	100
Y39B6A.9	Y39B6B.x	V	V-12M06	100
F21D9.3	F21D9.3	V	V-12O10	100
Y43F8A.1	Y43F8A.1	V	V-12D05	100
Y43F8A.2	Y43F8A.2	V	V-12D07	100
C25F9.8	C25F9.8	V	V-12F07	100
Y43F8B.3	Y43F8B.3	V	V-12F15	100
Y43F8B.5	Y43F8B.5	V	V-12F19	100
Y43F8C.1	Y43F8C.1	V	V-12H23	100
Y43F8C.2	Y43F8C.2	V	V-12J01	100
Y43F8C.7	Y43F8C.7	V	V-12J11	100
Y43F8C.5	Y43F8C.9	V	V-12J15	100
F55C9.6	Y116F11A.c	V	V-12L13	100
Y43F8C.16	Y116F11A.zz9	V	V-12D20	100
Y43F8C.17	Y116F11A.zz10	V	V-12D22	100
W04E12.6	W04E12.6	V	V-12F14	100
Y51A2B.6	M162.7	V	V-12H08	100
Y116F11B.8	Y116F11B.a	V	V-12H12	100
Y116F11B.9	Y116F11B.b	V	V-12H14	100
ZC15.2	ZC15.2	V	V-12P08	100
ZC15.8	ZC15.8	V	V-12P18	100
K02E2.2	K02E2.2	V	V-13A05	100
K02E2.4	K02E2.4	V	V-13A09	100
Y38H6C.8	Y38H6C.8	V	V-13E13	100
Y38H6C.15	Y38H6C.15	V	V-13G03	100
Y38H6C.19	Y38H6C.19	V	V-13G11	100
Y38H6C.22	Y38H6C.22	V	V-13G17	100
F46B3.1	F46B3.2	V	V-13I11	100
F46B3.5	F46B3.5	V	V-13I17	100
F46B3.15	F46B3.15	V	V-13K07	100
Y44A6B.3	Y44A6B.3	V	V-13K15	100
Y44A6B.4	Y44A6B.4	V	V-13K17	100
W01F3.1	W01F3.1	V	V-13K19	100
W01F3.3	W01F3.3	V	V-13K23	100
F53F8.4	F53F8.4	V	V-13M07	100
T03D8.3	T03D8.3	V	V-13O23	100
F31D4.4	F31D4.4	V	V-13A16	100
Y32G9A.2	Y32G9A_367.b	V	V-13E18	100
Y39H10A.1	Y39H10A_224.f	V	V-13G16	100
Y97E10AL.2	Y97E10A_264.a	V	V-13B21	100
ZK1193.1	ZK1193.1	X	X-1C01	100
F52D1.3	F52D1.3	X	X-1C15	100
B0310.6	B0310.6	X	X-1E05	100
F57C12.1	F57C12.1	X	X-1E15	100
F13C5.3	F13C5.3	X	X-1G05	100
M6.4	M6.4	X	X-1G21	100
T19D7.3	T19D7.2	X	X-1I01	100
F25E2.2	F25E2.2	X	X-1K21	100
ZC13.4	ZC13.4	X	X-1O01	100
C44C1.2	C44C1.2	X	X-1O21	100
C05D9.3	C05D9.3	X	X-1C22	100
C05D9.4	C05D9.4	X	X-1C24	100
C25G6.4	C25G6.4	X	X-1G24	100
H42K12.3	H42K12.3	X	X-1I16	100
F21E9.3	F21E9.3	X	X-1I24	100
F21E9.4	F21E9.4	X	X-1K02	100
F21E9.6	F21E9.6	X	X-1K06	100
F56C3.8	F56C3.8	X	X-1K22	100
D1005.3	D1005.3	X	X-1O16	100
F09E10.1	F09E10.1	X	X-1O24	100
H02F09.3	H02F09.3	X	X-1B23	100
F07G6.2	F07G6.2	X	X-1F13	100
C14E2.4	C14E2.4	X	X-1J09	100
C14E2.6	C14E2.6	X	X-1J13	100
B0294.1	B0294.1	X	X-1L11	100
F52D2.5	F52D2.5	X	X-1N15	100
F49H12.4	F49H12.f	X	X-1P05	100
F53B1.6	F53B1.5	X	X-1B02	100
EGAP7.1	EGAP7.1	X	X-1B10	100
F48B9.3	F48B9.3	X	X-1B16	100
F48B9.4	F48B9.4	X	X-1B18	100
T24D8.3	T24D8.3	X	X-1F24	100
T24D8.4	T24D8.4	X	X-1H02	100
T24D8.5	T24D8.5	X	X-1H04	100
T24D8.6	T24D8.6	X	X-1H06	100
F47G3.1	F47G3.1	X	X-1H08	100
K02E10.6	K02E10.6	X	X-1L12	100
H01M10.2	H01M10.2	X	X-1N12	100
C09B7.2	C09B7.2	X	X-1P02	100
F53B3.2	F53B3.2	X	X-2A19	100
Y48D7A.2	Y48D7A.a	X	X-2E03	100
Y48D7A.1	Y48D7A.b	X	X-2E05	100
F52E4.6	F52E4.6	X	X-2G19	100
K10B3.6	K10B3.6	X	X-2I05	100
C15C7.7	C15C7.1	X	X-2I15	100
F28B4.3	F28B4.3	X	X-2K13	100
F40F4.2	F40F4.2	X	X-2K17	100
F40F4.3	F40F4.3	X	X-2K19	100
F40F4.4	F40F4.4	X	X-2K21	100
F40F4.6	F40F4.6	X	X-2M01	100
K09C4.8	K09C4.8	X	X-2M19	100
ZK816.1	ZK816.1	X	X-2O13	100
ZK816.4	ZK816.4	X	X-2O19	100
ZK813.1	ZK813.1	X	X-2A22	100
ZK377.1	ZK377.1	X	X-2C04	100
C12D12.1	C12D12.1	X	X-2C10	100
F56B6.6	F56B6.6	X	X-2E08	100
C18B2.1	C18B2.1	X	X-2G10	100
C18B2.2	C18B2.2	X	X-2G12	100
C02F12.3	C02F12.3	X	X-2I10	100
C01C4.1	C01C4.1	X	X-2I20	100
F47B7.4	F47B7.4	X	X-2K20	100
F35A5.2	F35A5.2	X	X-2M06	100
F35A5.3	F35A5.3	X	X-2M08	100
ZC64.2	ZC64.2	X	X-2M24	100
F47F2.1	F47F2.1	X	X-2O06	100
F09F9.2	F09F9.2	X	X-2D13	100
F09F9.3	F09F9.3	X	X-2D15	100
ZK470.6	ZK470.6	X	X-2F05	100
F20B6.1	F20B6.1	X	X-2F07	100
F20B6.4	F20B6.4	X	X-2F13	100
F14H12.1	F14H12.1	X	X-2J17	100
R160.5	R160.5	X	X-2L15	100
F46H6.2	F46H6.2	X	X-2P03	100
C05E11.6	C05E11.6	X	X-2B08	100
C05E11.7	C05E11.7	X	X-2B10	100
C05E11.8	C05E11.8	X	X-2B12	100
F55D10.1	F55D10.1	X	X-2D24	100
C39E6.1	C39E6.1	X	X-2F10	100
R08E3.2	R08E3.2	X	X-2H06	100
M03F4.6	M03F4.5	X	X-2J22	100
ZC449.1	ZC449.1	X	X-2L16	100
ZC449.2	ZC449.2	X	X-2L18	100
C42D8.5	C42D8.5	X	X-2N20	100
C31H2.2	C31H2.2	X	X-2P02	100
EGAP5.1	EGAP5.1	X	X-2P08	100
T03G11.10	T03G11.5	X	X-2P18	100
Y34B4A.3	Y34B4A.e	X	X-3A17	100
C26B9.2	C26B9.2	X	X-3C11	100
C26B9.5	C26B9.5	X	X-3C15	100
T23F2.4	T23F2.4	X	X-3G19	100
W01C8.5	W01C8.5	X	X-3K19	100
C41G11.1	C41G11.1	X	X-3M01	100
F46G11.2	F46G11.2	X	X-3M21	100
F49E10.2	F49E10.2	X	X-3O19	100
F49E10.3	F49E10.3	X	X-3O21	100
Y23B4A.2	Y23B4A.b	X	X-3A16	100
F22F4.1	F22F4.1	X	X-3C10	100
C45B2.2	C45B2.2	X	X-3E08	100
C45B2.3	C45B2.3	X	X-3E10	100
C15H9.9	C15H9.9	X	X-3G12	100
T25B2.3	T25B2.1	X	X-3G24	100
T13C5.3	T13C5.3	X	X-3I08	100
C03B1.6	C03B1.6	X	X-3M06	100
T22E5.1	T22E5.1	X	X-3M18	100
T22E5.3	T22E5.3	X	X-3M22	100
K10C2.5	K10C2.5	X	X-3O12	100
K04E7.3	K10C2.6	X	X-3O14	100
C15B12.4	C15B12.4	X	X-3B03	100
F22A3.2	F22A3.2	X	X-3B13	100
T28B4.3	T28B4.3	X	X-3D09	100
F38B6.2	F38B6.2	X	X-3F09	100
F38B6.7	F38B6.7	X	X-3F19	100
K11G12.1	K11G12.1	X	X-3F21	100
H22K11.2	H22K11.2	X	X-3H21	100
F41B4.2	F41B4.2	X	X-3J13	100
C53B7.1	C53B7.1	X	X-3J19	100
C53B7.2	C53B7.2	X	X-3J21	100
F41C6.3	F41C6.3	X	X-3L13	100
F41C6.4	F41C6.4	X	X-3L15	100
F41C6.6	F41C6.6	X	X-3L19	100
C16E9.1	C16E9.1	X	X-3N11	100
B0403.3	B0403.3	X	X-3P17	100
C36B7.5	C36B7.5	X	X-3B06	100
C54D1.2	C54D1.2	X	X-3B14	100
T08A9.8	T08A9.8	X	X-3H10	100
F48E3.4	F48E3.4	X	X-3L16	100
F46C8.1	F46C8.1	X	X-3L24	100
F08C6.1	F08C6.1	X	X-3N18	100
F08C6.6	F08C6.6	X	X-3P04	100
ZK154.4	ZK154.1	X	X-4C13	100
C54D2.2	C54D2.2	X	X-4E13	100
C54D2.4	C54D2.4	X	X-4E15	100
C09C7.1	C09C7.1	X	X-4G09	100
C14F5.2	C14F5.2	X	X-4G13	100
C18A11.2	C18A11.2	X	X-4I17	100
K07E3.8	K07E3.8	X	X-4K19	100
C47D2.1	C47D2.1	X	X-4O05	100
M60.2	M60.1	X	X-4O15	100
F13B9.2	F13B9.2	X	X-4A08	100
R09F10.8	R09F10.8	X	X-4C10	100
F41D9.2	F41D9.2	X	X-4E08	100
F16F9.2	F16F9.2	X	X-4G10	100
T01B10.1	T01B10.1	X	X-4G18	100
T01B10.2	T01B10.2	X	X-4G20	100
H03E18.1	H03E18.1	X	X-4I02	100
F18E9.2	F18E9.2	X	X-4I20	100
F18E9.7	F18E9.7	X	X-4K06	100
H35N09.1	H35N09.1	X	X-4K08	100
K09E2.1	K09E2.1	X	X-4K22	100
D1009.4	D1009.4	X	X-4D13	100
T25B6.2	T25B6.2	X	X-4F19	100
T25B6.3	T25B6.3	X	X-4F21	100
C35B8.1	C35B8.1	X	X-4L05	100
B0416.2	B0416.2	X	X-4N01	100
B0416.7	B0416.7	X	X-4N11	100
C07B5.3	C07B5.3	X	X-4B16	100
C07B5.5	C07B5.5	X	X-4B20	100
F34H10.2	F34H10.2	X	X-4F02	100
F15G9.4	F15G9.4	X	X-4F24	100
T09B9.3	T09B9.3	X	X-4H06	100
R07B1.5	R07B1.5	X	X-4J10	100
R07B1.6	R07B1.6	X	X-4J12	100
R07B1.8	R07B1.8	X	X-4J16	100
F21G4.3	F21G4.3	X	X-4L02	100
C17G1.6	C17G1.6	X	X-4L20	100
F19C6.3	F19C6.3	X	X-4N12	100
F42G10.1	F42G10.1	X	X-4N18	100
ZC374.2	ZC374.2	X	X-4P02	100
ZC373.2	ZC373.2	X	X-4P06	100
ZC373.7	ZC373.7	X	X-4P16	100
W07E11.2	W07E11.2	X	X-4P20	100
W07E11.3	W07E11.3	X	X-4P22	100
F09B9.4	F09B9.4	X	X-5A13	100
C07A4.1	C07A4.1	X	X-5A15	100
C07A4.2	C07A4.2	X	X-5A17	100
C32A9.1	C32A9.1	X	X-5C23	100
F41E7.4	F41E7.4	X	X-5E07	100
F41E7.5	F41E7.5	X	X-5E09	100
F41E7.8	F41E7.8	X	X-5E15	100
R07E3.6	R07E3.6	X	X-5G03	100
R07E3.7	R07E3.7	X	X-5G05	100
F59F5.4	F59F5.4	X	X-5K05	100
F59F5.7	F59F5.7	X	X-5K11	100
T05A10.3	T05A10.3	X	X-5O19	100
T05A10.5	T05A10.4	X	X-5O21	100
T05A10.6	T05A10.6	X	X-5A02	100
T21B6.2	T21B6.2	X	X-5C22	100
T21B6.3	T21B6.3	X	X-5C24	100
K09C8.5	K09C8.5	X	X-5E12	100
W04G3.2	W04G3.2	X	X-5G14	100
W04G3.3	W04G3.3	X	X-5G16	100
W04G3.8	W04G3.8	X	X-5I02	100
R08B4.1	R08B4.1	X	X-5I08	100
C05C9.1	C05C9.1	X	X-5I14	100
F13D2.4	F13D2.4	X	X-5K02	100
C34F6.1	C34F6.1	X	X-5K04	100
C34F6.4	C34F6.4	X	X-5K10	100
F38B2.2	F38B2.2	X	X-5M08	100
F08G12.8	F08G12.8	X	X-5O02	100
ZK455.5	ZK455.5	X	X-5O12	100
F08B12.4	F08B12.4	X	X-5B09	100
T25C12.4	T25C12.2	X	X-5B21	100
T25C12.3	T25C12.3	X	X-5B23	100
C35C5.3	C35C5.3	X	X-5D11	100
C35C5.8	C35C5.7	X	X-5D19	100
T04F8.8	T04F8.8	X	X-5H09	100
C44C10.7	C44C10.7	X	X-5H23	100
C40H5.4	D1053.4	X	X-5J13	100
C40H5.1	D1053.5	X	X-5J15	100
F54F7.2	F54F7.2	X	X-5L17	100
F54F7.3	F54F7.3	X	X-5L19	100
Y62H9A.3	Y62H9A.3	X	X-5N09	100
Y62H9A.4	Y62H9A.4	X	X-5N11	100
Y62H9A.5	Y62H9A.5	X	X-5N13	100
Y62H9A.6	Y62H9A.6	X	X-5N15	100
M153.5	M153.3	X	X-5F10	100
E01G6.1	E01G6.1	X	X-5H04	100
C04B4.3	C04B4.3	X	X-5H16	100
F42F12.2	F42F12.2	X	X-5L12	100
F42F12.1	F42F12.6	X	X-5L18	100
F45E6.4	F45E6.4	X	X-5P14	100
H36L18.1	H36L18.1	X	X-6A23	100
C02B4.1	C02B4.1	X	X-6C03	100
T22H6.1	T22H6.1	X	X-6E09	100
T22H6.5	T22H6.5	X	X-6E17	100
C34E7.4	C34E7.4	X	X-6G19	100
C05E7.1	C05E7.1	X	X-6G21	100
C05E7.3	C05E7.3	X	X-6I01	100
F11C1.4	F11C1.4	X	X-6I15	100
R03G8.1	R03G8.1	X	X-6K13	100
R03G8.3	R03G8.3	X	X-6K17	100
R03G8.4	R03G8.4	X	X-6K19	100
R03G8.6	R03G8.6	X	X-6K23	100
F09A5.3	F09A5.3	X	X-6M13	100
F48C11.3	F48C11.3	X	X-6M21	100
K09A11.2	K09A11.2	X	X-6A04	100
K09A11.3	K09A11.3	X	X-6A06	100
F08F3.7	K09A11.4	X	X-6A08	100
R04D3.2	R04D3.2	X	X-6A14	100
R04D3.3	R04D3.3	X	X-6A16	100
F46G10.4	F46G10.4	X	X-6C12	100
F15A2.1	F15A2.1	X	X-6G16	100
H06A10.2	H06A10.1	X	X-6I06	100
F54B11.4	F54B11.4	X	X-6K12	100
F54B11.10	F54B11.10	X	X-6K24	100
F54B11.11	F54B11.11	X	X-6M02	100
Y12A6A.1	Y12A6A.1	X	X-6M04	100
Y12A6A.2	Y12A6A.2	X	X-6M06	100
K02D3.1	K02D3.1	X	X-6O02	100
K11E4.3	K11E4.3	X	X-6O10	100
F55F3.2	F55F3.2	X	X-6O18	100
F55F3.4	F55F3.4	X	X-6O22	100
M03B6.3	M03B6.3	X	X-6B13	100
F48F7.3	F48F7.3	X	X-6D19	100
F48F7.4	F48F7.4	X	X-6D21	100
C33G3.4	C33G3.4	X	X-6H05	100
F16B12.2	F16B12.2	X	X-6H13	100
K06G5.1	K06G5.1	X	X-6L07	100
C11H1.5	C11H1.1	X	X-6N13	100
D1025.7	D1025.4	X	X-6D04	100
F54E4.4	F54E4.4	X	X-6F14	100
F40E10.4	C26G2.3	X	X-6F20	100
F40E10.1	F40E10.1	X	X-6F22	100
C05G5.5	C05G5.5	X	X-6J02	100
Y16B4A.2	C05G5.6	X	X-6J04	100
F31F6.4	F31F6.4	X	X-6L20	100
F31F6.7	F31F6.7	X	X-6N02	100
F45B8.3	F45B8.3	X	X-6N18	100
F09B12.1	F09B12.1	X	X-7A17	100
T10B10.1	T10B10.2	X	X-7C13	100
H03A11.1	H03A11.1	X	X-7E03	100
F46F2.3	F46F2.3	X	X-7E13	100
H13N06.2	H13N06.2	X	X-7I21	100
F59D12.3	F59D12.3	X	X-7M15	100
ZK662.2	ZK662.2	X	X-7O01	100
ZK678.5	ZK678.5	X	X-7O15	100
F53H4.3	F53H4.3	X	X-7C02	100
E03G2.3	E03G2.3	X	X-7C18	100
E03G2.4	E03G2.4	X	X-7C20	100
T27A8.1	T27A8.1	X	X-7E12	100
C30F2.4	C30F2.1	X	X-7E22	100
C30F2.3	C30F2.3	X	X-7G02	100
R11.2	R11.2	X	X-7G14	100
F38E9.2	F38E9.2	X	X-7M02	100
C06G1.1	C06G1.1	X	X-7O14	100
C06G1.2	C06G1.2	X	X-7O16	100
T20F7.3	T20F7.3	X	X-7F15	100
C30E1.4	C30E1.4	X	X-7H21	100
C30E1.8	C30E1.8	X	X-7J05	100
F52G3.5	F52G3.5	X	X-7J15	100
C30G4.3	C30G4.3	X	X-7L13	100
C30G4.6	C30G4.6	X	X-7L19	100
F11C7.2	F11C7.2	X	X-7F14	100
F11C7.3	F11C7.3	X	X-7F16	100
F31A3.1	F31A3.1	X	X-7H20	100
T23E7.4	T23E7.4	X	X-7L08	100
K05F6.11	E01A2.b	I	I-1D16	99
Y39F10A.1	Y39F10A.1	II	II-1M22	99
T11F1.8	T11F1.8	II	II-2J12	99
R05G9R.1	R05G9R.a	II	II-5E07	99
T19D12.1	T19D12.2	II	II-5I23	99
F01D5.5	F01D5.5	II	II-9A05	99
F01D5.9	F01D5.9	II	II-9A13	99
Y110A2AL.4	Y110A2A_54.h	II	II-9D21	99
Y39E4B.13	Y39E4B.13	III	III-6F09	99
Y51H4A.12	F15E6.1	IV	IV-2O05	99
C36H8.3	C36H8.3	IV	IV-6D16	99
C32H11.6	C32H11.8	IV	IV-6J10	99
C32H11.8	C32H11.11	IV	IV-6J16	99
F15E6.1	Y51H4A.l	IV	IV-7P18	99
Y116A8C.26	Y116A8C.26	IV	IV-8I05	99
Y41D4B.6	Y41D4B_930.b	IV	IV-8F21	99
F40C5.1	T24A6.16	V	V-3M11	99
K06A9.1	K06A9.1	X	X-1B13	99
Y18H1A.8	Y18H1A_67.i	I	I-7B05	98
Y4C6A.4	Y4C6A.f	IV	IV-2H16	98
T28A11.17	T28A11.17	V	V-2N16	98
C33G8.12	C33G8.12	V	V-5G05	98
F57G8.7	F57G8.7	V	V-10N08	98
T28A11.19	T20D4.11	V	V-3G01	97
Y46G5A.7	Y46G5.i	II	II-9L01	95
T05B11.4	F46F5.7	II	II-1O16	93
Y43F8C.9	Y43F8C.5	V	V-12J07	57
T24A6.15	T24A6.15	V	V-3M09	56
D2007.1	D2007.1	III	III-4E18	55
F15D4.4	F15D4.4	II	II-8L19	54
Y49F6B.13	Y49F6B.h	II	II-3A22	52
F20A1.10	F20A1.10	V	V-5I01	52
Y38E10A.4	Y38E10A.d	II	II-8M14	50
F35C5.10	F35C5.10	II	II-8D01	50
R11.3	R11.3	X	X-7G16	49
C17C3.2	C17C3.13	II	II-4D02	48
Y76B12C.8	Y76B12C_67.d	IV	IV-8N24	43
F58B4.1	F58B4.1	V	V-7B19	42
F56F11.1	F56F11.1	III	III-1J11	41
Y41D4B.10	Y41D4A_2911.a	IV	IV-8B23	38
F53G2.3	F53G2.3	II	II-2F21	29
ZK813.2	ZK813.2	X	X-2A24	29
F42A8.1	F42A8.1	II	II-6N11	26
Y41D4A.7	Y41D4A_3309.a	IV	IV-8D11	26
T15D6.9	T15D6.9	I	I-6A22	24
Y54E10BL.2	Y54E10B_152.d	I	I-7L18	23
F33E2.3	F33E2.3	I	I-6I24	22
B0554.1	B0554.1	V	V-1K09	22
Y55B1BL.1	Y55B1B_121.b	III	III-7G08	15
Y113G7B.15	Y113G7B.15	V	V-12N04	15
F49F1.6	F49F1.6	IV	IV-2G13	14
C49A1.1	C49A1.1	I	I-7I17	4

## Sheet: putative secreted without domai
putative secreted proteins without additional domains
Genes without RNAi clone
B0034.4, B0205.10, B0205.12, B0205.13, B0213.17, B0213.4, B0222.11, B0228.1, B0228.8, B0238.15, B0250.2, B0252.8, B0261.5, B0280.7, B0334.13, B0344.2, B0403.5, B0410.3, B0432.14, B0496.11, B0513.4, B0563.10, B0563.9, C01A2.7, C01A2.9, C01G10.15, C01G10.16, C01G10.18, C01G10.4, C01G12.10, C01G12.11, C01G12.13, C01G12.2, C01G12.9, C02B4.4, C02E7.6, C02F4.4, C02F5.14, C03A7.12, C03G5.10, C03G5.11, C…
Gene	JAclone	Chromosome	Location	Score
AH6.3	AH6.3	II	II-6F10	100
B0034.1	B0034.1	II	II-4B13	100
B0207.2	B0207.2	I	I-2B22	100
B0213.3	B0213.3	V	V-3M08	100
B0213.5	B0213.5	V	V-3M12	100
B0213.6	B0213.6	V	V-3M14	100
B0294.1	B0294.1	X	X-1L11	100
B0310.6	B0310.6	X	X-1E05	100
B0379.2	Y106G6E.3	I	I-5I21	100
B0379.7	Y106G6E.2	I	I-5I19	100
B0393.9	B0393.7	III	III-2M16	100
B0403.3	B0403.3	X	X-3P17	100
B0416.2	B0416.2	X	X-4N01	100
B0432.11	B0432.11	II	II-1K09	100
B0457.2	B0457.2	II	II-6O06	100
B0478.3	B0478.3	IV	IV-3M12	100
B0507.5	B0507.5	V	V-6A18	100
B0524.5	B0524.5	III	III-1O02	100
B0554.1	B0554.1	V	V-1K09	22
BE10.4	BE10.4	III	III-6M06	100
C01B10.6	C01B10.6	IV	IV-3E02	100
C01C4.1	C01C4.1	X	X-2I20	100
C01F1.5	C01F1.5	II	II-3D08	100
C01G10.17	C01G10.4	V	V-9H24	100
C01G10.5	C01G10.5	V	V-9J02	100
C01G10.6	C01G10.6	V	V-9J04	100
C01G12.6	C01G12.2	II	II-9O11	100
C01G6.3	C01G6.3	II	II-6L01	100
C01G6.9	C01G6.9	II	II-6L13	100
C01H6.8	C01H6.8	I	I-3F17	100
C02A12.4	C17G10.5	II	II-4D18	100
C02E7.7	C02E7.7	V	V-3P04	100
C02F12.3	C02F12.3	X	X-2I10	100
C03A7.13	C03A7.13	V	V-4I11	100
C03B1.6	C03B1.6	X	X-3M06	100
C04G6.10	C27A2.5	II	II-4O09	100
C04G6.7	W03G1.9	IV	IV-1M21	100
C05B5.1	C05B5.1	III	III-5I12	100
C05D2.8	C05D2.7	III	III-2P14	100
C05D9.4	C05D9.4	X	X-1C24	100
C05E11.6	C05E11.6	X	X-2B08	100
C05E11.7	C05E11.7	X	X-2B10	100
C05E11.8	C05E11.8	X	X-2B12	100
C05E4.7	C05E4.7	V	V-1M18	100
C05E7.1	C05E7.1	X	X-6G21	100
C05E7.3	C05E7.3	X	X-6I01	100
C06C3.10	C06C3.4	II	II-6N21	100
C06E1.5	C06E1.5	III	III-4H07	100
C06E1.6	C06E1.6	III	III-4H09	100
C06E4.2	C06E4.2	IV	IV-3J17	100
C06G1.2	C06G1.2	X	X-7O16	100
C07B5.3	C07B5.3	X	X-4B16	100
C07E3.10	C07E3.10	II	II-7C22	100
C08B6.10	C08B6.10	V	V-7E11	100
C08B6.6	C08B6.6	V	V-7E03	100
C08E8.11	C08E8.3	V	V-12E15	100
C09B7.2	C09B7.2	X	X-1P02	100
C09D4.2	C09D4.2	I	I-2B13	100
C09G12.5	K03D3.5	IV	IV-7L14	100
C09G5.8	C09G5.8	II	II-7B07	100
C09H10.5	C09H10.5	II	II-7L09	100
C10G11.10	C10G11.1	I	I-3A11	100
C12D12.1	C12D12.1	X	X-2C10	100
C12D5.5	C12D5.5	V	V-5H19	100
C13A10.2	C13A10.2	II	II-1H16	100
C13A2.2	C13A2.2	V	V-5O23	100
C14A4.9	C14A4.9	II	II-7M06	100
C14B1.9	C14B1.9	III	III-1J08	100
C15B12.4	C15B12.4	X	X-3B03	100
C15F1.2	C15F1.g	II	II-5G14	100
C15H9.9	C15H9.9	X	X-3G12	100
C16C8.10	C16C8.10	II	II-3O13	100
C16C8.9	C16C8.8	II	II-3O09	100
C16D9.8	C16D9.8	V	V-5N06	100
C17B7.12	F35F10.5	V	V-2P10	100
C17C3.2	C17C3.13	II	II-4D02	48
C17C3.4	C17C3.4	II	II-4B08	100
C17F4.3	C17F4.3	II	II-3E23	100
C17G10.5	C02A12.4	V	V-3I05	100
C17H12.11	C17H12.11	IV	IV-3I02	100
C18A11.2	C18A11.2	X	X-4I17	100
C18F10.2	C18F10.2	III	III-3E24	100
C18H7.7	C18H7.7	IV	IV-1O23	100
C23G10.11	C23G10.11	III	III-3C18	100
C23H5.8	C23H5.8a	IV	IV-1L01	100
C24A1.1	C24A1.1	III	III-1O13	100
C25A8.2	C25A8.2	IV	IV-3O06	100
C25D7.5	C25D7.5	V	V-9H04	100
C25E10.11	C25E10.11	V	V-6K18	100
C25F9.8	C25F9.8	V	V-12F07	100
C25G6.4	C25G6.4	X	X-1G24	100
C25H3.5	C25H3.5	II	II-4H10	100
C26B9.2	C26B9.2	X	X-3C11	100
C26D10.6	C26D10.6	II	II-6I09	100
C26F1.10	C26F1.10	V	V-5L19	100
C28C12.1	C28C12.1	IV	IV-4G06	100
C28H8.2	C28H8.2	III	III-3I05	100
C28H8.7	C28H8.7	III	III-3I15	100
C30E1.4	C30E1.4	X	X-7H21	100
C30F2.3	C30F2.3	X	X-7G02	100
C30F2.4	C30F2.1	X	X-7E22	100
C32A9.1	C32A9.1	X	X-5C23	100
C32E12.3	C32E12.3	I	I-2G14	100
C33G8.4	C33G8.4	V	V-5E13	100
C34D4.10	C34D4.10	IV	IV-3D19	100
C34D4.11	C34D4.11	IV	IV-3D21	100
C34E7.4	C34E7.4	X	X-6G19	100
C34F11.8	C34F11.8	II	II-4E02	100
C35A11.3	C35A11.3	V	V-4O11	100
C35C5.8	C35C5.7	X	X-5D19	100
C35E7.7	C35E7.7	I	I-5B03	100
C36B1.8	C36B1.8	I	I-4G12	100
C37A5.8	C37A5.8	I	I-7I03	100
C37H5.11	C37H5.10	V	V-3J24	100
C37H5.4	C37H5.4	V	V-3J14	100
C38C3.6	C38C3.6	V	V-1P13	100
C38C6.3	C38C6.3	II	II-9A10	100
C38C6.6	C38C6.6	II	II-9A16	100
C39E6.1	C39E6.1	X	X-2F10	100
C39E9.8	C39E9.8	IV	IV-6P18	100
C40C9.3	K08D9.5	V	V-2L02	100
C40H5.1	D1053.5	X	X-5J15	100
C41G11.1	C41G11.1	X	X-3M01	100
C41G6.13	Y75B12B.8	V	V-9P08	100
C42D4.13	C42D4.13	IV	IV-3H05	100
C43G2.3	C43G2.3	IV	IV-3A06	100
C44B12.1	C44B12.1	IV	IV-1G24	100
C44B12.5	C44B12.5	IV	IV-1I08	100
C44C1.2	C44C1.2	X	X-1O21	100
C44H9.5	C44H9.5	V	V-8H01	100
C45B2.2	C45B2.2	X	X-3E08	100
C45B2.3	C45B2.3	X	X-3E10	100
C45G9.10	C45G9.10	III	III-2L15	100
C45G9.12	C45G9.12	III	III-2L19	100
C47D2.1	C47D2.1	X	X-4O05	100
C47E12.14	C47E12.9	IV	IV-5O07	100
C47F8.7	C47F8.7	I	I-6O03	100
C48E7.7	T08B2.12	I	I-2P16	100
C49A1.1	C49A1.1	I	I-7I17	4
C49C8.6	C49C8.6	IV	IV-4K16	100
C49H3.12	C49H3.12	IV	IV-4C23	100
C50D2.1	C50D2.1	II	II-1E03	100
C50D2.6	C50D2.6	II	II-1E13	100
C50E3.6	C50E3.5	V	V-5D15	100
C50F2.4	C50F2.4	I	I-1N05	100
C50F4.8	C50F4.8	V	V-6N13	100
C50F7.2	C50F7.2	IV	IV-3L04	100
C50F7.9	C50F7.9	IV	IV-3L14	100
C52E2.2	C52E2.h	II	II-2K15	100
C53A5.2	C53A5.2	V	V-9F09	100
C53D6.4	C53D6.4	IV	IV-4J03	100
C54C6.5	C54C6.5	III	III-1F14	100
C54C8.2	C54C8.2	I	I-6E08	100
C54C8.9	C54C8.9	I	I-6E20	100
C54D10.2	C54D10.2	V	V-8G08	100
C54D10.9	C54D10.9	V	V-8G22	100
C54D2.2	C54D2.2	X	X-4E13	100
C54F6.6	C54F6.6	V	V-5O16	100
C55A1.6	C55A1.6	V	V-10E06	100
C55A1.7	C55A1.4	V	V-10E02	100
C55C3.3	C55C3.3	IV	IV-2P06	100
C55C3.5	C55C3.5	IV	IV-2P10	100
C56G2.4	C56G2.4	III	III-3I10	100
C56G3.2	Y57A10A.ee	II	II-8M15	100
CC4.2	CC4.2	I	I-6J05	100
D1007.13	D1007.13	I	I-2C09	100
D1007.14	D1007.14	I	I-2C11	100
D1009.4	D1009.4	X	X-4D13	100
D1022.2	D1022.2	II	II-5J21	100
D1025.7	D1025.4	X	X-6D04	100
D1054.10	D1054.10	V	V-7M20	100
D1054.11	D1054.11	V	V-7M22	100
D1081.10	D1081.3	I	I-4M03	100
D1086.18	D1086.7	V	V-9E04	100
D1086.2	D1086.2	V	V-9C18	100
D1086.5	D1086.5	V	V-9C24	100
D2005.2	D2005.2	I	I-3H18	100
D2007.1	D2007.1	III	III-4E18	55
D2024.4	D2024.4	IV	IV-3J03	100
D2062.6	D2062.6	II	II-2L11	100
D2092.8	D2092.8	I	I-3A06	100
D2096.10	D2096.10	IV	IV-4C18	100
D2096.5	D2096.5	IV	IV-4C08	100
D2096.6	D2096.6	IV	IV-4C10	100
D2096.9	D2096.9	IV	IV-4C16	100
DY3.5	DY3.5	I	I-4I06	100
E01G4.6	E01G4.6	II	II-8B14	100
E02H9.1	E02H9.1	III	III-1H05	100
E02H9.7	E02H9.7	III	III-1H17	100
E03H12.5	E03H12.5	IV	IV-2H03	100
E04A4.6	E04A4.6	IV	IV-2O02	100
E04F6.6	E04F6.6	II	II-5B13	100
E04F6.8	E04F6.8	II	II-5B17	100
E04F6.9	E04F6.9	II	II-5B19	100
EGAP5.1	EGAP5.1	X	X-2P08	100
F01G10.6	F01G10.6	IV	IV-5M12	100
F07C4.7	F07C4.7	V	V-5F21	100
F07F6.5	F07F6.5	II	II-4K22	100
F07G6.2	F07G6.2	X	X-1F13	100
F08B12.4	F08B12.4	X	X-5B09	100
F08B4.4	F08B4.4	IV	IV-4K24	100
F08F3.1	F08F3.1	V	V-4O17	100
F08G12.8	F08G12.8	X	X-5O02	100
F09A5.3	F09A5.3	X	X-6M13	100
F09B12.1	F09B12.1	X	X-7A17	100
F09B9.4	F09B9.4	X	X-5A13	100
F09C6.10	F09C6.10	V	V-11E16	100
F09E10.1	F09E10.1	X	X-1O24	100
F09F7.8	F09F7.8	III	III-2N10	100
F09F9.2	F09F9.2	X	X-2D13	100
F09F9.3	F09F9.3	X	X-2D15	100
F10D2.8	F10D2.2	V	V-5K03	100
F10F2.9	F10F2.9	III	III-2G20	100
F10G2.2	F10G2.2	V	V-5C12	100
F11F1.6	F11F1.6	III	III-6L13	100
F11G11.14	T23B7.1	II	II-4E07	100
F12A10.7	F12A10.7	II	II-4O02	100
F13A2.1	F13A2.1	V	V-3N09	100
F13A2.5	F13A2.5	V	V-3N17	100
F13B6.1	F13B6.1	IV	IV-3P23	100
F13B6.3	F13B6.3	IV	IV-3B04	100
F13B9.2	F13B9.2	X	X-4A08	100
F13C5.3	F13C5.3	X	X-1G05	100
F13D12.3	F13D12.3	II	II-7P22	100
F13E9.10	F13E9.10	IV	IV-5D08	100
F13E9.9	F13E9.9	IV	IV-5D06	100
F14D2.5	F14D2.5	II	II-3I15	100
F14D7.14	F14D7.7	V	V-9M02	100
F14D7.5	F14D7.5	V	V-9K22	100
F14F11.2	F14F11.2	II	II-6G21	100
F14F8.8	F14F8.8	V	V-11M11	100
F14F9.2	F14F9.2	V	V-4E23	100
F14H3.5	F14H3.5	V	V-10N21	100
F15E6.4	F15E6.4	IV	IV-2O11	100
F15H10.10	F15H10.5	V	V-7A06	100
F15H10.6	F15H10.6	V	V-7A08	100
F16B4.7	F16B4.7	V	V-1D08	100
F16C3.2	F16C3.2	I	I-5G11	100
F16F9.2	F16F9.2	X	X-4G10	100
F17C11.2	F17C11.2	V	V-7D07	100
F17E9.11	F17E9.11	IV	IV-4A18	100
F17E9.2	F17E9.2	IV	IV-4A02	100
F17E9.3	F17E9.3	IV	IV-4A04	100
F17E9.4	F17E9.4	IV	IV-4A06	100
F18A1.7	F18A1.7	II	II-5B22	100
F18A12.3	F18A12.3	II	II-3M09	100
F18C5.5	Y51B9A.3	II	II-6P09	100
F18E9.2	F18E9.2	X	X-4I20	100
F18E9.7	F18E9.7	X	X-4K06	100
F19B10.6	F19B10.6	II	II-3K04	100
F19H8.2	F19H8.2	II	II-9A02	100
F20A1.1	F20A1.1	V	V-5G07	100
F20A1.10	F20A1.10	V	V-5I01	52
F20A1.8	F20A1.8	V	V-5G21	100
F20B10.3	F20B10.3	IV	IV-6B05	100
F20B6.4	F20B6.4	X	X-2F13	100
F21C10.5	F21C10.5	V	V-6M22	100
F21C10.8	F21C10.8	V	V-6O04	100
F21D12.2	F21D12.2	II	II-5H01	100
F21D9.3	F21D9.3	V	V-12O10	100
F21E9.4	F21E9.4	X	X-1K02	100
F21E9.6	F21E9.6	X	X-1K06	100
F21F8.5	F21F8.5	V	V-5N16	100
F21F8.6	F21F8.6	V	V-5N18	100
F22B7.1	F22B7.1	III	III-4J01	100
F22D3.4	B0252.6	II	II-5E12	100
F22E5.7	F22E5.7	II	II-2N11	100
F22F4.1	F22F4.1	X	X-3C10	100
F23C8.11	F23C8.11	I	I-1E12	100
F23F1.4	C01B12.7	II	II-1A15	100
F23H11.6	F23H11.6	III	III-1G08	100
F23H11.7	F23H11.7	III	III-1G10	100
F25E2.2	F25E2.2	X	X-1K21	100
F25H8.5	F25H8.5	IV	IV-5M09	100
F26D11.4	F26D11.4	V	V-5B06	100
F26G1.1	F26G1.1	II	II-4A17	100
F28B1.2	F28B1.2	V	V-11M06	100
F28B1.9	F28B1.6	V	V-11M14	100
F28C6.5	F28C6.5	II	II-6C12	100
F28F9.3	F28F9.3	IV	IV-1P08	100
F29B9.5	F29B9.5	IV	IV-2K04	100
F29C4.2	F29C4.2	IV	IV-1C11	100
F29D10.1	F29D10.1	I	I-4K12	100
F29D10.2	C06A1.6	II	II-7K12	100
F30H5.2	F30H5.2	III	III-1K07	100
F31A3.1	F31A3.1	X	X-7H20	100
F31E8.5	F31E8.5	II	II-5A16	100
F31F4.11	F31F4.11	V	V-1K02	100
F32B4.5	F32B4.7	I	I-5D20	100
F32D8.11	F32D8.3	V	V-7B03	100
F32G8.3	F32G8.3	V	V-7E16	100
F32H5.3	F32H5.3	V	V-8F24	100
F33A8.2	F33A8.2	II	II-7J13	100
F33D4.6	F33D4.6	IV	IV-3J24	100
F34H10.2	F34H10.2	X	X-4F02	100
F35A5.2	F35A5.2	X	X-2M06	100
F35B12.3	F35B12.3	V	V-7L02	100
F35B12.7	F35B12.7	V	V-7L10	100
F35C11.1	F35C11.1	II	II-6E13	100
F35C11.4	F35C11.4	II	II-6E19	100
F35C5.1	F35C5.1	II	II-8B07	100
F35C5.10	F35C5.10	II	II-8D01	50
F35C5.3	F35C5.3	II	II-8B11	100
F35D11.1	F35D11.1	II	II-3L06	100
F35D11.9	F35D11.9	II	II-3L22	100
F35D2.2	F35D2.2	II	II-5P05	100
F35F10.5	C17B7.12	V	V-3C03	100
F35H10.2	F35H10.2	IV	IV-4O09	100
F35H8.1	F35H8.1	II	II-6H10	100
F36D1.7	F36D1.7	I	I-5L19	100
F36F12.3	F36F12.3	V	V-2C03	100
F36F12.7	F36F12.7	V	V-2C11	100
F36H12.1	F36H12.1	IV	IV-2P23	100
F36H12.4	F36H12.4	IV	IV-2B06	100
F37C12.10	F37C12.10	III	III-3F22	100
F38B2.2	F38B2.2	X	X-5M08	100
F39G3.3	F39G3.3	V	V-3F16	100
F40F4.2	F40F4.2	X	X-2K17	100
F40F4.3	F40F4.3	X	X-2K19	100
F40F4.4	F40F4.4	X	X-2K21	100
F40F8.4	F40F8.4	II	II-7N01	100
F40G12.2	F40G12.2	V	V-9I18	100
F40G9.5	F40G9.5	III	III-1G11	100
F40G9.6	F40G9.6	III	III-1G13	100
F40H3.2	F40H3.2	II	II-4H19	100
F41B4.2	F41B4.2	X	X-3J13	100
F41C3.6	F41C3.6	II	II-4A05	100
F41C6.3	F41C6.3	X	X-3L13	100
F41C6.4	F41C6.4	X	X-3L15	100
F41C6.6	F41C6.6	X	X-3L19	100
F41D3.7	F41D3.11	I	I-6K13	100
F41E6.8	F41E6.8	V	V-6K23	100
F41E7.4	F41E7.4	X	X-5E07	100
F41E7.5	F41E7.5	X	X-5E09	100
F41E7.8	F41E7.8	X	X-5E15	100
F41F3.3	F41F3.3	V	V-3D08	100
F41G3.1	F41G3.1	II	II-5O05	100
F42A10.6	F42A10.6	III	III-3A16	100
F42A10.7	F42A10.7	III	III-3A18	100
F42A6.2	F42A6.2	IV	IV-1B18	100
F42A8.1	F42A8.1	II	II-6N11	26
F42F12.1	F42F12.6	X	X-5L18	100
F42G9.4	F42G9.4	III	III-1A14	100
F44D12.6	F44D12.6	IV	IV-5O23	100
F45B8.3	F45B8.3	X	X-6N18	100
F45D3.3	F45D3.3	V	V-8K10	100
F45E12.6	F45E12.6	II	II-5F21	100
F45E4.5	F45E4.5	IV	IV-3H22	100
F45E4.8	F45E4.8	IV	IV-3J04	100
F46C5.1	F46C5.1	II	II-6K22	100
F46C8.1	F46C8.1	X	X-3L24	100
F46F11.3	F46F11.3	I	I-2F23	100
F46F2.3	F46F2.3	X	X-7E13	100
F46F5.15	F46F5.15	II	II-1B07	100
F46G11.2	F46G11.2	X	X-3M21	100
F47G3.1	F47G3.1	X	X-1H08	100
F47G9.6	F47G9.6	V	V-7B02	100
F48B9.3	F48B9.3	X	X-1B16	100
F48B9.4	F48B9.4	X	X-1B18	100
F48C1.8	F48C1.8	I	I-2K12	100
F48C11.3	F48C11.3	X	X-6M21	100
F48F7.4	F48F7.4	X	X-6D21	100
F49C5.7	F49C5.7	II	II-8M04	100
F49D11.11	T27C10.1	I	I-5B11	100
F49E10.2	F49E10.2	X	X-3O19	100
F49E12.2	F49E12.2	II	II-6I21	100
F49H12.4	F49H12.f	X	X-1P05	100
F49H6.12	F49H6.12	V	V-11K24	100
F52A8.3	F52A8.3	I	I-3L05	100
F52D1.3	F52D1.3	X	X-1C15	100
F52D2.5	F52D2.5	X	X-1N15	100
F52E1.14	F52E1.5	V	V-6C07	100
F52E4.6	F52E4.6	X	X-2G19	100
F53E10.3	F53E10.3	V	V-2K10	100
F53F1.5	F53F1.4	V	V-8H22	100
F53F4.13	F53F4.13	V	V-9A09	100
F53G12.9	F53G12.9	I	I-1C07	100
F53G2.2	F53G2.2	II	II-2F19	100
F53G2.3	F53G2.3	II	II-2F21	29
F53H4.3	F53H4.3	X	X-7C02	100
F54B11.10	F54B11.10	X	X-6K24	100
F54B11.4	F54B11.4	X	X-6K12	100
F54B8.5	F54B8.5	V	V-10O10	100
F54D5.4	F54D5.4	II	II-7L02	100
F54E7.6	F54E7.6	III	III-3A07	100
F54F11.1	F54F11.1	II	II-8B24	100
F54F7.2	F54F7.2	X	X-5L17	100
F54F7.3	F54F7.3	X	X-5L19	100
F55A12.6	F55A12.6	I	I-2K24	100
F55C12.7	F55C12.3	II	II-4P12	100
F55F3.4	F55F3.4	X	X-6O22	100
F55F8.8	F55F8.8	I	I-2J07	100
F55H12.4	F55H12.4	I	I-4M04	100
F56C3.8	F56C3.8	X	X-1K22	100
F56C4.1	F56C4.1	IV	IV-5J15	100
F56C9.8	F56C9.8	III	III-3N04	100
F56D2.8	F56D2.8	III	III-2P02	100
F56D3.1	F56D3.1	II	II-3N21	100
F56F11.1	F56F11.1	III	III-1J11	41
F56F4.8	F56F4.1	I	I-2J24	100
F56G4.7	F56G4.2	I	I-5N19	100
F56H6.6	F56H6.6	I	I-6M01	100
F57C2.4	F57C2.4	II	II-9O03	100
F57E7.1	F57E7.1	V	V-11C19	100
F57G8.7	F57G8.7	V	V-10N08	98
F57H12.3	F57H12.3	IV	IV-4E17	100
F58A4.1	F58A4.1	III	III-5K05	100
F58B4.3	F58B4.3	V	V-7B23	100
F58B4.4	F58B4.4	V	V-7D01	100
F58E10.7	F58E10.7	V	V-9A18	100
F58E2.2	F58E2.2	IV	IV-1F24	100
F58E6.4	F58E6.4	V	V-6F20	100
F58G1.4	F58G1.4	II	II-8D13	100
F58H1.2	F58H1.2	V	V-8C17	100
F58H10.1	F58H10.1	I	I-3H08	100
F58H7.1	F58H7.1	IV	IV-1E22	100
F59A1.6	F59A1.6	V	V-11F16	100
F59A7.11	F59A7.7	V	V-2A05	100
F59B10.5	F59B10.5	II	II-7I12	100
F59B2.12	F59B2.12	III	III-4H22	100
F59D6.1	F59D6.1	V	V-2P23	100
F59E11.5	F59E11.5	V	V-6G06	100
F59E11.7	F59E11.7	V	V-6G10	100
F59F5.4	F59F5.4	X	X-5K05	100
H01G02.1	H01G02.1	IV	IV-6C24	100
H01M10.2	H01M10.2	X	X-1N12	100
H02F09.3	H02F09.3	X	X-1B23	100
H06I04.7	H06I04.c	III	III-1L23	100
H12D21.12	ZC412.7	V	V-9P21	100
H12D21.2	ZC412.9	V	V-9B02	100
H12D21.3	ZC412.8	V	V-9P23	100
H12D21.6	H12D21.4	V	V-9B10	100
H14N18.2	H14N18.2	V	V-6E06	100
H23N18.5	H23N18.5	V	V-3N14	100
H31G24.1	H31G24.d	I	I-1D14	100
H34I24.1	H34I24.1	III	III-1J07	100
H35N09.1	H35N09.1	X	X-4K08	100
H43E16.1	T19D12.1	II	II-5I21	100
K01A6.4	K01A6.4	IV	IV-6C08	100
K01D12.10	K01D12.10	V	V-8E18	100
K01D12.11	K01D12.11	V	V-8E20	100
K01D12.12	K01D12.12	V	V-8E22	100
K01D12.14	K01D12.14	V	V-8G02	100
K01D12.5	K01D12.5	V	V-8E08	100
K01D12.8	K01D12.8	V	V-8E14	100
K01D12.9	K01D12.9	V	V-8E16	100
K02A2.5	K02A2.5	II	II-5J11	100
K02B7.3	K02B7.3	II	II-9C02	100
K02D3.1	K02D3.1	X	X-6O02	100
K02D7.4	K02D7.4	IV	IV-1G17	100
K02E11.4	K02E11.4	V	V-9I08	100
K02E11.7	K02E11.7	V	V-9I14	100
K02E2.4	K02E2.4	V	V-13A09	100
K02F2.5	E02D9.2	I	I-3G18	100
K02F3.3	K02F3.3	III	III-1C14	100
K03B4.4	K03B4.4	V	V-3D24	100
K03D3.2	K03D3.2	IV	IV-7L08	100
K04C2.5	K04C2.5	III	III-3J19	100
K04F1.8	K04F1.8	V	V-1F20	100
K04F1.9	K04F1.9	V	V-1F22	100
K04H8.3	K04H8.3	I	I-7K15	100
K06A9.1	K06A9.1	X	X-1B13	99
K06G5.1	K06G5.1	X	X-6L07	100
K07A1.4	K07A1.4	I	I-4B22	100
K07C11.3	K07C11.3	V	V-5L02	100
K07D4.6	K07D4.6	II	II-3L13	100
K08C9.1	K08C9.1	I	I-5B20	100
K08C9.2	K08C9.2	I	I-5B22	100
K08C9.6	K08C9.6	I	I-5D04	100
K08D12.4	K08D12.b	IV	IV-1F13	100
K08D12.7	K08D12.g	IV	IV-1F21	100
K08F4.5	K08F4.5	IV	IV-5G24	100
K09C6.3	K09C6.3	V	V-1B23	100
K09D9.9	K09D9.9	V	V-3B01	100
K10C3.4	K10C3.4	I	I-4N10	100
K10C9.1	K10C9.1	V	V-1F21	100
K10G6.2	K10G6.2	II	II-3J23	100
K10H10.4	K10H10.4	II	II-9M11	100
K11D12.1	K11D12.1	V	V-4C07	100
K11H12.6	K11H12.6	IV	IV-1A22	100
K11H12.7	K11H12.7	IV	IV-1A24	100
K11H3.5	K11H3.5	III	III-5E10	100
K12H6.10	K12H6.10	II	II-2H06	100
K12H6.9	K12H6.9	II	II-2H04	100
M01D7.5	M01D7.5	I	I-1A18	100
M01E11.4	M01A10.5	I	I-2F03	100
M02H5.8	M02H5.b	V	V-1M05	100
M03B6.3	M03B6.3	X	X-6B13	100
M04D8.1	M04D8.1	III	III-5K02	100
M04D8.2	M04D8.2	III	III-5K04	100
M04D8.3	M04D8.3	III	III-5K06	100
M153.5	M153.3	X	X-5F10	100
M176.10	M176.5	II	II-6B06	100
M6.4	M6.4	X	X-1G21	100
R02D5.7	R02D5.7	V	V-9F05	100
R03C1.1	R03C1.1	II	II-9G18	100
R04D3.2	R04D3.2	X	X-6A14	100
R04D3.3	R04D3.3	X	X-6A16	100
R05D3.9	R05D3.9	III	III-4O20	100
R05G9R.1	R05G9R.a	II	II-5E07	99
R05H5.7	R05H5.7	II	II-7O09	100
R06C7.4	R06C7.4	I	I-3H03	100
R06F6.11	R06F6.11	II	II-7D15	100
R07B1.8	R07B1.8	X	X-4J16	100
R07E3.6	R07E3.6	X	X-5G03	100
R07E3.7	R07E3.7	X	X-5G05	100
R08C7.1	R08C7.1	IV	IV-2C18	100
R09F10.8	R09F10.8	X	X-4C10	100
R11.2	R11.2	X	X-7G14	100
R11.3	R11.3	X	X-7G16	49
R11A5.6	R11A5.6	I	I-3L04	100
R11D1.3	R11D1.3	V	V-8O18	100
R11D1.4	R11D1.4	V	V-8O20	100
R12C12.8	R12C12.8	II	II-4F01	100
R12E2.14	R12E2.14	I	I-1H08	100
R12E2.15	R12E2.15	I	I-1H10	100
R12E2.6	R12E2.6	I	I-1F16	100
R12E2.7	R12E2.7	I	I-1F18	100
R13A1.1	R13A1.1	IV	IV-3H07	100
R13A1.5	R13A1.5	IV	IV-3H15	100
R13F6.2	R13F6.2	III	III-3H19	100
R148.3	R148.3	III	III-1N23	100
R160.5	R160.5	X	X-2L15	100
R52.4	R52.4	II	II-2I20	100
R53.8	R53.8	II	II-7G17	100
T01B10.2	T01B10.2	X	X-4G20	100
T01B7.8	T01B7.8	II	II-6I12	100
T01D1.3	T01D1.3	II	II-1G17	100
T02B11.9	T02B11.2	V	V-1D15	100
T02H6.10	T02H6.10	II	II-1K04	100
T02H6.6	T02H6.6	II	II-1I20	100
T02H6.8	T02H6.8	II	II-1I24	100
T03G11.10	T03G11.5	X	X-2P18	100
T04B8.1	T04B8.1	II	II-1G04	100
T04C12.3	T04C12.3	V	V-7H03	100
T04F8.8	T04F8.8	X	X-5H09	100
T05A10.6	T05A10.6	X	X-5A02	100
T05A7.7	T05A7.7	II	II-3N18	100
T05A8.2	T05A8.2	II	II-2B02	100
T05A8.6	T05A8.6	II	II-2B10	100
T05D4.4	T05D4.4	III	III-6B24	100
T05G5.4	T05G5.4	III	III-5O15	100
T06C10.4	T06C10.4	IV	IV-4A15	100
T06E4.10	T06E4.10	V	V-6B16	100
T06E4.8	T06E4.9	V	V-6B14	100
T06G6.6	T06G6.6	I	I-6O24	100
T07D10.1	T07D10.1	I	I-6K08	100
T07E3.2	T07E3.2	III	III-3J23	100
T08B2.12	C48E7.7	I	I-3A05	100
T08B6.9	T08B6.5	IV	IV-2F11	100
T08G3.11	T08G3.11	V	V-11C17	100
T08G3.6	T08G3.6	V	V-11C07	100
T08H10.3	E03H12.7	IV	IV-2H07	100
T09D3.3	T09D3.3	V	V-4O01	100
T11F8.5	Y48G1C_55.d	I	I-7F02	100
T12A7.5	T12A7.5	IV	IV-6C22	100
T12D8.5	T12D8.5	III	III-6D20	100
T12D8.9	T12D8.9	III	III-6F04	100
T13A10.1	F36H12.5	IV	IV-2B08	100
T13C2.2	T13C2.2	II	II-5A02	100
T13C2.3	T13C2.3	II	II-5A04	100
T13C5.3	T13C5.3	X	X-3I08	100
T13F2.4	T13F2.4	IV	IV-5E19	100
T13F3.6	T13F3.6	V	V-10J14	100
T14A8.2	T14A8.2	IV	IV-3P22	100
T16A1.3	T16A1.3	II	II-2I02	100
T16A1.4	T16A1.4	II	II-2I04	100
T16G1.2	T16G1.2	V	V-8J13	100
T16H12.9	T16H12.9	III	III-5M20	100
T17H7.7	T17H7.7	III	III-1A06	100
T19B10.2	T19B10.2	V	V-7L11	100
T19B10.9	T19B10.9	V	V-7N01	100
T19C3.2	T19C3.2	III	III-1K21	100
T19D12.1	T19D12.2	II	II-5I23	99
T19D7.3	T19D7.2	X	X-1I01	100
T19H12.3	T19H12.3	V	V-3L12	100
T20B12.5	T20B12.5	III	III-3P04	100
T20B6.3	T20B6.3	III	III-1L01	100
T20F10.2	T20F10.2	I	I-5K15	100
T21E3.2	T21E3.2	I	I-1P07	100
T22A3.3	T22A3.3	I	I-5G14	100
T22B11.1	T22B11.1	IV	IV-2K18	100
T22C8.6	T22C8.6	II	II-6E10	100
T22E5.1	T22E5.1	X	X-3M18	100
T22F7.4	T22F7.4	III	III-1K15	100
T22H6.5	T22H6.5	X	X-6E17	100
T23B3.5	T23B3.5	I	I-3C14	100
T23E7.4	T23E7.4	X	X-7L08	100
T23F6.2	T23F6.2	IV	IV-6D04	100
T23F6.5	T23F6.5	IV	IV-6D10	100
T23H2.4	T23H2.4	I	I-3G21	100
T24D8.3	T24D8.3	X	X-1F24	100
T24D8.4	T24D8.4	X	X-1H02	100
T24D8.5	T24D8.5	X	X-1H04	100
T24D8.6	T24D8.6	X	X-1H06	100
T24F1.5	T24F1.5	II	II-7B18	100
T25B6.3	T25B6.3	X	X-4F21	100
T25E4.1	T25E4.1	II	II-4D06	100
T26C5.4	T26C5.4	II	II-6J19	100
T26E3.6	T26E3.6	I	I-6M16	100
T26E4.2	T26E4.2	V	V-10K22	100
T26E4.3	T26E4.3	V	V-10K24	100
T26E4.5	T26E4.5	V	V-10M04	100
T26E4.9	T26E4.9	V	V-10M12	100
T27E7.1	T27E7.1	IV	IV-7F05	100
T28A11.4	T28A11.4	V	V-2L14	100
T28C6.1	T28C6.1	IV	IV-4B13	100
T28D6.3	T28D6.3	III	III-6A03	100
T28D6.5	Y47D3A.hh	III	III-5N12	100
VC5.3	VC5.1	V	V-5I03	100
W01B11.5	W01B11.5	I	I-1O20	100
W02B12.13	VW02B12L.4	II	II-7F12	100
W02B3.7	W02B3.7	III	III-1O11	100
W02D9.7	W02D9.7	I	I-6I12	100
W03C9.1	W03C9.1	II	II-8G09	100
W03D2.5	W03D2.5	IV	IV-2E05	100
W03D2.9	W03D2.9	IV	IV-2E13	100
W03D8.1	W03D8.1	I	I-1I22	100
W03F11.5	W03F11.5	I	I-1C16	100
W04A4.3	W04A4.3	I	I-6N22	100
W04C9.2	W04C9.2	I	I-1G01	100
W04G3.2	W04G3.2	X	X-5G14	100
W04G3.3	W04G3.3	X	X-5G16	100
W04G3.8	W04G3.8	X	X-5I02	100
W05B10.3	W05B10.3	V	V-8O02	100
W05F2.7	W05F2.7	I	I-1B23	100
W06A11.1	W06A11.1	II	II-3L21	100
W06A7.5	W06A7.5	V	V-9P07	100
W07E11.3	W07E11.3	X	X-4P22	100
W08A12.2	W08A12.2	V	V-3C02	100
W08A12.3	W08A12.3	V	V-3C04	100
W08E12.3	W08E12.h	IV	IV-1P23	100
W08E12.6	W08E12.b	IV	IV-1P11	100
W08F4.5	W08F4.5	II	II-1E06	100
W08F4.7	W08F4.7	II	II-1E10	100
W09C3.2	W09C3.2	I	I-2G03	100
W09C3.7	W09C3.7	I	I-2G11	100
W09C3.8	F02E9.8	I	I-4K11	100
W09G12.9	W09G12.9	IV	IV-1K16	100
W10G11.19	W10G11.19	II	II-3G12	100
Y102A5C.27	Y102A5C.27	V	V-11I16	100
Y102E9.3	Y102E9.3	III	III-3F23	100
Y102E9.6	Y102E9.4	III	III-3H01	100
Y106G6D.6	Y106G6D.6	I	I-5G05	100
Y106G6H.1	Y106G6H.1	I	I-5O19	100
Y110A2AL.4	Y110A2A_54.h	II	II-9D21	99
Y110A2AL.6	Y110A2A_54.g	II	II-9D19	100
Y110A2AL.7	Y110A2A_54.f	II	II-9D17	100
Y116A8B.1	F49B2.3	I	I-7M05	100
Y116A8C.33	Y116A8C.33	IV	IV-8I17	100
Y116A8C.43	Y116A8C.43	IV	IV-8K11	100
Y116F11B.8	Y116F11B.a	V	V-12H12	100
Y11D7A.5	Y11D7A.5	IV	IV-4B08	100
Y12A6A.1	Y12A6A.1	X	X-6M04	100
Y12A6A.2	Y12A6A.2	X	X-6M06	100
Y17G9A.3	Y17G9A.e	IV	IV-2D19	100
Y18H1A.8	Y18H1A_67.i	I	I-7B05	98
Y19D10B.4	C05D12.2	II	II-7D22	100
Y1A5A.2	Y1A5A.2	III	III-2A05	100
Y22D7AL.13	Y119D3_465.w	III	III-7G17	100
Y22F5A.4	Y22F5A.4	V	V-7K05	100
Y22F5A.5	Y22F5A.5	V	V-7K07	100
Y23B4A.2	Y23B4A.b	X	X-3A16	100
Y32G9A.2	Y32G9A_367.b	V	V-13E18	100
Y37E11B.7	Y37E11B.7	IV	IV-1L12	100
Y38C1AB.1	T02H7.1	II	II-1K08	100
Y38C1AB.5	Y38C1AB.l	IV	IV-1A21	100
Y38E10A.1	Y38E10A.a	II	II-8M08	100
Y38H6C.15	Y38H6C.15	V	V-13G03	100
Y38H6C.22	Y38H6C.22	V	V-13G17	100
Y39A1A.21	Y39A1A.21	III	III-5P09	100
Y39A1A.7	Y39A1A.7	III	III-5N07	100
Y39A1C.1	Y39A1C.1	III	III-5D12	100
Y39A3B.1	Y39A3B.1	III	III-1O24	100
Y39B6A.5	Y39B6B.bb	V	V-12I02	100
Y39B6A.9	Y39B6B.x	V	V-12M06	100
Y39E4B.13	Y39E4B.13	III	III-6F09	99
Y39F10A.1	Y39F10A.1	II	II-1M22	99
Y39H10A.1	Y39H10A_224.f	V	V-13G16	100
Y40C5A.3	Y40C5A.f	IV	IV-3N13	100
Y41C4A.1	Y41C4A.1	III	III-6C23	100
Y41C4A.6	Y41C4A.6	III	III-6E09	100
Y41D4A.7	Y41D4A_3309.a	IV	IV-8D11	26
Y41D4B.6	Y41D4B_930.b	IV	IV-8F21	99
Y42A5A.3	Y42A5A.3	V	V-7H15	100
Y43F8A.1	Y43F8A.1	V	V-12D05	100
Y43F8A.2	Y43F8A.2	V	V-12D07	100
Y43F8C.1	Y43F8C.1	V	V-12H23	100
Y43F8C.16	Y116F11A.zz9	V	V-12D20	100
Y43F8C.17	Y116F11A.zz10	V	V-12D22	100
Y43F8C.2	Y43F8C.2	V	V-12J01	100
Y43F8C.5	Y43F8C.9	V	V-12J15	100
Y43F8C.7	Y43F8C.7	V	V-12J11	100
Y43F8C.9	Y43F8C.5	V	V-12J07	57
Y45F3A.4	Y45F3A.4	III	III-5L11	100
Y46E12A.1	Y119D3_463.d	III	III-7C09	100
Y46G5A.14	Y46G5.o	II	II-9L19	100
Y46G5A.23	Y46G5.bb	II	II-9H23	100
Y47D3B.2	Y47D3B.2	III	III-6A15	100
Y47D7A.11	Y47D7A_143.e	V	V-3P17	100
Y47D7A.12	Y47D7A_143.d	V	V-3P15	100
Y47D7A.9	Y47D7A_138.c	V	V-3P03	100
Y47G6A.15	Y47G6A_247.e	I	I-7P21	100
Y47G6A.29	Y47G6A_245.a	I	I-7N07	100
Y48A6B.4	Y48A6B.4	III	III-5H14	100
Y48B6A.9	Y48B6A.9	II	II-9G03	100
Y48D7A.1	Y48D7A.b	X	X-2E05	100
Y48G1BR.1	Y48G1B_51.a	I	I-7D08	100
Y49E10.10	Y49E10.10	III	III-6E04	100
Y49F6B.12	Y49F6B.g	II	II-3A20	100
Y49F6B.13	Y49F6B.h	II	II-3A22	52
Y49F6B.6	Y49F6B.l	II	II-3C02	100
Y49F6C.6	ZK1240.1	II	II-2B09	100
Y4C6A.4	Y4C6A.f	IV	IV-2H16	98
Y50D7A.13	Y50D7_165.a	III	III-7K23	100
Y51A2A.4	Y51A2A.4	V	V-12C17	100
Y51A2D.14	Y51A2D.14	V	V-12K19	100
Y51H7C.13	Y51H7C_254.a	II	II-9P05	100
Y52B11A.8	Y52B11A.8	I	I-5F11	100
Y52B11B.1	Y52B11B.1	I	I-5F21	100
Y53G8AM.6	Y53G8A_9248.a	III	III-7O15	100
Y53G8AR.1	Y53G8A_6046.b	III	III-7O13	100
Y53H1B.2	Y53H1B.a	I	I-5L23	100
Y55B1BL.1	Y55B1B_121.b	III	III-7G08	15
Y57G11C.18	F54H12.4	III	III-4O07	100
Y57G7A.1	Y57G7A.1	II	II-1F06	100
Y59A8B.19	Y59A8C.d	V	V-11L18	100
Y59A8B.20	Y59A8C.g	V	V-11L24	100
Y59E9AL.6	C41G7.6	I	I-4P21	100
Y5H2A.1	Y5H2A.b	V	V-2M03	100
Y62E10A.3	Y62E10A.a	IV	IV-7G19	100
Y62H9A.3	Y62H9A.3	X	X-5N09	100
Y62H9A.4	Y62H9A.4	X	X-5N11	100
Y62H9A.5	Y62H9A.5	X	X-5N13	100
Y62H9A.6	Y62H9A.6	X	X-5N15	100
Y64G10A.1	F02H6.7	IV	IV-7B15	100
Y65A5A.2	Y65A5A.2	IV	IV-7N16	100
Y65B4BL.6	Y65B4B_15.a	I	I-8C01	100
Y66H1A.5	Y66H1A.5	IV	IV-1K19	100
Y67D8C.7	Y67D8A_380.d	IV	IV-8F10	100
Y67D8C.8	Y67D8A_380.c	IV	IV-8F08	100
Y69F12A.3	Y69F12A.a	III	III-3P14	100
Y71F9B.15	Y71F9A_291.a	I	I-8E09	100
Y73B3B.3	Y57A10A.c	II	II-8M05	100
Y73B6A.3	Y73B6A.b	IV	IV-3E14	100
Y74C10AR.2	Y39G10A_237.a	I	I-7H07	100
Y75B12B.8	C41G6.13	V	V-10A09	100
Y76A2B.2	Y76A2B.2	III	III-6B08	100
Y76B12C.8	Y76B12C_67.d	IV	IV-8N24	43
Y81G3A.4	Y81G3A.4	II	II-8H23	100
ZC15.8	ZC15.8	V	V-12P18	100
ZC155.5	ZC155.5	III	III-2P23	100
ZC204.6	ZC204.6	II	II-1P16	100
ZC21.3	ZC21.3	III	III-4F11	100
ZC21.8	ZC21.8	III	III-4F15	100
ZC328.5	ZC328.5	I	I-3G03	100
ZC373.2	ZC373.2	X	X-4P06	100
ZC412.3	ZC412.3	V	V-9P13	100
ZK112.3	ZK112.3	III	III-4G09	100
ZK1225.4	ZK1225.4	I	I-6P03	100
ZK1225.5	ZK1225.5	I	I-6P05	100
ZK1290.1	ZK1290.1	II	II-5N03	100
ZK1290.11	ZK1290.11	II	II-5N23	100
ZK1290.8	ZK1290.8	II	II-5N17	100
ZK1307.2	ZK1307.2	II	II-6L04	100
ZK1320.10	ZK1320.10	II	II-6N14	100
ZK1320.2	ZK1320.2	II	II-6L22	100
ZK1320.3	ZK1320.3	II	II-6L24	100
ZK1321.1	ZK1321.1	II	II-6P14	100
ZK154.4	ZK154.1	X	X-4C13	100
ZK180.5	ZK180.5	IV	IV-2G08	100
ZK180.6	ZK180.6	IV	IV-2G10	100
ZK265.7	ZK265.7	I	I-4E17	100
ZK287.3	ZK287.3	V	V-6D04	100
ZK353.10	ZK353.4	III	III-4B07	100
ZK353.5	ZK353.5	III	III-4B09	100
ZK354.3	C17F3.3	I	I-3C04	100
ZK470.6	ZK470.6	X	X-2F05	100
ZK507.4	ZK507.5	III	III-4L12	100
ZK512.7	ZK512.7	III	III-4N02	100
ZK525.1	ZK525.1	III	III-6F06	100
ZK593.2	ZK593.2	IV	IV-5D18	100
ZK662.2	ZK662.2	X	X-7O01	100
ZK675.4	ZK675.4	II	II-5L08	100
ZK688.1	ZK688.1	III	III-4K17	100
ZK688.4	ZK688.4	III	III-4K23	100
ZK813.2	ZK813.2	X	X-2A24	29
ZK816.1	ZK816.1	X	X-2O13	100
ZK816.4	ZK816.4	X	X-2O19	100
ZK829.3	ZK829.3	IV	IV-6I14	100
ZK84.1	ZK84.1	II	II-4B23	100
ZK84.3	ZK84.3	II	II-4D03	100
ZK856.4	ZK856.4	V	V-7G11	100
ZK856.6	ZK856.6	V	V-7G15	100

## Sheet: all TM
all transmembrane proteins
Genes without RNAi clone
F27C8.1, T13A10.10, Y53H1C.1, ZC504.2, F27B3.2, T01C2.1, T05H4.13, F45H10.1, M195.3, K08D9.3, C01G6.1, M02F4.8, K07A1.16, C38C6.2, B0207.12, Y39E4B.9, R173.1, T10B9.10, C48B4.4, T07C4.8, ZK512.3, C01C10.1, R07B7.1, F07B10.1, ZC190.1, F38E11.12, Y18H1A.12, F33A8.9, C34F6.2, F57B9.4, MTCE.21, C47G2.1, F57B10.10, F56D1.5, C15H11.4, C04F6.5, F27D9.6, B0035.2, C04A2.7, Y39C12A.8, C43C3.3, Y37A1B.11, C…
Gene	JAclone	Chromosome	Location	Score
F53G12.3	F56C11.1	I	I-1A05	100
F56C11.2	F56C11.2	I	I-1A07	100
F56C11.1	F53G12.2	I	I-1A17	100
B0454.2	F53G12.8	I	I-1C05	100
C53D5.5	C53D5.b	I	I-1C15	100
R119.1	R119.1	I	I-1E07	100
W04C9.1	W04C9.1	I	I-1E23	100
T06A4.2	T06A4.2	I	I-1G21	100
Y34D9B.1	Y95B8A_85.a	I	I-1K13	100
F47G6.3	F47G6.3	I	I-1A06	100
M01D7.6	M01D7.6	I	I-1A20	100
F12B6.1	F12B6.1	I	I-1C02	100
F12B6.2	F12B6.2	I	I-1C04	100
W03F11.2	W03F11.2	I	I-1C10	100
W03F11.4	W03F11.4	I	I-1C14	100
T16H5.1	T16H5.1	I	I-1E16	100
C55C2.4	C55C2.4	I	I-1E24	100
C55C2.5	C55C2.5	I	I-1G02	100
K07A3.2	K07A3.a	I	I-1G04	100
Y23H5A.5	Y23H5A.6	I	I-1G20	100
W03D8.3	W03D8.3	I	I-1K02	100
W03D8.6	W03D8.6	I	I-1K08	100
W03D8.10	W03D8.9	I	I-1K14	100
W10C8.3	W10C8.3	I	I-1K22	100
Y54E10BR.1	M01B12.2	I	I-1M06	100
K09H9.8	K09H9.3	I	I-1M24	100
W01B11.1	W01B11.1	I	I-1O14	100
W01B11.2	W01B11.2	I	I-1O16	100
W05F2.3	W05F2.3	I	I-1B15	100
K03E5.1	K03E5.1	I	I-1D05	100
T28F2.7	T28F2.7	I	I-1F01	100
Y8G1A.2	Y8G1A.2	I	I-1H11	100
ZK770.1	ZK770.1	I	I-1H13	100
ZK770.3	ZK770.3	I	I-1H15	100
C32E8.8	C32E8.8	I	I-1J07	100
C50F2.7	C50F2.7	I	I-1N11	100
T20F5.5	T20F5.5	I	I-1N23	100
T21E3.3	T21E3.3	I	I-1P09	100
F28H1.4	F47B3.3	I	I-1P15	100
C24G7.1	C24G7.1	I	I-1D02	100
C24G7.2	C24G7.2	I	I-1D04	100
C24G7.4	C24G7.4	I	I-1D08	100
R12E2.2	R12E2.2	I	I-1F08	100
R12E2.4	R12E2.4	I	I-1F12	100
R12E2.5	R12E2.5	I	I-1F14	100
R12E2.9	R12E2.9	I	I-1F22	100
Y47D9A.5	Y47D9A.a	I	I-1L04	100
Y47D9A.3	Y47D9A.d	I	I-1L10	100
ZK973.5	ZK973.j	I	I-1N16	100
T21E12.2	T21E12.2	I	I-1N24	100
T21E12.5	T21E12.5	I	I-1P06	100
C41D7.2	C41D7.2	I	I-2A01	100
T01A4.1	T01A4.1	I	I-2A03	100
D1007.3	D1007.3	I	I-2A13	100
D1007.5	D1007.5	I	I-2A17	100
D1007.10	D1007.10	I	I-2C03	100
D1007.15	D1007.15	I	I-2C13	100
B0041.5	B0041.5	I	I-2E13	100
C10H11.3	C10H11.3	I	I-2G19	100
C10H11.5	C10H11.5	I	I-2G23	100
C10H11.6	C10H11.6	I	I-2I01	100
F54D7.2	F54D7.2	I	I-2I23	100
F57C9.6	F57C9.6	I	I-2K15	100
F25F8.2	F25F8.2	I	I-2M05	100
F21F3.3	F21F3.3	I	I-2M11	100
F21F3.6	F21F3.6	I	I-2M17	100
F28B3.5	F28B3.5	I	I-2O03	100
W03G9.1	W03G9.1	I	I-2O09	100
F54C1.1	F54C1.1	I	I-2O23	100
F54C1.8	F54C1.8	I	I-2A12	100
Y110A7A.3	Y110A7A.r	I	I-2E22	100
C01G8.2	C01G8.2	I	I-2I08	100
C01G8.4	C01G8.4	I	I-2I12	100
F48C1.1	F48C1.1	I	I-2I22	100
F48C1.2	F48C1.2	I	I-2I24	100
F48C1.3	F48C1.3	I	I-2K02	100
F48C1.4	F48C1.4	I	I-2K04	100
F48C1.6	F48C1.6	I	I-2K08	100
F55A12.2	F55A12.2	I	I-2K16	100
F55A12.4	F55A12.4	I	I-2K20	100
C24A11.8	C24A11.2	I	I-2M10	100
C24A11.2	C24A11.4	I	I-2M14	100
C09D4.1	C09D4.1	I	I-2B11	100
C09D4.6	C09D4.6	I	I-2B21	100
F59A3.1	F59A3.1	I	I-2B23	100
F59A3.4	F59A3.4	I	I-2D05	100
M01A10.3	M01A10.3	I	I-2D23	100
M01E11.1	M01E11.1	I	I-2F05	100
F55F8.1	F55F8.1	I	I-2H17	100
F55F8.6	F55F8.6	I	I-2J03	100
F55F8.9	F55F8.9	I	I-2J09	100
T19B4.7	T19B4.6	I	I-2J21	100
F56H1.1	F56H1.1	I	I-2L07	100
F56H1.2	F56H1.2	I	I-2L09	100
F56H1.3	F56H1.3	I	I-2L11	100
T22E7.1	T22E7.1	I	I-2L17	100
T22E7.2	T22E7.2	I	I-2L19	100
B0414.1	B0414.1	I	I-2L21	100
C32F10.4	C32F10.4	I	I-2N17	100
F33D11.5	F33D11.5	I	I-2P11	100
F33D11.9	F33D11.9	I	I-2P19	100
F33D11.11	F33D11.11	I	I-2P23	100
C34G6.4	C34G6.4	I	I-2B08	100
C34G6.6	C34G6.6	I	I-2B12	100
B0207.8	B0207.8	I	I-2D10	100
B0207.9	B0207.9	I	I-2D12	100
B0207.10	B0207.10	I	I-2D14	100
B0025.5	B0025.3	I	I-2F24	100
C27A12.9	C27A12.9	I	I-2H16	100
ZK484.2	ZK484.2	I	I-2H20	100
ZK484.5	ZK484.5	I	I-2J02	100
F56F4.3	F56F4.3	I	I-2L04	100
T09B4.1	T09B4.1	I	I-2L14	100
T09B4.2	T09B4.2	I	I-2L16	100
T09B4.5	T09B4.5	I	I-2L22	100
T05E7.4	T05E7.4	I	I-2N16	100
T19D7.1	T08B2.3	I	I-2N22	100
C48E7.1	C48E7.1	I	I-2P18	100
C48E7.5	C48E7.4	I	I-2P24	100
C48E7.6	C48E7.6	I	I-3A03	100
C48E7.8	C48E7.8	I	I-3A07	100
C48E7.9	C48E7.9	I	I-3A09	100
C10G11.2	C10G11.2	I	I-3A13	100
F26B1.6	F26B1.6	I	I-3C17	100
K04F10.4	K04F10.4	I	I-3E03	100
ZC328.1	ZC328.1	I	I-3E19	100
ZC328.3	ZC328.3	I	I-3E23	100
R10A10.1	R10A10.1	I	I-3G05	100
F37E3.2	F37E3.2	I	I-3G11	100
T23H2.2	T23H2.2	I	I-3G17	100
K06A5.2	K06A5.2	I	I-3I05	100
C55B7.6	C55B7.6	I	I-3K03	100
T10E9.4	T10E9.4	I	I-3K23	100
T10E9.6	T10E9.6	I	I-3M03	100
T10E9.8	T10E9.8	I	I-3M07	100
D2092.1	D2092.1	I	I-3O15	100
D2092.3	D2092.3	I	I-3O19	100
D2092.4	D2092.4	I	I-3O21	100
D2092.5	D2092.5	I	I-3O23	100
D2092.7	D2092.7	I	I-3A04	100
ZC581.3	ZC581.3	I	I-3A12	100
C17F3.1	C17F3.1	I	I-3A24	100
T23B3.2	T23B3.2	I	I-3C08	100
T23B3.4	T23B3.4	I	I-3C12	100
T23B3.6	T23B3.6	I	I-3C16	100
W02D3.4	W02D3.4	I	I-3C24	100
W02D3.6	W02D3.6	I	I-3E04	100
E02D9.1	C37A2.1	I	I-3E24	100
K02F2.6	K02F2.6	I	I-3I06	100
T21G5.2	T21G5.2	I	I-3I10	100
C48B6.9	C48B6.9	I	I-3K08	100
C30F12.3	C30F12.3	I	I-3M08	100
C30F12.6	C30F12.6	I	I-3M14	100
M05B5.1	H06O01.4	I	I-3M24	100
W01A8.4	W01A8.4	I	I-3O12	100
K07G5.5	K07G5.5	I	I-3D13	100
M05B5.2	M05B5.2	I	I-3D17	100
M05B5.6	M05B5.6	I	I-3F01	100
C01H6.6	C01H6.6	I	I-3F13	100
F21C3.1	F21C3.1	I	I-3H17	100
F13G3.2	F13G3.2	I	I-3J07	100
F13G3.7	F13G3.7	I	I-3J17	100
F13G3.8	F13G3.8	I	I-3J19	100
F13G3.9	F13G3.9	I	I-3J21	100
F07A5.1	F07A5.1	I	I-3L13	100
C15A11.4	C15A11.4	I	I-3N09	100
C15A11.7	C15A11.7	I	I-3N15	100
T28F4.2	T28F4.2	I	I-3P03	100
T25G3.2	T25G3.2	I	I-3B08	100
F29D11.1	F29D11.1	I	I-3D10	100
T23G11.1	T23G11.1	I	I-3F04	100
T23G11.6	T23G11.6	I	I-3F14	100
T24B1.1	T23G11.8	I	I-3F18	100
F55D12.1	F55D12.1	I	I-3L08	100
T22C1.7	T22C1.7	I	I-3N10	100
T22C1.9	T22C1.9	I	I-3N14	100
C54G4.4	C54G4.4	I	I-3P06	100
C54G4.5	C54G4.5	I	I-3P08	100
C54G4.8	C54G4.8	I	I-3P14	100
K04G2.9	K04G2.9	I	I-4A09	100
K04G2.10	K04G2.10	I	I-4A11	100
F08A10.1	F08A10.1	I	I-4C11	100
T02E1.6	T02E1.6	I	I-4C23	100
T02E1.7	T02E1.7	I	I-4E01	100
ZK265.9	ZK265.5	I	I-4E13	100
T01G9.1	T01G9.1	I	I-4E21	100
T01G9.3	T01G9.3	I	I-4G01	100
F52B5.1	F52B5.1	I	I-4G09	100
F16D3.7	F16D3.7	I	I-4I13	100
T19A6.4	T19A6.3	I	I-4I19	100
F02E9.7	F02E9.7	I	I-4K09	100
K02B12.3	K02B12.3	I	I-4M19	100
T01H8.5	T01H8.5	I	I-4O21	100
R05D11.9	R05D11.5	I	I-4A06	100
F43G9.2	F43G9.2	I	I-4A16	100
F43G9.3	F43G9.3	I	I-4A18	100
F43G9.6	F43G9.6	I	I-4A24	100
VF39H2L.1	VF39H2L.1	I	I-4C14	100
K07A12.2	K07A12.2	I	I-4E02	100
R04D3.7	F39H11.2	I	I-4E14	100
C36B1.6	C36B1.6	I	I-4G08	100
C36B1.12	C36B1.12	I	I-4G20	100
DY3.7	DY3.7	I	I-4I10	100
F36A2.4	F36A2.4	I	I-4I18	100
F36A2.7	F36A2.7	I	I-4I22	100
F36A2.9	F36A2.9	I	I-4K02	100
F55H12.1	F55H12.1	I	I-4K22	100
F55H12.3	F55H12.3	I	I-4M02	100
T08G11.5	T08G11.5	I	I-4M14	100
F53B6.4	F53B6.4	I	I-4M20	100
F53B6.6	F53B6.6	I	I-4M24	100
F36F2.5	F36F2.5	I	I-4B05	100
C31H5.3	C31H5.3	I	I-4B09	100
W06D4.2	W06D4.2	I	I-4B19	100
ZK858.1	ZK858.1	I	I-4D11	100
ZK858.5	ZK858.5	I	I-4D19	100
ZK858.6	ZK858.6	I	I-4D21	100
ZK858.7	ZK858.7	I	I-4D23	100
VF36H2L.1	VF36H2L.1	I	I-4H01	100
F36H2.1	F36H2.1	I	I-4H03	100
F36H2.2	F36H2.2	I	I-4H05	100
C17E4.3	C17E4.3	I	I-4L09	100
F46A9.3	F46A9.3	I	I-4N07	100
F30A10.4	F30A10.4	I	I-4N21	100
F30A10.6	F30A10.6	I	I-4P01	100
C41G7.8	C41G7.5	I	I-4P19	100
K07A1.1	K07A1.1	I	I-4B16	100
K07A1.8	K07A1.8	I	I-4D06	100
K07A1.13	K07A1.13	I	I-4D16	100
T05F1.1	T05F1.1	I	I-4D18	100
C04F12.7	C04F12.7	I	I-4H18	100
C04F12.10	C04F12.10	I	I-4H24	100
F26E4.2	F26E4.2	I	I-4J18	100
F26E4.6	F26E4.6	I	I-4L02	100
F26E4.11	F26E4.11	I	I-4L12	100
F35C12.2	F35C12.2	I	I-4L20	100
K10C3.3	K10C3.3	I	I-4N08	100
T23H4.1	T23H4.1	I	I-4N16	100
F52F12.1	F52F12.1	I	I-4N22	100
T24D1.4	T24D1.4	I	I-5A11	100
T23D8.1	T23D8.1	I	I-5A13	100
F16C3.1	F16C3.1	I	I-5G09	100
C25A1.5	C25A1.5	I	I-5G21	100
C25A1.16	C25A1.6	I	I-5G23	100
ZC434.6	ZC434.6	I	I-5M17	100
F45H11.4	F45H11.4	I	I-5O07	100
F25D7.1	F25D7.1	I	I-5O09	100
F25D7.2	F25D7.2	I	I-5O11	100
F25D7.5	F25D7.5	I	I-5O17	100
Y106G6H.8	Y106G6H.8	I	I-5A10	100
Y106G6H.16	Y106G6H.16	I	I-5A24	100
F59C6.2	F59C6.2	I	I-5C16	100
F59C6.14	F59C6.3	I	I-5C18	100
T22A3.6	T22A3.6	I	I-5G20	100
B0511.12	B0511.12	I	I-5K06	100
C34B2.11	C34B2.1	I	I-5K08	100
C34B2.8	C34B2.8	I	I-5K22	100
C34B2.9	C34B2.9	I	I-5K24	100
C34B2.10	C34B2.10	I	I-5M02	100
B0205.2	B0205.2	I	I-5M06	100
F55A3.1	F55A3.1	I	I-5O04	100
T27C10.2	T27C10.2	I	I-5B13	100
W05H7.2	Y95D11A.c	I	I-5D21	100
Y52B11A.1	Y52B11A.1	I	I-5D23	100
Y52B11A.7	Y52B11A.7	I	I-5F09	100
W02B9.1	W02B9.1	I	I-5F19	100
F36D1.8	F36D1.8	I	I-5L21	100
M04D5.3	F56G4.1	I	I-5N17	100
Y53H1C.3	Y53H1C.d	I	I-5P11	100
Y47H9A.1	C17D12.3	I	I-5F22	100
C17D12.6	C17D12.6	I	I-5H04	100
C17D12.3	Y47H9A.1	I	I-5H08	100
W04G5.5	W04G5.5	I	I-5H18	100
T22H2.1	T22H2.1	I	I-5J08	100
T22H2.3	T22H2.3	I	I-5J12	100
T22H2.6	T22H2.6	I	I-5J18	100
F35E2.6	F35E2.6	I	I-5L06	100
Y47H9C.4	Y47H9C.4	I	I-5N22	100
Y73B6BL.7	Y47H9C.6	I	I-5P02	100
Y53C10A.9	Y53C10A.9	I	I-6C03	100
F58D5.8	Y53C10A.11	I	I-6C07	100
M01G12.13	M01G12.1	I	I-6E01	100
M01G12.6	M01G12.4	I	I-6E07	100
M01G12.4	M01G12.10	I	I-6E17	100
F15H9.2	F15H9.2	I	I-6G05	100
F15H9.3	F15H9.3	I	I-6G07	100
F15H9.4	F15H9.4	I	I-6G09	100
R05D7.3	R05D7.3	I	I-6G23	100
F41D3.2	F41D3.2	I	I-6I19	100
F41D3.4	F41D3.4	I	I-6I23	100
F56H6.12	F56H6.11	I	I-6M11	100
F56H6.11	F56H6.12	I	I-6M13	100
T09E11.5	T09E11.5	I	I-6O15	100
T15D6.5	T15D6.5	I	I-6A14	100
T15D6.11	T15D6.8	I	I-6A20	100
E03H4.7	E03H4.7	I	I-6C18	100
T27F6.6	T27F6.6	I	I-6G10	100
T27F6.7	T27F6.7	I	I-6G12	100
W02D9.2	W02D9.2	I	I-6I02	100
W02D9.8	W02D9.8	I	I-6I14	100
W02D9.9	W02D9.9	I	I-6I16	100
C49G9.1	C49G9.1	I	I-6I20	100
T07D10.2	T07D10.2	I	I-6K10	100
F28C12.2	T26E3.9	I	I-6M22	100
F28C12.1	F28C12.1	I	I-6M24	100
F28C12.4	F28C12.4	I	I-6O06	100
F28C12.5	F28C12.5	I	I-6O08	100
F28C12.7	F28C12.7	I	I-6O12	100
T06G6.1	T06G6.1	I	I-6O14	100
T06G6.7	T06G6.7	I	I-6B01	100
Y18D10A.4	Y18D10A.4	I	I-6D11	100
Y18D10A.6	Y18D10A.6	I	I-6D15	100
Y18D10A.7	Y18D10A.7	I	I-6D17	100
Y18D10A.11	Y18D10A.11	I	I-6F01	100
Y18D10A.12	Y18D10A.12	I	I-6F03	100
Y18D10A.23	Y18D10A.23	I	I-6F23	100
C47B2.1	C47B2.1	I	I-6H13	100
W05B5.2	W05B5.2	I	I-6J11	100
Y50D4B.5	F17B5.3	I	I-6N15	100
ZK1053.6	ZK1053.6	I	I-6P19	100
M01E5.1	M01E5.1	I	I-6B12	100
ZK402.1	C01A2.1	I	I-6F04	100
C01A2.2	C01A2.2	I	I-6F06	100
C01A2.3	C01A2.3	I	I-6F08	100
W05H12.1	Y40B1B.4	I	I-6F22	100
Y87G2A.14	Y87G2A.b	I	I-6J02	100
Y87G2A.18	Y87G2A.d	I	I-6J06	100
Y87G2A.13	Y87G2A.v	I	I-6L16	100
Y116A8C.16	W09C5.9	I	I-6N16	100
Y6B3B.3	Y6B3B.3	I	I-6P08	100
Y6B3B.5	Y6B3B.5	I	I-6P12	100
Y6B3B.7	Y6B3B.7	I	I-6P16	100
Y6B3B.10	Y6B3B.10	I	I-6P22	100
Y6B3B.11	Y6B3B.11	I	I-6P24	100
Y71A12C.2	Y71A12C.2	I	I-7E03	100
Y63D3A.6	Y63D3A.6a	I	I-7G07	100
Y63D3A.8	Y63D3A.8	I	I-7G11	100
C37A5.1	C37A5.1	I	I-7G19	100
C37A5.2	C37A5.4	I	I-7G23	100
ZK849.5	ZK849.5	I	I-7I15	100
C49A1.2	C49A1.2	I	I-7I19	100
C49A1.3	C49A1.3	I	I-7I21	100
F49B2.6	F49B2.6	I	I-7M11	100
Y105E8A.7	Y105E8C.r	I	I-7A10	100
Y54E5A.1	Y105E8B.g	I	I-7C16	100
Y54E5A.2	Y54E5A.2	I	I-7C20	100
Y54E5A.8	Y54E5A.8	I	I-7E08	100
K05C4.2	K05C4.2	I	I-7E12	100
K05C4.11	K05C4.11	I	I-7G06	100
F39B2.8	F39B2.8	I	I-7G22	100
Y54E5B.1	Y54E5B.1	I	I-7I10	100
ZK270.1	ZK270.1	I	I-7K14	100
F33H2.8	F33H2.8	I	I-7M24	100
F31C3.4	F31C3.4	I	I-7O08	100
F31C3.6	F31C3.6	I	I-7O12	100
Y18H1A.15	Y18H1A_67.g	I	I-7B01	100
Y18H1A.14	Y18H1A_68.h	I	I-7D07	100
Y34D9A.2	Y34D9A_152.d	I	I-7F11	100
Y39G10AR.5	Y39G10A_229.a	I	I-7F19	100
Y39G10AR.16	Y39G10A_243.a	I	I-7H17	100
Y39G10AR.6	Y39G10A_243.c	I	I-7H21	100
F12B6.3	Y39G10B_248.b	I	I-7L03	100
Y47G6A.3	Y47G6A_240.a	I	I-7L11	100
Y47G6A.2	Y47G6A_240.b	I	I-7L13	100
Y47G6A.1	Y47G6A_243.b	I	I-7N05	100
Y48G8AL.13	Y48G8A_3051.b	I	I-7F20	100
Y54E10BR.7	Y54E10B_159.b	I	I-7N06	100
Y65B4BL.3	Y65B4B_12.a	I	I-8A17	100
Y71F9B.14	Y71F9A_291.c	I	I-8E13	100
Y71F9AR.1	Y71F9A_295.a	I	I-8G07	100
Y71F9B.8	Y71F9B_297.c	I	I-8I15	100
Y71G12B.16	Y71G12A_200.a	I	I-8M13	100
Y71G12B.25	Y71G12A_201.a	I	I-8M17	100
C01B12.3	C01B12.3	II	II-1A07	100
C01B12.4	C01B12.4	II	II-1A09	100
C01B12.5	C01B12.5	II	II-1A11	100
F23F1.6	F23F1.6	II	II-1C05	100
C23H3.2	C23H3.2	II	II-1C13	100
C50D2.2	C50D2.2	II	II-1E05	100
K10B4.2	K10B4.2	II	II-1E21	100
K10B4.4	K10B4.4	II	II-1G01	100
K10B4.5	K10B4.5	II	II-1G03	100
T25D3.4	T25D3.4	II	II-1G11	100
T01D1.5	T01D1.5	II	II-1G21	100
F48A11.1	F48A11.1	II	II-1I01	100
F48A11.4	F48A11.4	II	II-1I07	100
B0432.1	B0432.1	II	II-1I13	100
K01A2.1	K01A2.1	II	II-1K13	100
K01A2.3	K01A2.3	II	II-1K17	100
K01A2.6	K01A2.6	II	II-1K23	100
D1069.1	D1069.1	II	II-1M11	100
D1069.4	D1069.4	II	II-1M17	100
C03H5.2	C03H5.2	II	II-1M21	100
C03H5.6	C03H5.6	II	II-1O05	100
C03H5.7	C03H5.7	II	II-1O07	100
W07E6.3	W07E6.3	II	II-1A20	100
W07E6.5	W07E6.5	II	II-1A24	100
T27A1.7	T27A1.1	II	II-1C04	100
T27A1.4	T27A1.4	II	II-1C10	100
T27A1.5	T27A1.5	II	II-1C12	100
C09E8.1	C09E8.1	II	II-1C18	100
C09E8.3	C09E8.3	II	II-1C22	100
T04B8.5	T04B8.5	II	II-1G12	100
K07E8.5	K07E8.8	II	II-1G24	100
K07E8.9	K07E8.9	II	II-1I02	100
K07E8.11	K07E8.11	II	II-1I06	100
Y38C1AB.6	T02H7.2	II	II-1K10	100
R155.2	C08G5.1	II	II-1M10	100
C08G5.6	C08G5.6	II	II-1M20	100
F46F5.9	F46F5.6	II	II-1O14	100
F46F5.16	F46F5.16	II	II-1B09	100
T07D3.6	T07D3.6	II	II-1F03	100
M01D1.1	M01D1.1	II	II-1N09	100
C32B5.2	K02E7.8	II	II-1P17	100
K02E7.10	K02E7.10	II	II-1P21	100
K02E7.11	K02E7.11	II	II-1P23	100
T13B5.1	T13B5.1	II	II-1B02	100
T13B5.4	T13B5.4	II	II-1B06	100
W09B6.5	W09B6.5	II	II-1B24	100
F47F6.3	F47F6.3	II	II-1D20	100
Y57G7A.4	Y57G7A.4	II	II-1F12	100
Y57G7A.6	Y57G7A.6	II	II-1F16	100
Y57G7A.7	Y57G7A.7	II	II-1F18	100
F54D12.3	F54D12.3	II	II-1H24	100
H17B01.1	H17B01.1a	II	II-1J12	100
Y105C5A.11	ZC204.4	II	II-1P12	100
ZC204.5	ZC204.5	II	II-1P14	100
ZC204.15	ZC204.15	II	II-2A09	100
F58E1.6	F58E1.6	II	II-2A21	100
F45C12.6	F45C12.6	II	II-2E01	100
F13E9.16	F45C12.14	II	II-2E17	100
F36H5.4	F36H5.4	II	II-2G07	100
F36H5.5	F36H5.5	II	II-2G09	100
F45C12.5	C08F1.6	II	II-2I03	100
C08F1.8	C08F1.8	II	II-2I07	100
C52E2.7	C52E2.b	II	II-2K05	100
F52C6.4	F52C6.3	II	II-2O15	100
F07E5.8	F07E5.8	II	II-2G18	100
R52.7	R52.7	II	II-2K02	100
C40A11.8	C40A11.8	II	II-2K24	100
C33C12.4	C33C12.4	II	II-2M10	100
K09F6.4	K09F6.4	II	II-2O10	100
Y48G9A.10	ZK1240.6	II	II-2B19	100
K02F6.3	K02F6.3	II	II-2H21	100
K02F6.4	K02F6.4	II	II-2H23	100
F33H12.4	F33H12.4	II	II-2J19	100
D2062.2	D2062.2	II	II-2L03	100
D2062.12	D2062.3	II	II-2L05	100
D2062.4	D2062.4	II	II-2L07	100
D2062.8	D2062.8	II	II-2L15	100
ZC239.9	F22E5.4	II	II-2N05	100
F22E5.9	F22E5.9	II	II-2N15	100
ZC239.19	F22E5.14	II	II-2P01	100
Y27F2A.11	F22E5.15	II	II-2P03	100
F34D6.3	F34D6.3	II	II-2P11	100
F34D6.4	F34D6.4	II	II-2P13	100
F34D6.6	F34D6.5	II	II-2P15	100
Y47G7B.1	Y47G7B.1	II	II-2P17	100
Y47G7B.2	Y47G7B.2	II	II-2P19	100
T05A8.7	T05A8.7	II	II-2B12	100
F29A7.4	F29A7.4	II	II-2B20	100
K12H6.2	K12H6.2	II	II-2F14	100
K12H6.6	K12H6.6	II	II-2F22	100
T11F1.5	T11F1.5	II	II-2J06	100
C17F4.4	K08A2.b	II	II-2J16	100
B0454.4	B0454.4	II	II-2L24	100
Y25C1A.7	Y25C1A.7a	II	II-2N24	100
Y25C1A.10	Y25C1A.10	II	II-2P06	100
Y25C1A.12	Y25C1A.12	II	II-2P10	100
T10D4.14	T10D4.1	II	II-2P14	100
T10D4.5	T10D4.5	II	II-2P22	100
T10D4.8	T10D4.8	II	II-3A03	100
T10D4.9	T10D4.9	II	II-3A05	100
T10D4.10	T10D4.10	II	II-3A07	100
Y27F2A.10	Y27F2A.f	II	II-3A21	100
Y27F2A.4	Y27F2A.g	II	II-3A23	100
Y27F2A.3	Y27F2A.h	II	II-3C01	100
F22E5.11	ZC239.2	II	II-3C09	100
ZC239.8	ZC239.8	II	II-3C21	100
ZC239.10	ZC239.11	II	II-3E03	100
ZC239.16	ZC239.16	II	II-3E13	100
ZC239.17	ZC239.17	II	II-3E15	100
C17F4.6	C17F4.6	II	II-3G05	100
F02E11.1	F02E11.1	II	II-3G07	100
F34D6.5	F39E9.3	II	II-3G21	100
T06D4.4	T06D4.4	II	II-3M01	100
F18A12.5	F18A12.5	II	II-3M13	100
Y49F6B.11	Y49F6B.b	II	II-3A10	100
Y49F6B.9	Y49F6B.e	II	II-3A16	100
W10G11.9	W10G11.9	II	II-3E18	100
W10G11.10	W10G11.10	II	II-3E20	100
W10G11.16	W10G11.16	II	II-3G08	100
Y49F6A.3	Y49F6A.e	II	II-3G22	100
F40E12.2	F40E12.2	II	II-3I04	100
F19B10.7	F19B10.7	II	II-3K06	100
F19B10.8	F19B10.8	II	II-3K08	100
F40H7.2	F40H7.2	II	II-3K18	100
F40H7.4	F40H7.4	II	II-3K22	100
C46E10.2	C46E10.2	II	II-3M12	100
C46E10.6	C46E10.6	II	II-3M20	100
C46E10.7	C46E10.7	II	II-3M22	100
T24E12.4	T24E12.4	II	II-3B05	100
T24E12.8	T24E12.8	II	II-3B11	100
C17A2.3	C17A2.3	II	II-3F03	100
C17A2.5	C17A2.5	II	II-3F07	100
C49D10.3	C49D10.3	II	II-3F19	100
C49D10.4	C49D10.4	II	II-3F21	100
C49D10.8	C49D10.8	II	II-3H05	100
F53C3.4	F53C3.4	II	II-3H17	100
F53C3.5	F53C3.5	II	II-3H19	100
F53C3.6	F53C3.6	II	II-3H21	100
F53C3.13	F53C3.13	II	II-3J11	100
R11F4.2	R11F4.2	II	II-3N07	100
R03H10.2	R03H10.3	II	II-3P05	100
F31D5.2	F31D5.2	II	II-3P21	100
F31D5.3	F31D5.3	II	II-3P23	100
F31D5.4	F31D5.4	II	II-3B02	100
F31D5.5	F31D5.5	II	II-3B04	100
C01F1.2	C01F1.2	II	II-3D02	100
C01F1.4	C01F1.4	II	II-3D06	100
H20J04.6	H20J04.b	II	II-3D14	100
B0286.2	B0286.2	II	II-3F02	100
B0304.5	B0304.5	II	II-3J12	100
B0304.6	B0304.6	II	II-3J14	100
B0304.9	B0304.7	II	II-3J16	100
M03A1.1	M03A1.1	II	II-3J20	100
F35D11.2	F35D11.2	II	II-3L08	100
T05A7.8	T05A7.8	II	II-3N20	100
F10G7.5	F10G7.5	II	II-3P08	100
F10G7.7	F10G7.7	II	II-3P12	100
F41C3.2	F41C3.2	II	II-3P22	100
F41C3.4	F41C3.4	II	II-4A01	100
F41C3.8	F41C3.8	II	II-4A09	100
F26G1.6	F26G1.6	II	II-4C03	100
C33F10.11	C33F10.10	II	II-4E01	100
C24D10.2	F11G11.4	II	II-4E15	100
F11G11.9	F11G11.9	II	II-4G01	100
R05F9.7	R05F9.7	II	II-4G23	100
ZK546.1	ZK546.1	II	II-4I13	100
T27F7.3	T27F7.3	II	II-4K23	100
F09C12.6	F09C12.6	II	II-4O19	100
F58A6.2	F58A6.2	II	II-4A02	100
F58A6.5	F58A6.5	II	II-4A06	100
F58A6.6	F58A6.6	II	II-4A08	100
F58A6.10	F58A6.10	II	II-4A14	100
C27D6.3	C27D6.3	II	II-4A20	100
C27D6.8	C27D6.8	II	II-4C06	100
C27D6.9	C27D6.9	II	II-4C08	100
C27D6.10	C27D6.10	II	II-4C10	100
EGAP2.3	EGAP2.3	II	II-4E10	100
C54A12.1	C54A12.1	II	II-4E16	100
C54A12.2	C54A12.2	II	II-4E18	100
ZK622.2	ZK622.2	II	II-4G02	100
F08B1.2	F08B1.2	II	II-4G08	100
F09E5.4	F09E5.4	II	II-4G16	100
F07F6.9	F07F6.2	II	II-4K18	100
F07F6.6	F07F6.6	II	II-4K24	100
F56D1.2	F56D1.2	II	II-4M04	100
F12A10.4	F12A10.4	II	II-4M20	100
T25E4.2	T25E4.2	II	II-4D08	100
C17G10.7	C17G10.7	II	II-4D22	100
F59E12.8	F59E12.8	II	II-4F16	100
C18A3.4	C18A3.4	II	II-4J04	100
K05F1.6	K05F1.6	II	II-4L08	100
K05F1.8	K05F1.8	II	II-4L12	100
ZK1248.14	ZK1248.14	II	II-4N18	100
H41C03.3	H41C03.3	II	II-4P06	100
F55C12.5	F55C12.5	II	II-4P16	100
F59G1.1	F59G1.1	II	II-4P20	100
F59G1.2	F59G1.2	II	II-4P22	100
B0034.3	B0034.3	II	II-4B17	100
ZK84.2	ZK84.2	II	II-4D01	100
R12C12.4	R12C12.4	II	II-4D17	100
R12C12.6	R12C12.6	II	II-4D21	100
R12C12.9	R12C12.9	II	II-4F03	100
F21H12.2	F21H12.2	II	II-4F17	100
C29H12.2	C29H12.2	II	II-4H05	100
H35N03.1	H35N03.1	II	II-4H15	100
C30B5.2	C30B5.2	II	II-4J05	100
C30B5.7	C30B5.7	II	II-4J15	100
T24H7.1	T24H7.1	II	II-4J17	100
T24H7.5	T24H7.5	II	II-4L01	100
F13H8.11	F13H8.5	II	II-4L11	100
C29F5.5	C29F5.2	II	II-4L23	100
C29F5.4	C29F5.4	II	II-4N03	100
C32D5.2	C32D5.2	II	II-4N13	100
C32D5.7	C32D5.7	II	II-4N23	100
F58F12.2	F58F12.2	II	II-4P23	100
K06A1.2	K06A1.2	II	II-5A19	100
K06A1.3	K06A1.3	II	II-5A21	100
T28D9.3	T28D9.3	II	II-5C09	100
T28D9.4	T28D9.4	II	II-5C11	100
T28D9.7	T28D9.7	II	II-5C15	100
R05G9.3	R05G9.b	II	II-5E01	100
R05G9.2	R05G9.c	II	II-5E03	100
C56E6.5	C56E6.5	II	II-5E17	100
F18C5.1	F18C5.1	II	II-5E21	100
F18C5.8	F18C5.8	II	II-5G11	100
C56C10.5	C56C10.5	II	II-5G21	100
C56C10.13	C56C10.11	II	II-5I09	100
T19D12.4	T19D12.4	II	II-5K03	100
T19D12.7	T19D12.7	II	II-5K09	100
T19D12.8	T19D12.8	II	II-5K11	100
T19D12.9	T19D12.9	II	II-5K13	100
T19D12.10	T19D12.10	II	II-5K15	100
T14B4.3	T14B4.3	II	II-5M15	100
T14B4.5	T14B4.5	II	II-5M19	100
F41G3.4	F41G3.4	II	II-5O11	100
F41G3.11	F41G3.11	II	II-5O19	100
T13C2.6	T13C2.4	II	II-5A06	100
F31E8.2	F31E8.2	II	II-5A10	100
C44B7.3	C44B7.3	II	II-5C08	100
C44B7.4	C44B7.4	II	II-5C10	100
C44B7.7	C44B7.7	II	II-5C16	100
C44B7.8	C44B7.9	II	II-5C20	100
C44B7.11	C44B7.11	II	II-5C24	100
B0252.3	B0252.3	II	II-5E06	100
C15F1.6	C15F1.c	II	II-5G06	100
C15F1.3	C15F1.f	II	II-5G12	100
C52E12.3	C52E12.3	II	II-5G22	100
T02G5.3	T02G5.3	II	II-5K08	100
T02G5.12	T02G5.12	II	II-5M02	100
C27H5.4	F10E7.3	II	II-5M10	100
F10E7.6	F10E7.5	II	II-5M14	100
F10E7.9	F10E7.9	II	II-5M22	100
F10E7.10	F10E7.10	II	II-5M24	100
T07F8.2	T07F8.2	II	II-5O06	100
F10E7.3	C27H5.4	II	II-5O18	100
C27H5.6	C27H5.6	II	II-5O22	100
C27H5.8	C27H5.8	II	II-5B01	100
E04F6.13	E04F6.1	II	II-5B03	100
E04F6.4	E04F6.4	II	II-5B09	100
E04F6.10	E04F6.10	II	II-5B21	100
E04F6.11	E04F6.11	II	II-5B23	100
E04F6.1	E04F6.13	II	II-5D03	100
E04F6.14	E04F6.14	II	II-5D05	100
F32A5.5	F32A5.5	II	II-5D15	100
C30G12.4	C30G12.4	II	II-5F03	100
F21D12.3	F21D12.3	II	II-5H03	100
F43E2.4	F43E2.4	II	II-5H13	100
K02A2.2	K02A2.2	II	II-5J05	100
D1022.1	D1022.1	II	II-5J19	100
D1022.6	D1022.6	II	II-5L05	100
R10H1.2	R10H1.2	II	II-5L13	100
F35D2.4	F35D2.4	II	II-5P09	100
F18A1.1	F18A1.1	II	II-5B10	100
B0495.1	B0495.1	II	II-5B24	100
B0495.4	B0495.4	II	II-5D04	100
B0495.7	B0495.7	II	II-5D10	100
B0495.9	B0495.9	II	II-5D14	100
B0228.6	B0228.6	II	II-5F04	100
C06A8.9	C06A8.9	II	II-5H04	100
T09A5.3	T09A5.3	II	II-5H20	100
T09A5.11	T09A5.11	II	II-5J12	100
T09A5.12	T09A5.12	II	II-5J14	100
T01H3.1	T01H3.1	II	II-5J16	100
T01H3.3	T01H3.3	II	II-5J20	100
T01H3.4	T01H3.4	II	II-5J22	100
ZK675.3	ZK675.3	II	II-5L06	100
DH11.3	DH11.3	II	II-5L24	100
C08B11.4	C08B11.4	II	II-5N12	100
C08B11.8	C08B11.8	II	II-5N20	100
C41C4.2	C41C4.2	II	II-5P24	100
C41C4.5	C41C4.5	II	II-6A05	100
C41C4.7	C41C4.7	II	II-6A09	100
T05C12.2	T05C12.2	II	II-6C05	100
T05C12.9	T05C12.9	II	II-6C19	100
F14F11.1	F14F11.1	II	II-6G19	100
C26D10.5	C26D10.5	II	II-6I07	100
F49E12.5	F49E12.5	II	II-6K01	100
F49E12.7	F49E12.7	II	II-6K05	100
F49E12.9	F49E12.9	II	II-6K09	100
F49E12.10	F49E12.10	II	II-6K11	100
F14E5.1	F14E5.1	II	II-6K13	100
F14E5.2	F14E5.2	II	II-6K15	100
F14E5.3	F14E5.3	II	II-6K17	100
F22B5.3	F22B5.3	II	II-6M03	100
F22B5.4	F22B5.4	II	II-6M05	100
F22B5.6	F22B5.6	II	II-6M09	100
F22B5.10	F22B5.10	II	II-6M17	100
M05D6.5	M05D6.5	II	II-6O03	100
M05D6.6	M05D6.6	II	II-6O05	100
T13H5.8	T13H5.2	II	II-6O11	100
W01C9.3	W01C9.3	II	II-6O23	100
F54C9.7	F54C9.7	II	II-6A18	100
F28C6.4	F28C6.4	II	II-6C10	100
T22C8.1	T22C8.1	II	II-6C24	100
T22C8.7	T22C8.7	II	II-6E12	100
T22C8.8	T22C8.8	II	II-6E14	100
D2085.6	D2085.6	II	II-6G02	100
C34C6.1	C34C6.1	II	II-6G06	100
F07H5.2	F07H5.2	II	II-6K02	100
F07H5.6	F07H5.6	II	II-6K10	100
F07H5.7	F07H5.7	II	II-6K12	100
F46C5.2	F46C5.2	II	II-6K24	100
F46C5.8	F46C5.8	II	II-6M10	100
T14D7.2	T14D7.2	II	II-6M16	100
T14D7.3	T14D7.3	II	II-6M18	100
T07D4.1	T07D4.1	II	II-6M20	100
B0457.1	B0457.1	II	II-6O04	100
T21B10.4	T21B10.4	II	II-6O18	100
T21B10.6	T21B10.6	II	II-6O22	100
C18E9.2	C18E9.2	II	II-6B03	100
C18E9.3	C18E9.3	II	II-6B05	100
C18E9.5	C18E9.5	II	II-6B09	100
C18E9.9	C18E9.9	II	II-6B17	100
C18E9.10	C18E9.10	II	II-6B19	100
F44G4.6	F44G4.6	II	II-6D03	100
F44G4.8	F44G4.8	II	II-6D07	100
C07H4.1	C07H4.1	II	II-6F07	100
C07H4.2	C07H4.2	II	II-6F09	100
Y9C2UA.1	Y9C2UA.1	II	II-6H01	100
W07A12.5	W07A12.5	II	II-6H07	100
W07A12.6	W07A12.6	II	II-6H09	100
W07A12.7	W07A12.7	II	II-6H11	100
T23G7.2	T23G7.2	II	II-6H15	100
ZK1067.1	ZK1067.1	II	II-6H23	100
C01G6.2	C01G6.2	II	II-6J23	100
C01G6.8	C01G6.8	II	II-6L11	100
D2013.8	D2013.8	II	II-6N05	100
D2013.10	D2013.10	II	II-6N09	100
F42A8.3	F42A8.3	II	II-6N15	100
C06C3.6	C06C3.6	II	II-6P01	100
M176.11	M176.4	II	II-6B04	100
M176.6	M176.6	II	II-6B08	100
R09D1.1	R09D1.1	II	II-6B16	100
R09D1.2	R09D1.2	II	II-6B18	100
R09D1.3	R09D1.3	II	II-6B20	100
R09D1.10	R09D1.10	II	II-6D10	100
R09D1.12	R09D1.12	II	II-6D14	100
T19H5.1	T19H5.1	II	II-6D18	100
T19H5.2	T19H5.2	II	II-6D20	100
T19H5.3	T19H5.3	II	II-6D22	100
T19H5.4	T19H5.4	II	II-6D24	100
R134.1	R134.1	II	II-6F02	100
AH6.1	AH6.1	II	II-6F06	100
AH6.4	AH6.4	II	II-6F12	100
AH6.7	AH6.7	II	II-6F18	100
AH6.8	AH6.8	II	II-6F20	100
AH6.10	AH6.10	II	II-6F24	100
AH6.12	AH6.12	II	II-6H04	100
AH6.14	AH6.14	II	II-6H08	100
F35H8.4	F35H8.4	II	II-6H16	100
F35H8.6	F35H8.6	II	II-6H20	100
ZK1307.7	ZK1307.7	II	II-6L14	100
ZK1320.5	ZK1320.5	II	II-6N04	100
Y53C12A.1	Y53C12A.1	II	II-6N16	100
Y53C12A.2	Y53C12A.2	II	II-6N18	100
ZK1321.2	ZK1321.2	II	II-6P16	100
ZK1321.3	ZK1321.3	II	II-6P18	100
T10B9.1	T10B9.1	II	II-6P22	100
T10B9.5	T10B9.5	II	II-7A05	100
ZK938.5	ZK938.5	II	II-7C01	100
ZK938.7	ZK938.7	II	II-7C05	100
C08H9.3	C08H9.3	II	II-7C11	100
C08H9.4	C08H9.4	II	II-7C13	100
C08H9.10	C08H9.10	II	II-7C23	100
C08H9.11	C08H9.11	II	II-7E01	100
C08H9.12	C08H9.12	II	II-7E03	100
C08H9.13	C08H9.13	II	II-7E05	100
C18D1.2	C18D1.2	II	II-7K01	100
C18D1.4	C18D1.3	II	II-7K03	100
ZK945.1	ZK945.1	II	II-7K05	100
ZK945.9	ZK945.10	II	II-7K23	100
F27E5.3	F27E5.3	II	II-7M05	100
R05H5.1	R05H5.1	II	II-7M21	100
R05H5.6	R05H5.6	II	II-7O07	100
F54B3.2	F54B3.2	II	II-7A02	100
ZK971.1	ZK971.1	II	II-7A06	100
ZK970.5	ZK970.5	II	II-7A16	100
ZK970.6	ZK970.6	II	II-7A18	100
E04D5.2	E04D5.2	II	II-7E10	100
Y102A5C.29	ZK666.10	II	II-7I02	100
F59B10.1	F59B10.1	II	II-7I04	100
F59B10.6	F59B10.6	II	II-7I14	100
R166.2	R166.2	II	II-7I18	100
C14A4.3	C14A4.3	II	II-7K18	100
C14A4.6	C14A4.6	II	II-7K24	100
M28.1	M28.1	II	II-7M16	100
M28.2	M28.2	II	II-7M18	100
M28.4	M28.4	II	II-7M20	100
M28.8	M28.8	II	II-7O04	100
D2089.2	D2089.1	II	II-7O08	100
C09G5.1	C09G5.1	II	II-7O18	100
C52A11.4	C52A11.4	II	II-7B15	100
F44F4.1	F44F4.1	II	II-7F11	100
F44F4.4	F44F4.4	II	II-7F17	100
F44F4.5	F44F4.5	II	II-7F19	100
F44F4.6	F44F4.6	II	II-7F21	100
F44F4.7	F44F4.7	II	II-7F23	100
F44F4.13	F44F4.13	II	II-7H09	100
R03D7.8	R03D7.8	II	II-7J01	100
F38A3.1	F38A3.1	II	II-7J07	100
F33A8.5	F33A8.5	II	II-7J19	100
F40F8.12	F40F8.3	II	II-7L23	100
K07C10.1	K07C10.1	II	II-7N13	100
F37H8.2	F37H8.2	II	II-7N17	100
F37H8.4	F37H8.4	II	II-7N21	100
T06D8.3	T06D8.3	II	II-7P05	100
T06D8.5	T06D8.5	II	II-7P09	100
T06D8.7	T06D8.7	II	II-7P13	100
T06D8.9	T06D8.9	II	II-7P17	100
C47G2.4	C47G2.4	II	II-7B06	100
B0491.1	B0491.1	II	II-7B22	100
B0491.4	B0491.4	II	II-7D04	100
B0491.8	B0491.8	II	II-7D12	100
C05D12.1	C05D12.1	II	II-7D20	100
VW02B12L.1	C05D12.6	II	II-7F04	100
B0334.2	B0334.2	II	II-7H14	100
B0334.5	B0334.5	II	II-7H20	100
B0334.7	B0334.7	II	II-7H24	100
B0334.11	B0334.11	II	II-7J08	100
C47D12.3	C47D12.3	II	II-7N24	100
F13D12.5	F13D12.5	II	II-8A01	100
F13D12.8	F13D12.8	II	II-8A07	100
T27D12.1	T27D12.1	II	II-8C23	100
T27D12.2	T27D12.2	II	II-8E01	100
K12D12.4	K12D12.4	II	II-8E11	100
ZK930.2	ZK930.2	II	II-8E17	100
ZK930.6	ZK930.6	II	II-8G01	100
Y17G7B.19	Y17G7B.19	II	II-8K11	100
Y57A10A.28	Y57A10A.cc	II	II-8M07	100
Y57A10A.14	Y57A10A.l	II	II-8O09	100
Y57A10A.10	Y57A10A.y	II	II-8A10	100
C50E10.5	C50E10.5	II	II-8A22	100
C50E10.6	C50E10.6	II	II-8A24	100
C50E10.7	C50E10.7	II	II-8C02	100
C50E10.8	C50E10.8	II	II-8C04	100
C50E10.9	C50E10.9	II	II-8C06	100
C50E10.10	C50E10.10	II	II-8C08	100
Y57A10B.4	Y57A10B.4	II	II-8C18	100
F57G9.1	F57G9.2	II	II-8E08	100
F57G9.3	F57G9.3	II	II-8E10	100
F57G9.4	F57G9.4	II	II-8E12	100
Y57A10C.3	Y57A10C.3	II	II-8E16	100
Y57A10C.4	Y57A10C.4	II	II-8E18	100
Y57A10C.7	Y57A10C.7	II	II-8E24	100
Y57A10C.8	Y57A10C.8	II	II-8G02	100
Y57A10C.9	Y57A10C.9	II	II-8G04	100
Y57A10C.10	Y57A10C.10	II	II-8G06	100
W05H5.3	W05H5.3	II	II-8G12	100
W05H5.4	W05H5.4	II	II-8G14	100
W05H5.6	W05H5.6	II	II-8G16	100
W05H5.7	W05H5.7	II	II-8G18	100
F15A4.1	F15A4.1	II	II-8G20	100
F15A4.3	F15A4.3	II	II-8G24	100
F15A4.4	F15A4.4	II	II-8I02	100
F15A4.5	F15A4.5	II	II-8I04	100
F15A4.7	F15A4.7	II	II-8I08	100
F15A4.8	F15A4.8	II	II-8I10	100
T21B4.1	T21B4.1	II	II-8I16	100
T21B4.5	T21B4.5	II	II-8I24	100
T21B4.6	T21B4.6	II	II-8K02	100
T21B4.7	T21B4.7	II	II-8K04	100
T21B4.8	T21B4.8	II	II-8K06	100
T21B4.9	T21B4.9	II	II-8K08	100
T21B4.14	T21B4.10	II	II-8K10	100
T21B4.12	T21B4.12	II	II-8K14	100
F49C5.2	F49C5.2	II	II-8K18	100
F49C5.6	F49C5.6	II	II-8M02	100
F35C5.2	F35C5.2	II	II-8B09	100
Y38F1A.3	Y38F1A.3	II	II-8F05	100
Y38F1A.7	Y38F1A.7	II	II-8F13	100
Y38F1A.8	Y38F1A.8	II	II-8F15	100
F15D4.3	F15D4.3	II	II-8L17	100
F45H10.4	F45H10.4	II	II-8B22	100
F54F11.3	F54F11.3	II	II-8D04	100
Y54G9A.3	Y54G9A.2	II	II-8H10	100
W02B8.3	W02B8.3	II	II-8N16	100
W02B8.4	W02B8.4	II	II-8N18	100
W07G1.5	W07G1.5	II	II-8P04	100
Y39G8B.3	Y39G8B.c	II	II-8P14	100
W01G7.5	W01G7.5	II	II-9C03	100
K09E4.5	K09E4.5	II	II-9E01	100
Y48B6A.4	Y48B6A.4	II	II-9E17	100
Y54G11A.12	Y54G11A.12	II	II-9I13	100
R06A4.10	R06A4.10	II	II-9K03	100
K04B12.1	K04B12.1	II	II-9K15	100
Y54G11B.1	Y54G11B.1	II	II-9K21	100
C13B4.1	C13B4.1	II	II-9M01	100
K10H10.1	K10H10.1	II	II-9M05	100
K10H10.12	K10H10.6	II	II-9M15	100
C01G12.7	C01G12.7	II	II-9O19	100
C01G12.8	C01G12.8	II	II-9O21	100
C09F9.1	C09F9.1	II	II-9C04	100
C09F9.2	C09F9.4	II	II-9C10	100
Y54E2A.1	C09F9.6	II	II-9C14	100
Y54E2A.7	Y54E2A.7	II	II-9E04	100
Y54E2A.10	Y54E2A.10	II	II-9E10	100
Y54E2A.12	Y54E2A.12	II	II-9E14	100
W01D2.5	W01D2.5	II	II-9E24	100
R05H10.6	R05H10.6	II	II-9G10	100
Y53F4B.2	Y53F4B.c	II	II-9I08	100
Y110A2AL.12	Y110A2A_54.a	II	II-9D07	100
Y110A2AL.8	Y110A2A_54.d	II	II-9D13	100
Y110A2AR.1	Y110A2A_4083.a	II	II-9F21	100
Y43H11AL.2	Y43H11_160.a	II	II-9H15	100
Y46G5A.2	Y46G5.a	II	II-9H17	100
Y46G5A.5	Y46G5.e	II	II-9J09	100
Y46G5A.26	Y46G5.ee	II	II-9J11	100
Y46G5A.30	Y46G5.jj	II	II-9L05	100
Y46G5A.8	Y46G5.k	II	II-9L07	100
Y46G5A.22	Y46G5.y	II	II-9N13	100
Y51H7BR.3	Y51H7B_6.a	II	II-9P01	100
H10E21.1	H10E21.1	III	III-1A03	100
H10E21.5	H10E21.5	III	III-1A11	100
C29F9.8	C29F9.9	III	III-1C23	100
T17A3.1	T17A3.1	III	III-1E09	100
T17A3.10	T17A3.10	III	III-1G01	100
F40G9.1	F40G9.1	III	III-1G03	100
F40G9.8	F40G9.8	III	III-1G17	100
K10F12.3	K10F12.3	III	III-1I17	100
T22F7.1	T22F7.1	III	III-1K11	100
T19C3.1	T19C3.1	III	III-1K19	100
C09F5.1	C09F5.1	III	III-1M19	100
C09F5.2	C09F5.2	III	III-1M21	100
F42G9.6	F42G9.6	III	III-1A18	100
K02F3.8	K02F3.8	III	III-1C24	100
T24C4.8	T24C4.4	III	III-1E14	100
T24C4.7	T24C4.7	III	III-1E20	100
F23H11.5	F23H11.5	III	III-1G06	100
F23H11.9	F23H11.9	III	III-1G14	100
R06B10.1	R06B10.1	III	III-1I16	100
Y22D7AR.2	R06B10.2	III	III-1I18	100
M01G5.3	M01G5.3	III	III-1I22	100
Y71D11A.5	Y71D11A.b	III	III-1K14	100
R155.3	R155.3	III	III-1O20	100
R155.4	R155.4	III	III-1O22	100
Y39A3B.4	Y39A3B.4	III	III-1B05	100
Y39A3B.5	Y39A3B.5	III	III-1B07	100
M01E10.2	M01E10.2	III	III-1B11	100
C39B5.11	C39B5.a	III	III-1B23	100
T20H9.6	T20H9.6	III	III-1D23	100
H04J21.1	H04J21.1	III	III-1F01	100
H04J21.3	H04J21.3	III	III-1F05	100
W04B5.2	W04B5.2	III	III-1F19	100
E02H9.6	W04B5.6	III	III-1H03	100
H19M22.2	H19M22.1	III	III-1H23	100
F56F11.5	F56F11.5	III	III-1J19	100
R10F2.1	R10F2.1	III	III-1L03	100
H06I04.5	H06I04.d	III	III-1N01	100
R148.4	R148.4	III	III-1P01	100
K01A11.4	K01A11.4	III	III-1B24	100
C34C12.4	C34C12.4	III	III-1D08	100
M01F1.4	M01F1.4	III	III-1D24	100
M01F1.5	M01F1.5	III	III-1F02	100
C32A3.3	C32A3.3	III	III-1F24	100
C46F11.1	C46F11.1	III	III-1H02	100
C46F11.5	C46F11.5	III	III-1H10	100
T27D1.3	T27D1.3	III	III-1H14	100
C14B1.2	C14B1.2	III	III-1H18	100
F34D10.2	F34D10.3	III	III-1J14	100
C44F1.5	C44F1.4	III	III-1L04	100
T24A11.2	T24A11.2	III	III-1L10	100
R13G10.4	R13G10.4	III	III-1L22	100
ZK1058.2	ZK1058.2	III	III-1P02	100
R10E9.3	R10E9.3	III	III-2A01	100
C36E8.3	C36E8.3	III	III-2A11	100
C03C10.3	C03C10.3	III	III-2C17	100
C30D11.1	C30D11.2	III	III-2E05	100
C16C10.1	C16C10.1	III	III-2E07	100
C16C10.5	C16C10.5	III	III-2E15	100
C16C10.7	C16C10.7	III	III-2E19	100
C16C10.12	C16C10.12	III	III-2G05	100
R10E4.3	R10E4.3	III	III-2I19	100
R10E4.6	R10E4.6	III	III-2K01	100
R10E4.9	R10E4.9	III	III-2K07	100
F15E11.10	R10E4.11	III	III-2K09	100
B0285.6	B0285.6	III	III-2M07	100
R07E5.7	R07E5.7	III	III-2O13	100
F56F3.2	F56F3.2	III	III-2A20	100
F25F2.2	F25F2.2	III	III-2C14	100
M88.1	M88.1	III	III-2C16	100
M88.6	M88.6	III	III-2E02	100
T23F11.5	T23F11.5	III	III-2I06	100
T04A8.1	T04A8.1	III	III-2I08	100
T04A8.2	T04A8.2	III	III-2I10	100
T04A8.9	T04A8.9	III	III-2I24	100
T04A8.12	T04A8.12	III	III-2K04	100
F17C8.1	F17C8.1	III	III-2K14	100
C27F2.6	F17C8.5	III	III-2K22	100
C27F2.2	F17C8.6	III	III-2K24	100
B0393.8	VB0393L.1	III	III-2M02	100
B0393.5	B0393.5	III	III-2M12	100
Y37D8A.12	C38D4.1	III	III-2M18	100
F26A1.7	F26A1.7	III	III-2O24	100
C35D10.3	C35D10.3	III	III-2B19	100
C35D10.8	C35D10.8	III	III-2D05	100
C35D10.10	C35D10.10	III	III-2D09	100
F26F4.9	F26F4.2	III	III-2D21	100
F26F4.3	F26F4.3	III	III-2D23	100
F26F4.4	F26F4.4	III	III-2F01	100
F17C8.5	C27F2.6	III	III-2J01	100
C27F2.8	C27F2.8	III	III-2J05	100
R144.5	R144.5	III	III-2J15	100
R144.6	R144.6	III	III-2J17	100
C45G9.11	C45G9.11	III	III-2L17	100
F54D8.2	F54D8.2	III	III-2L23	100
K10D2.5	K10D2.5	III	III-2P09	100
ZC155.4	ZC155.4	III	III-2P21	100
ZC155.7	ZC155.7	III	III-2B04	100
Y32H12A.6	Y32H12A.b	III	III-2F20	100
R02F2.8	R02F2.8	III	III-2L06	100
D1044.2	D1044.2	III	III-2L10	100
F09F7.1	F09F7.1	III	III-2L20	100
C05D2.1	C05D2.1	III	III-2P04	100
F54E7.1	F54E7.1	III	III-2P22	100
F54E7.5	F54E7.5	III	III-3A05	100
B0336.11	B0336.11	III	III-3C07	100
B0244.2	B0244.2	III	III-3C11	100
B0244.4	B0244.4	III	III-3C15	100
B0244.5	B0244.5	III	III-3C17	100
B0244.7	B0244.7	III	III-3C21	100
B0244.8	B0244.8	III	III-3C23	100
B0244.9	B0244.9	III	III-3E01	100
F01F1.14	F01F1.14	III	III-3I01	100
C28H8.4	C28H8.4	III	III-3I09	100
F40H6.1	F40H6.1	III	III-3M19	100
C05D10.3	C05D10.3	III	III-3O09	100
C23G10.6	C23G10.6	III	III-3C08	100
C23G10.10	C23G10.10	III	III-3C16	100
T12A2.2	T12A2.2	III	III-3C22	100
T12A2.11	T12A2.11	III	III-3E14	100
T12A2.12	T12A2.12	III	III-3E16	100
T12A2.13	T12A2.13	III	III-3E18	100
T12A2.15	T12A2.15	III	III-3E22	100
C18F10.4	C18F10.4	III	III-3G02	100
C18F10.5	C18F10.5	III	III-3G04	100
C18F10.6	C18F10.6	III	III-3G06	100
C18F10.8	C18F10.8	III	III-3G10	100
F47D12.1	F47D12.1	III	III-3G12	100
F47D12.6	F47D12.6	III	III-3G22	100
C56G2.1	C56G2.2	III	III-3I06	100
C56G2.6	C56G2.6	III	III-3I14	100
C05D11.7	C05D11.7	III	III-3M06	100
T26A5.1	T26A5.1	III	III-3M20	100
T26A5.4	T26A5.4	III	III-3O02	100
F23F12.3	F23F12.1	III	III-3O14	100
K03F8.2	K03F8.1	III	III-3B09	100
Y40D12A.2	Y40D12A.2	III	III-3D13	100
Y40D12A.3	Y40D12A.3	III	III-3D15	100
C13B9.4	C13B9.4	III	III-3D23	100
F37A4.1	F37A4.1	III	III-3F03	100
F37A4.3	F37A4.3	III	III-3F05	100
F37A4.4	F37A4.4	III	III-3F07	100
Y102E9.1	Y102E9.1	III	III-3F19	100
R13F6.3	R13F6.3	III	III-3H21	100
R13F6.4	R13F6.4	III	III-3H23	100
R13F6.5	R13F6.5	III	III-3J01	100
F11H8.2	C06E8.1	III	III-3N19	100
R01H2.3	R01H2.3	III	III-3P17	100
ZK418.3	ZK418.3	III	III-3B06	100
ZK418.5	ZK418.5	III	III-3B10	100
ZK418.6	ZK418.6	III	III-3B12	100
B0280.12	B0280.12	III	III-3D18	100
F37C12.2	F37C12.2	III	III-3F10	100
F37C12.16	F37C12.15	III	III-3H08	100
F37C12.15	F37C12.16	III	III-3H10	100
F37C12.17	F37C12.17	III	III-3H12	100
R151.1	R151.1	III	III-3H14	100
B0361.7	B0361.7	III	III-3L08	100
F56C9.3	F56C9.3	III	III-3L20	100
K07D8.1	H14A12.6	III	III-4A05	100
R13A5.1	R13A5.1	III	III-4A23	100
R13A5.4	R13A5.4	III	III-4C03	100
R13A5.9	R13A5.9	III	III-4C13	100
T04A6.1	T04A6.1	III	III-4C23	100
T04A6.2	T04A6.2	III	III-4E01	100
ZK783.1	ZK783.1	III	III-4E05	100
C18H2.1	C18H2.1	III	III-4E13	100
C18H2.5	C18H2.3	III	III-4E17	100
C18H2.4	C18H2.4	III	III-4E19	100
ZK112.7	ZK112.7	III	III-4G17	100
ZK686.3	ZK686.3	III	III-4I01	100
C02C2.3	C02C2.3	III	III-4K09	100
C02C2.4	C02C2.4	III	III-4K11	100
C02C2.5	C02C2.5	III	III-4K13	100
ZK688.2	ZK688.2	III	III-4K19	100
F54H12.8	F54H12.5	III	III-4O09	100
F44B9.5	F44B9.5	III	III-4A08	100
K12H4.5	K12H4.5	III	III-4C02	100
R04B5.1	C30A5.5	III	III-4I04	100
C30A5.10	C30A5.6	III	III-4I06	100
C30A5.7	C30A5.7	III	III-4I08	100
C02F5.11	C02F5.5	III	III-4I20	100
C02F5.8	C02F5.8	III	III-4K02	100
F09G8.4	F09G8.4	III	III-4K12	100
F10E9.1	F10E9.1	III	III-4K24	100
R08F11.1	F10E9.6	III	III-4M10	100
ZC262.3	ZC262.3	III	III-4M22	100
R05D3.2	R05D3.2	III	III-4O06	100
ZK353.2	ZK353.2	III	III-4B03	100
ZC21.2	ZC21.2	III	III-4F09	100
C02D5.2	C02D5.2	III	III-4F19	100
C06E1.1	C06E1.1	III	III-4F23	100
C06E1.4	C06E1.4	III	III-4H05	100
C06E1.11	C06E1.11	III	III-4H19	100
F22B7.7	F22B7.7	III	III-4J13	100
F22B7.10	F22B7.10	III	III-4J19	100
B0303.8	B0303.8	III	III-4L15	100
B0303.11	B0303.11	III	III-4L19	100
ZK370.4	ZK370.4	III	III-4N07	100
ZK370.7	ZK370.7	III	III-4N13	100
ZK370.8	ZK370.8	III	III-4N15	100
F54F2.1	F54F2.1	III	III-4P15	100
F54F2.9	F54F2.9	III	III-4B08	100
ZK637.8	ZK637.8	III	III-4D10	100
ZK643.3	ZK643.3	III	III-4F06	100
F59B2.2	F59B2.2	III	III-4H04	100
F59B2.13	F59B2.13	III	III-4H24	100
R107.1	R107.1	III	III-4J02	100
R107.8	R107.8	III	III-4J14	100
F02A9.1	F02A9.1a	III	III-4J16	100
ZK512.6	ZK512.6	III	III-4L24	100
F54G8.5	F54G8.1	III	III-4N06	100
F54G8.3	F54G8.3	III	III-4N10	100
ZC84.4	ZC84.4	III	III-4N22	100
T23G5.5	T23G5.5	III	III-4P10	100
K01B6.2	K01B6.2	III	III-4P22	100
K01B6.3	K01B6.3	III	III-4P24	100
C38C10.1	C38C10.1	III	III-5A21	100
C38C10.2	C38C10.2	III	III-5A23	100
T26G10.5	T26G10.5	III	III-5C13	100
B0464.3	B0464.3	III	III-5E09	100
B0464.4	B0464.4	III	III-5E11	100
B0464.6	B0464.6	III	III-5E15	100
F55H2.5	F55H2.5	III	III-5G05	100
ZK1098.12	ZK1098.9	III	III-5I03	100
C48B4.2	C48B4.2	III	III-5I09	100
C48B4.6	C48B4.6	III	III-5I15	100
C48B4.7	C48B4.7	III	III-5I17	100
C48B4.8	C48B4.8	III	III-5I19	100
C48B4.9	C48B4.9	III	III-5I21	100
C48B4.10	C48B4.10	III	III-5I23	100
C48B4.11	C48B4.11	III	III-5K01	100
C07A9.4	C07A9.4	III	III-5M15	100
C07A9.8	C07A9.8	III	III-5M23	100
C07A9.11	C07A9.11	III	III-5O05	100
R10E11.8	R10E11.8	III	III-5A20	100
ZK632.6	ZK632.6	III	III-5C10	100
ZK632.10	ZK632.10	III	III-5C18	100
ZK757.1	ZK757.1	III	III-5E12	100
K03H1.5	K03H1.5	III	III-5G16	100
R10E12.2	R10E12.2	III	III-5I10	100
C33F10.1	C05B5.2	III	III-5I14	100
M04D8.4	M04D8.4	III	III-5K08	100
M04D8.6	M04D8.6	III	III-5K12	100
M04D8.7	M04D8.7	III	III-5K14	100
T16G12.4	T16G12.4	III	III-5K22	100
T16G12.5	T16G12.5	III	III-5K24	100
T16H12.8	T16H12.8	III	III-5M18	100
K08E5.2	K08E5.2	III	III-5O16	100
K08E5.3	K08E5.3	III	III-5O18	100
T20G5.4	T20G5.4	III	III-5B01	100
T20G5.6	T20G5.6	III	III-5B05	100
Y70G10A.2	Y70G10A.2	III	III-5B19	100
Y70G10A.3	Y70G10A.3	III	III-5B21	100
K10G9.1	K10G9.1	III	III-5D13	100
T07A5.2	T07A5.2	III	III-5D19	100
T07A5.3	T07A5.3	III	III-5D21	100
M03C11.5	M03C11.5	III	III-5H07	100
C38D4.1	H04D03.1	III	III-5H15	100
F43D9.1	F43D9.1	III	III-5J11	100
T21C12.1	T21C12.1	III	III-5J21	100
Y39A1A.20	Y39A1A.20	III	III-5P07	100
Y39A1A.22	Y39A1A.22	III	III-5P11	100
W09D10.2	W09D10.2	III	III-5P15	100
W09D10.5	W09D10.5	III	III-5P21	100
Y39A1B.2	Y39A1B.2	III	III-5B20	100
K11D9.3	K11D9.3	III	III-5D04	100
C44B9.3	C44B9.3	III	III-5D24	100
M142.2	M142.2	III	III-5F08	100
Y48A6B.1	Y48A6B.1	III	III-5H08	100
Y48A6B.6	Y48A6B.6	III	III-5H18	100
W09D6.2	W09D6.2	III	III-5J10	100
W09D6.3	W09D6.3	III	III-5J12	100
Y47D3A.11	Y47D3A.n	III	III-5N24	100
Y47D3A.30	Y47D3A.p	III	III-5P04	100
Y47D3B.5	Y47D3B.5	III	III-6A21	100
Y47D3B.7	Y47D3B.7	III	III-6C01	100
Y41C4A.13	Y41C4A.13	III	III-6E23	100
C24H11.4	C24H11.4	III	III-6G09	100
C18D11.2	C18D11.2	III	III-6G21	100
Y56A3A.2	Y56A3A.2	III	III-6I05	100
Y56A3A.22	Y56A3A.23	III	III-6K21	100
Y75B8A.33	Y75B8A.33	III	III-6C04	100
Y49E10.20	Y49E10.20	III	III-6E20	100
ZC53.4	Y111B2C.c	III	III-6G18	100
Y111B2A.19	Y111B2D.i	III	III-6K06	100
ZC482.1	ZC482.1	III	III-6K12	100
ZC482.5	ZC482.5	III	III-6K18	100
BE10.2	BE10.2	III	III-6M02	100
Y37D8A.6	Y37D8A.6	III	III-6M18	100
Y37D8A.8	Y37D8A.8	III	III-6M22	100
Y37D8A.10	Y37D8A.10	III	III-6O02	100
Y37D8A.13	Y37D8A.13	III	III-6O08	100
Y37D8A.16	Y37D8A.16	III	III-6O14	100
Y37D8A.22	Y37D8A.22	III	III-6O22	100
Y39E4A.1	Y39E4A.1	III	III-6B01	100
Y39E4A.2	Y39E4A.2	III	III-6B03	100
ZK1010.5	ZK1010.5	III	III-6B15	100
ZK1010.8	ZK1010.8	III	III-6B21	100
ZK1010.9	ZK1010.9	III	III-6B23	100
F14F7.4	F14F7.4	III	III-6D07	100
F54F12.1	F54F12.1	III	III-6D11	100
Y39E4B.4	Y39E4B.4	III	III-6D17	100
F56A8.3	F56A8.2	III	III-6F23	100
Y43F4B.7	Y43F4B.7	III	III-6J01	100
F53A2.1	F53A2.1	III	III-6J05	100
F53A2.2	F53A2.2	III	III-6J07	100
Y76A2A.2	F45G2.11	III	III-6N13	100
T27E9.5	T27E9.5	III	III-6P05	100
Y76A2B.4	Y76A2B.4	III	III-6B12	100
T05D4.3	T05D4.3	III	III-6B22	100
ZK525.2	ZK525.2	III	III-6F08	100
ZK520.2	ZK520.2	III	III-6F12	100
Y79H2A.2	C51G7.g	III	III-6J20	100
Y79H2A.1	C51G7.h	III	III-6J22	100
Y71D11A.1	Y119D3_443.c	III	III-6L20	100
Y82E9BR.16	Y119D3_446.b	III	III-6N08	100
Y22D7AR.8	Y119D3_464.i	III	III-7E01	100
Y82E9BL.1	Y119D3_465.c	III	III-7E05	100
Y82E9BL.2	Y119D3_465.d	III	III-7E07	100
Y22D7AR.14	Y119D3_465.n	III	III-7G03	100
Y22D7AL.1	Y119D3_465.v	III	III-7G15	100
Y53G8AM.7	Y53G8A_2706.b	III	III-7O07	100
Y55B1BM.1	Y55B1B_113.a	III	III-7E10	100
Y55D5A.6	Y55D5A_391.a	III	III-7G10	100
Y55D5A.5	Y55D5A_391.b	III	III-7G12	100
Y54G2A.36	Y55D5A_392.d	III	III-7G22	100
Y71H2AR.2	Y71H2_380.a	III	III-7I10	100
Y71H2AM.10	Y71H2_384.a	III	III-7I16	100
Y71H2AM.4	Y71H2_388.d	III	III-7K06	100
Y38C1AB.2	Y38C1AB.d	IV	IV-1A05	100
F29C4.1	F29C4.1	IV	IV-1C09	100
T21D12.5	T21D12.5	IV	IV-1E23	100
T21D12.9	T21D12.9	IV	IV-1G05	100
K02D7.5	K02D7.5	IV	IV-1G19	100
F18F11.3	F18F11.2	IV	IV-1G23	100
F18F11.5	F18F11.4	IV	IV-1I03	100
Y66H1B.4	Y66H1B.4	IV	IV-1I11	100
M04G7.1	M04G7.1	IV	IV-1K23	100
M04G7.3	M04G7.3	IV	IV-1M03	100
W03G1.1	W03G1.1	IV	IV-1M05	100
F56A11.5	F56A11.5	IV	IV-1O07	100
C18H7.2	C18H7.2	IV	IV-1O13	100
C18H7.13	C18H7.6	IV	IV-1O21	100
C18H7.8	C18H7.8	IV	IV-1A02	100
K11H12.3	K11H12.3	IV	IV-1A16	100
K11H12.8	K11H12.8	IV	IV-1C02	100
F41A4.1	F41A4.1	IV	IV-1C06	100
Y55F3C.2	Y55F3C.b	IV	IV-1C10	100
Y55F3C.3	Y55F3C.f	IV	IV-1C18	100
F56B3.7	F56B3.7	IV	IV-1E14	100
F58H7.3	F58H7.3	IV	IV-1G02	100
Y55F3AR.1	C44B12.3	IV	IV-1I04	100
F38A1.11	F38A1.11	IV	IV-1M20	100
F58F6.5	F58F6.5	IV	IV-1O14	100
Y77E11A.4	Y77E11A_3443.b	IV	IV-1B03	100
Y77E11A.12	Y77E11A_3443.g	IV	IV-1B13	100
K03H6.1	K03H6.1	IV	IV-1D17	100
K03H6.4	K03H6.4	IV	IV-1D23	100
K03H6.5	K03H6.5	IV	IV-1F01	100
Y38C1BA.1	Y38C1BA.e	IV	IV-1H09	100
R05C11.3	R05C11.3	IV	IV-1J15	100
C23H5.7	C23H5.7	IV	IV-1J23	100
C45G7.5	C45G7.6	IV	IV-1N15	100
T26C12.4	T26C12.4	IV	IV-1P07	100
Y55H10A.2	F42A6.1	IV	IV-1B16	100
Y55H10A.1	Y55H10A.1	IV	IV-1D10	100
B0546.3	B0546.3	IV	IV-1D18	100
C04C3.2	C04C3.2	IV	IV-1F02	100
C04C3.6	C04C3.6	IV	IV-1F10	100
W05E7.2	W05E7.2	IV	IV-1F16	100
F58E2.9	F58E2.9	IV	IV-1H12	100
C09G12.2	C09G12.2	IV	IV-1H16	100
C09G12.3	C09G12.3	IV	IV-1H18	100
C09G12.16	C09G12.5	IV	IV-1H22	100
C09G12.6	C09G12.6	IV	IV-1H24	100
B0212.1	B0212.1	IV	IV-1J14	100
B0212.2	B0212.2	IV	IV-1J16	100
B0212.4	B0212.4	IV	IV-1J20	100
B0212.5	B0212.5	IV	IV-1J22	100
ZC416.8	ZC416.8	IV	IV-1N02	100
M02B7.4	M02B7.4	IV	IV-1N22	100
F28F9.2	F28F9.2	IV	IV-1P06	100
F28F9.4	F28F9.4	IV	IV-1P10	100
F37C4.1	F37C4.1	IV	IV-1P12	100
F37C4.3	F37C4.3	IV	IV-1P16	100
F37C4.4	F37C4.4	IV	IV-1P18	100
F37C4.7	F37C4.7	IV	IV-1P24	100
F56D6.5	F56D6.5	IV	IV-2A09	100
F56D6.6	F56D6.6	IV	IV-2A11	100
F47C12.3	F47C12.3	IV	IV-2A17	100
F47C12.5	F47C12.5	IV	IV-2A21	100
F47C12.10	F47C12.10	IV	IV-2C05	100
W02C12.1	W02C12.1	IV	IV-2C07	100
W02C12.2	W02C12.2	IV	IV-2C09	100
W03D2.6	W03D2.6	IV	IV-2E07	100
W03D2.10	W03D2.10	IV	IV-2E15	100
F49F1.3	F49F1.3	IV	IV-2G07	100
F30B5.7	F30B5.2	IV	IV-2K19	100
F30B5.8	F30B5.6	IV	IV-2M03	100
F15E6.7	F15E6.7	IV	IV-2O17	100
F15E6.8	F15E6.8	IV	IV-2O19	100
W03B1.2	W03B1.2	IV	IV-2A04	100
W03B1.7	W03B1.6	IV	IV-2A12	100
Y24D9A.7	Y24D9A.a	IV	IV-2A24	100
Y24D9A.6	Y24D9A.b	IV	IV-2C02	100
ZK180.1	ZK180.1	IV	IV-2E24	100
ZK180.3	ZK180.3	IV	IV-2G04	100
F28E10.2	F28E10.2	IV	IV-2G20	100
F19C7.5	F19C7.5	IV	IV-2I10	100
R105.1	R105.1	IV	IV-2I18	100
F29B9.7	F29B9.7	IV	IV-2K08	100
F29B9.8	F29B9.8	IV	IV-2K10	100
F29B9.11	F29B9.11	IV	IV-2K16	100
T22B11.2	T22B11.2	IV	IV-2K20	100
T22B11.4	T22B11.4	IV	IV-2K24	100
H06H21.1	H06H21.1	IV	IV-2B17	100
H06H21.2	H06H21.2	IV	IV-2B19	100
T08B6.3	T08B6.3	IV	IV-2F07	100
T08B6.4	T08B6.4	IV	IV-2F09	100
Y9C9A.18	T08B6.8	IV	IV-2F17	100
E03H12.6	E03H12.6	IV	IV-2H05	100
C09B9.3	C09B9.3	IV	IV-2J11	100
F11G11.4	C24D10.2	IV	IV-2N19	100
C24D10.4	C24D10.4	IV	IV-2N21	100
W03F8.6	W03F8.6	IV	IV-2P17	100
F41H10.5	F41H10.5	IV	IV-2F22	100
Y4C6A.3	Y4C6A.g	IV	IV-2H18	100
Y52D5A.1	Y52D5A.b	IV	IV-2J08	100
T11F8.3	Y52D5A.c	IV	IV-2J10	100
T11F8.1	T11F8.1	IV	IV-2J12	100
T11F8.2	T11F8.2	IV	IV-2J14	100
C39H7.7	B0547.3	IV	IV-2N12	100
K02B2.4	K02B2.4	IV	IV-3E23	100
T13A10.9	T13A10.7	IV	IV-3M21	100
C01G5.4	C01G5.4	IV	IV-3O15	100
C43G2.1	C43G2.1	IV	IV-3A02	100
F38A5.9	F38A5.5	IV	IV-3A18	100
F38A5.8	F38A5.8	IV	IV-3A24	100
F38A5.5	F38A5.9	IV	IV-3C02	100
F38A5.11	F38A5.11	IV	IV-3C06	100
F15B10.1	F15B10.1	IV	IV-3C12	100
C01B10.7	C01B10.7	IV	IV-3E04	100
C01B10.9	C01B10.9	IV	IV-3E08	100
H34C03.1	H34C03.1	IV	IV-3G04	100
C17H12.2	C17H12.2	IV	IV-3G10	100
C17H12.4	C17H12.4	IV	IV-3G14	100
H20E11.1	H20E11.1	IV	IV-3I10	100
R13H7.1	R13H7.1	IV	IV-3I20	100
T22D1.4	T22D1.4	IV	IV-3K14	100
T22D1.11	T22D1.11	IV	IV-3M04	100
ZK381.4	ZK381.4	IV	IV-3M20	100
F56D5.9	C06G3.4	IV	IV-3O18	100
C34D4.4	C34D4.4	IV	IV-3D07	100
C34D4.8	C34D4.8	IV	IV-3D15	100
C42D4.2	C42D4.2	IV	IV-3F09	100
C42D4.5	C42D4.5	IV	IV-3F15	100
C42D4.9	C42D4.9	IV	IV-3F21	100
R13A1.2	R13A1.2	IV	IV-3H09	100
R13A1.4	R13A1.4	IV	IV-3H13	100
D2024.3	D2024.3	IV	IV-3J01	100
D2024.5	D2024.5	IV	IV-3J05	100
F42C5.2	F42C5.2	IV	IV-3L09	100
F42C5.6	F42C5.6	IV	IV-3L17	100
T12B3.3	Y40C5A.a	IV	IV-3N03	100
T12B3.2	T12B3.2	IV	IV-3N21	100
C48A7.1	C48A7.1	IV	IV-3P03	100
C48A7.2	C48A7.2	IV	IV-3P05	100
B0496.6	B0496.6	IV	IV-3P17	100
F13B6.2	F13B6.2	IV	IV-3B02	100
F55G1.6	F55G1.6	IV	IV-3B16	100
F55G1.12	F55G1.12	IV	IV-3D04	100
F55G1.15	F55G1.15	IV	IV-3D10	100
R05G6.6	R05G6.6	IV	IV-3D22	100
F49E8.5	F49E8.5	IV	IV-3F16	100
F45E4.11	F45E4.11	IV	IV-3J10	100
C08G9.2	C08G9.2	IV	IV-3J12	100
F33D4.2	F33D4.2	IV	IV-3J16	100
F33D4.4	F33D4.4	IV	IV-3J20	100
C50F7.1	C50F7.1	IV	IV-3L02	100
C46A5.2	C46A5.2	IV	IV-3L20	100
C33H5.14	C33H5.14	IV	IV-3P10	100
C33H5.18	C33H5.18	IV	IV-3P18	100
T14A8.1	T14A8.1	IV	IV-3P20	100
T06C10.2	T06C10.2	IV	IV-4A11	100
C49H3.1	C49H3.1	IV	IV-4C01	100
F57H12.2	F57H12.2	IV	IV-4E15	100
C18F3.2	C18F3.2	IV	IV-4G03	100
C26B2.8	C26B2.8	IV	IV-4G21	100
F42G8.5	F42G8.5	IV	IV-4I03	100
F42G8.6	F42G8.6	IV	IV-4I05	100
F42G8.9	F42G8.9	IV	IV-4I11	100
F42G8.11	F42G8.11	IV	IV-4I15	100
B0218.1	B0218.1	IV	IV-4I19	100
T09A12.3	T09A12.3	IV	IV-4M03	100
K07H8.2	K07H8.2	IV	IV-4M13	100
K07H8.5	K07H8.5	IV	IV-4M19	100
F35H10.4	F35H10.4	IV	IV-4O13	100
F35H10.10	F35H10.10	IV	IV-4O21	100
Y38C1AA.7	F17E9.5	IV	IV-4A08	100
F17E9.7	F17E9.7	IV	IV-4A10	100
D2096.2	D2096.2	IV	IV-4C02	100
T26A8.1	T26A8.1	IV	IV-4E08	100
T01B11.3	T01B11.3	IV	IV-4E20	100
K01H12.2	T01B11.4	IV	IV-4E22	100
T01B11.7	T01B11.6	IV	IV-4G02	100
C28C12.11	c28c12.11	IV	IV-4I02	100
F42A9.3	F42A9.3	IV	IV-4I18	100
F42A9.6	F42A9.6	IV	IV-4I24	100
C49C8.2	C49C8.2	IV	IV-4K08	100
F08B4.2	F08B4.2	IV	IV-4K20	100
F14H8.6	H23L24.a	IV	IV-4M08	100
H23L24.4	H23L24.b	IV	IV-4M10	100
F20C5.2	F20C5.2	IV	IV-4O14	100
F20C5.4	F20C5.4	IV	IV-4O18	100
T28C6.3	T28C6.3	IV	IV-4B17	100
T28C6.8	T28C6.8	IV	IV-4D03	100
D1046.3	D1046.3	IV	IV-4F23	100
D1046.4	D1046.4	IV	IV-4H01	100
D1046.5	D1046.5	IV	IV-4H03	100
C53B4.1	C53B4.1	IV	IV-4H05	100
C53B4.3	C53B4.3	IV	IV-4H09	100
C53B4.6	C53B4.6	IV	IV-4H15	100
C53D6.3	C53D6.3	IV	IV-4J01	100
C53D6.5	C53D6.5	IV	IV-4J05	100
ZC410.4	ZC410.4	IV	IV-4J23	100
C01F6.2	C01F6.2	IV	IV-4L09	100
F23B2.3	F23B2.3	IV	IV-4N05	100
C07C7.1	C07C7.1	IV	IV-4P03	100
C07D10.3	C07D10.3	IV	IV-4P09	100
C46C2.2	C46C2.2	IV	IV-4P17	100
Y11D7A.3	Y11D7A.3	IV	IV-4B04	100
Y11D7A.9	Y11D7A.9	IV	IV-4B16	100
Y11D7A.11	Y11D7A.11	IV	IV-4B20	100
F49C12.1	F49C12.1	IV	IV-4D10	100
F49C12.4	F49C12.2	IV	IV-4D12	100
F49C12.12	F49C12.12	IV	IV-4F08	100
F49C12.13	F49C12.13	IV	IV-4F10	100
T20D3.6	T20D3.6	IV	IV-4F24	100
T20D3.8	T20D3.8	IV	IV-4H04	100
T20D3.11	T20D3.9	IV	IV-4H06	100
C10C5.1	C10C5.1	IV	IV-4H10	100
F56D5.10	F56D5.10	IV	IV-4J14	100
C33A12.6	C33A12.6	IV	IV-4L22	100
C33A12.8	C33A12.8	IV	IV-4N02	100
C33A12.10	C33A12.10	IV	IV-4N04	100
C33A12.11	C33A12.11	IV	IV-4N06	100
C33A12.13	C33A12.13	IV	IV-4N10	100
C33A12.14	C33A12.14	IV	IV-4N12	100
F56H11.2	F56H11.2	IV	IV-4N20	100
F56H11.3	F56H11.3	IV	IV-4N22	100
F56H11.4	F56H11.4	IV	IV-4N24	100
T05A1.1	T05A1.1	IV	IV-4P04	100
T05A1.5	T05A1.5	IV	IV-4P12	100
W09C2.3	W09C2.3	IV	IV-5A07	100
F58G6.9	F58G6.2	IV	IV-5A13	100
F58G6.4	F58G6.4	IV	IV-5A17	100
ZK1251.3	ZK1251.3	IV	IV-5C03	100
ZK1251.8	ZK1251.8	IV	IV-5C13	100
T13F2.1	T13F2.1	IV	IV-5E13	100
T13F2.5	T13F2.5	IV	IV-5E21	100
T13F2.8	T13F2.8	IV	IV-5G03	100
W08D2.3	W08D2.3	IV	IV-5G15	100
W08D2.4	W08D2.4	IV	IV-5G17	100
W08D2.5	W08D2.5	IV	IV-5G19	100
K07F5.6	K07F5.6	IV	IV-5I13	100
F32B6.9	F32B6.9	IV	IV-5K21	100
F32D8.15	F32B6.11	IV	IV-5M01	100
C47E12.2	C47E12.2	IV	IV-5M17	100
F44D12.9	F44D12.9	IV	IV-5A06	100
C04G6.11	C04G6.7	IV	IV-5G02	100
C04H5.3	C04H5.3	IV	IV-5G08	100
K08F4.3	K08F4.3	IV	IV-5G20	100
K08F4.4	K08F4.4	IV	IV-5G22	100
T14G10.7	T14G10.7	IV	IV-5I24	100
K04D7.2	K04D7.2	IV	IV-5K06	100
K04D7.4	K04D7.4	IV	IV-5K10	100
C24F3.5	T17B5.1	IV	IV-5K14	100
C24F3.1	C24F3.1	IV	IV-5K16	100
Y43C5A.3	Y43C5A.3	IV	IV-5O02	100
R09E10.5	R09E10.5	IV	IV-5O18	100
R10H10.4	R10H10.4	IV	IV-5D03	100
F01D4.1	F01D4.1	IV	IV-5D19	100
F01D4.2	F01D4.2	IV	IV-5D21	100
F01D4.7	F01D4.7	IV	IV-5F07	100
T07G12.5	T07G12.5	IV	IV-5H05	100
C43F9.4	C43F9.4	IV	IV-5H21	100
C43F9.6	C43F9.6	IV	IV-5J01	100
K08C7.1	K08C7.1	IV	IV-5J19	100
K08C7.2	K08C7.2	IV	IV-5J21	100
K08C7.5	K08C7.5	IV	IV-5L03	100
R102.6	R102.6	IV	IV-5L19	100
T25B9.7	T25B9.7	IV	IV-5N23	100
C06G8.1	C06G8.1	IV	IV-5P07	100
C06G8.2	C06G8.2	IV	IV-5P09	100
C06G8.3	C06G8.3	IV	IV-5P11	100
R13.3	R13.3	IV	IV-5P19	100
T11G6.2	T11G6.2	IV	IV-5B02	100
ZK593.3	ZK593.3	IV	IV-5D20	100
T16A9.5	Y69E1A.1	IV	IV-5F10	100
Y69E1A.6	Y69E1A.6	IV	IV-5F20	100
Y69E1A.7	Y69E1A.7	IV	IV-5F22	100
F13H10.3	F13H10.3	IV	IV-5H12	100
F13H10.4	F13H10.4	IV	IV-5H14	100
F13H10.5	F13H10.5	IV	IV-5H16	100
F36H1.2	F36H1.2	IV	IV-5H20	100
F36H1.4	F36H1.4	IV	IV-5H24	100
F36H1.5	F36H1.5	IV	IV-5J02	100
T05E11.2	T05E11.2	IV	IV-5L16	100
T05E11.5	T05E11.5	IV	IV-5L22	100
F01G4.5	F01G4.5	IV	IV-5N14	100
F01G4.6	F01G4.6	IV	IV-5N16	100
C08F8.4	C08F8.4	IV	IV-5N24	100
C08F8.9	C08F8.7	IV	IV-5P06	100
R07H5.4	R07H5.4	IV	IV-5P16	100
C29F4.2	C29F4.2	IV	IV-6A07	100
C29F4.3	C29F4.3	IV	IV-6A09	100
C05C12.3	C05C12.3	IV	IV-6A13	100
C05C12.4	C05C12.4	IV	IV-6A15	100
F54D1.5	F54D1.5	IV	IV-6C05	100
F54D1.6	F54D1.6	IV	IV-6C07	100
T01G1.2	T01G1.2	IV	IV-6G05	100
H02I12.3	H02I12.3	IV	IV-6G13	100
C10C6.2	C10C6.2	IV	IV-6I19	100
C10C6.5	C10C6.5	IV	IV-6I23	100
C10C6.6	C10C6.6	IV	IV-6K01	100
H21P03.3	H21P03.3	IV	IV-6K07	100
M04B2.5	M04B2.5	IV	IV-6K17	100
K09A9.3	ZK809.4	IV	IV-6O23	100
ZK792.7	ZK792.7	IV	IV-6A18	100
K01A6.6	K01A6.5	IV	IV-6C10	100
T12A7.7	T12A7.1	IV	IV-6C14	100
M117.1	M117.1	IV	IV-6E04	100
C29E6.2	C29E6.2	IV	IV-6G12	100
ZK829.8	ZK829.8	IV	IV-6I24	100
ZK829.9	ZK829.9	IV	IV-6K02	100
T12G3.7	T12G3.7	IV	IV-6K22	100
F11A10.5	F11A10.5	IV	IV-6M20	100
M18.8	M18.8	IV	IV-6O10	100
F20B10.1	F20B10.1	IV	IV-6B01	100
Y39C12A.5	Y39C12A.e	IV	IV-6D01	100
C42C1.1	C42C1.1	IV	IV-6D09	100
C42C1.7	C42C1.7	IV	IV-6D21	100
C42C1.8	C42C1.8	IV	IV-6D23	100
C42C1.12	C42C1.12	IV	IV-6F07	100
K09E10.1	K09E10.1	IV	IV-6F09	100
F19B6.4	F19B6.4	IV	IV-6F21	100
ZC518.1	ZC518.1	IV	IV-6F23	100
F28D1.6	F28D1.6	IV	IV-6H17	100
F28D1.8	F28D1.8	IV	IV-6H21	100
F28D1.9	F28D1.9	IV	IV-6H23	100
F28D1.11	F28D1.11	IV	IV-6J03	100
F08G5.2	F08G5.2	IV	IV-6J07	100
T04A11.3	C25G4.10	IV	IV-6L09	100
T04A11.7	T04A11.7	IV	IV-6L23	100
T04A11.8	T04A11.8	IV	IV-6N01	100
T04A11.9	T04A11.9	IV	IV-6N03	100
Y45F10B.4	T04A11.10	IV	IV-6N05	100
Y45F10B.6	F53B2.4	IV	IV-6N15	100
ZK795.2	ZK795.2	IV	IV-6N23	100
K08E7.4	K08E7.4	IV	IV-6P09	100
K08E7.9	K08E7.9	IV	IV-6P19	100
C26H9A.1	C26H9A.1	IV	IV-6B08	100
C36H8.1	C36H8.1	IV	IV-6D12	100
C36H8.2	C36H8.2	IV	IV-6D14	100
F07C6.2	F07C6.2	IV	IV-6D22	100
M02B1.2	M02B1.2	IV	IV-6F08	100
M02B1.3	M02B1.3	IV	IV-6F10	100
ZK896.8	ZK896.8	IV	IV-6H04	100
ZK896.9	ZK896.9	IV	IV-6H06	100
K08D8.1	K08D8.1	IV	IV-6H08	100
C32H11.2	C32H11.2	IV	IV-6H22	100
F55G11.1	F55G11.1	IV	IV-6J22	100
K10D11.5	K10D11.5	IV	IV-6N02	100
F49E11.2	F49E11.2	IV	IV-6N08	100
F49E11.3	F49E11.3	IV	IV-6N10	100
C39E9.10	C39E9.10	IV	IV-6P22	100
B0564.4	B0564.3	IV	IV-7A11	100
B0564.3	B0564.4	IV	IV-7A13	100
F09E8.7	F09E8.7	IV	IV-7C13	100
F58D2.2	F58D2.2	IV	IV-7C17	100
C48D1.3	C48D1.3	IV	IV-7C23	100
JC8.5	JC8.5	IV	IV-7E07	100
Y67H2A.8	Y67H2B.a	IV	IV-7E21	100
W02A2.1	W02A2.1	IV	IV-7G03	100
W02A2.5	W02A2.5	IV	IV-7G11	100
Y62E10A.4	Y62E10A.b	IV	IV-7G21	100
Y45F10B.13	F52G2.4	IV	IV-7O03	100
Y45F10B.1	Y45F10B.1	IV	IV-7O05	100
Y45F10B.5	Y45F10B.5	IV	IV-7O13	100
C08F11.2	C08F11.2	IV	IV-7A08	100
C08F11.3	C08F11.3	IV	IV-7A10	100
Y45F10D.3	Y45F10D.3	IV	IV-7E16	100
Y37A1C.1	F52B11.7	IV	IV-7M14	100
Y64G10A.8	Y64G10A.c	IV	IV-7B21	100
Y57G11B.7	F13G11.2	IV	IV-7H05	100
Y57G11C.45	Y57G11C.8	IV	IV-7H21	100
Y57G11C.17	Y57G11C.17	IV	IV-7J15	100
Y41E3.12	Y41E3.12	IV	IV-7N11	100
M117.6	Y40H7A.7	IV	IV-7P13	100
H25K10.7	H25K10.7	IV	IV-7J10	100
K03D3.1	K03D3.1	IV	IV-7L06	100
K03D3.12	K03D3.4	IV	IV-7L12	100
T28F3.9	Y51H4A.w	IV	IV-8A13	100
C49C3.1	Y43D4A.b	IV	IV-8A17	100
Y116A8C.9	Y116A8C.9	IV	IV-8E19	100
T28F3.5	F26D10.2	IV	IV-8O15	100
T28F3.3	F26D10.5	IV	IV-8O21	100
F26D10.8	F26D10.8	IV	IV-8O23	100
F26D10.9	F26D10.9	IV	IV-8A02	100
F26D10.11	F26D10.11	IV	IV-8A06	100
C30H6.2	C30H6.2	IV	IV-8E12	100
C30H6.5	C30H6.5	IV	IV-8E18	100
C30H6.6	C30H6.6	IV	IV-8E20	100
C30H6.9	C30H6.9	IV	IV-8G02	100
T02D1.3	T02D1.3	IV	IV-8G06	100
T02D1.4	T02D1.4	IV	IV-8G08	100
T02D1.5	T02D1.5	IV	IV-8G10	100
T02D1.6	T02D1.6	IV	IV-8G12	100
C06A12.4	C06A12.4	IV	IV-8G22	100
F11E6.5	F11E6.5	IV	IV-8I10	100
F11E6.6	F11E6.6	IV	IV-8I12	100
Y37E11AR.1	Y37E11A_93.h	IV	IV-8K20	100
Y37E11AL.5	Y37E11A_94.b	IV	IV-8M02	100
Y35H6.1	Y38F2A_5743.a	IV	IV-8M10	100
Y38F2AL.1	Y38F2A_5743.j	IV	IV-8O04	100
Y38F2AR.2	Y38F2A_6126.d	IV	IV-8O14	100
Y41D4A.4	Y41D4A_5905.b	IV	IV-8F13	100
Y41D4B.24	Y41D4B_3805.b	IV	IV-8H03	100
Y55F3AL.1	Y55F3A_742.a	IV	IV-8L03	100
Y55F3BR.4	Y55F3A_747.b	IV	IV-8L17	100
Y55F3BR.7	Y55F3A_747.h	IV	IV-8N05	100
Y67D8C.4	Y67D8A_360.a	IV	IV-8D04	100
Y67D8C.10	Y67D8A_367.a	IV	IV-8D08	100
Y69A2AR.14	Y69A2A_1783.c	IV	IV-8H18	100
Y69A2AR.19	Y69A2A_2991.a	IV	IV-8J14	100
Y69A2AR.9	Y69A2A_7278.b	IV	IV-8L06	100
Y69A2AR.27	Y69A2A_7278.d	IV	IV-8L10	100
Y76B12C.1	Y76B12C_69.a	IV	IV-8P06	100
Y9C9A.11	Y9C9A_53.b	IV	IV-8P14	100
Y38C9B.2	B0348.1	V	V-1A03	100
W03F9.4	W03F9.4	V	V-1C15	100
W03F9.6	W03F9.6	V	V-1C19	100
DC2.1	DC2.1	V	V-1E03	100
DC2.6	DC2.6	V	V-1E13	100
R02C2.3	R02C2.3	V	V-1E21	100
Y58G8A.1	Y58G8A.c	V	V-1G07	100
Y39D8C.1	F33E11.4	V	V-1G15	100
T22H9.2	T22H9.2	V	V-1G21	100
ZK6.6	ZK6.6	V	V-1I19	100
ZK6.8	ZK6.8	V	V-1I23	100
B0554.5	Y39D8A.1	V	V-1K07	100
B0554.7	B0554.7	V	V-1K21	100
M02H5.2	M02H5.f	V	V-1M13	100
T01G6.3	T01G6.3	V	V-1M21	100
T01G6.9	T01G6.9	V	V-1O09	100
R11G11.3	R11G11.3	V	V-1O17	100
R11G11.5	R11G11.5	V	V-1O21	100
R11G11.9	R11G11.9	V	V-1A06	100
R11G11.12	R11G11.10	V	V-1A08	100
R11G11.13	R11G11.13	V	V-1A14	100
C14C6.9	C14C6.1	V	V-1A20	100
C14C6.1	C14C6.9	V	V-1C12	100
C14C6.10	C14C6.11	V	V-1C16	100
F48G7.1	F48G7.1	V	V-1G04	100
F31F4.2	F31F4.2	V	V-1I08	100
F31F4.3	F31F4.3	V	V-1I10	100
F31F4.4	F31F4.4	V	V-1I12	100
F31F4.6	F31F4.6	V	V-1I16	100
F31F4.7	F31F4.7	V	V-1I18	100
F31F4.16	F31F4.8	V	V-1I20	100
F31F4.18	F31F4.9	V	V-1I22	100
F31F4.13	F31F4.13	V	V-1K06	100
F31F4.14	F31F4.14	V	V-1K08	100
F31F4.15	F31F4.15	V	V-1K10	100
F31F4.17	F31F4.17	V	V-1K14	100
H24O09.1	H24O09.d	V	V-1K24	100
C05E4.2	C05E4.2	V	V-1M08	100
C05E4.6	C05E4.5	V	V-1M14	100
C05E4.11	C05E4.10	V	V-1M24	100
C05E4.13	C05E4.13	V	V-1O06	100
R09E12.1	R09E12.1	V	V-1O08	100
R09E12.2	R09E12.2	V	V-1O10	100
R09E12.4	R09E12.4	V	V-1O14	100
R13D11.1	R13D11.1	V	V-1O22	100
R13D11.3	R13D11.3	V	V-1O24	100
R13D11.6	R13D11.6	V	V-1B05	100
K09C6.4	K09C6.4	V	V-1D01	100
T02B11.1	T02B11.1	V	V-1D13	100
T02B11.5	T02B11.5	V	V-1D21	100
C02E11.1	C02E11.1	V	V-1F19	100
K10C9.6	K10C9.6	V	V-1H05	100
K10C9.8	K10C9.8	V	V-1H09	100
Y50D4B.7	Y50D4B_7.a	V	V-1H13	100
T21H3.2	T21H3.2	V	V-1J15	100
T21H3.4	T21H3.4	V	V-1J19	100
C39F7.1	C39F7.1	V	V-1L01	100
F16B3.1	F16B3.1	V	V-1L17	100
R09B5.2	R09B5.2	V	V-1N03	100
R09B5.3	R09B5.3	V	V-1N05	100
R09B5.4	R09B5.4	V	V-1N07	100
R09B5.7	R09B5.7	V	V-1N13	100
R09B5.8	R09B5.8	V	V-1N15	100
R09B5.9	R09B5.9	V	V-1N17	100
R09B5.10	R09B5.10	V	V-1N19	100
R09B5.11	R09B5.11	V	V-1N21	100
C38C3.1	C38C3.1	V	V-1P03	100
K02H11.2	K02H11.2	V	V-1P21	100
K02H11.7	K02H11.7	V	V-1B06	100
F52F10.2	F52F10.2	V	V-1B12	100
F52F10.4	F52F10.3	V	V-1B14	100
K04F1.2	K04F1.2	V	V-1F08	100
K04F1.3	K04F1.3	V	V-1F10	100
Y46H3C.1	Y46H3C.g	V	V-1H24	100
ZK697.5	Y46H3C.h	V	V-1J02	100
ZK697.1	ZK697.1	V	V-1J04	100
ZK697.4	ZK697.4	V	V-1J10	100
ZK697.10	ZK697.10	V	V-1J22	100
ZK697.11	ZK697.11	V	V-1J24	100
T08B1.1	T08B1.1	V	V-1P06	100
F59A7.3	F59A7.3	V	V-1P22	100
F22F7.1	F22F7.1	V	V-2C15	100
F22F7.3	F22F7.3	V	V-2C19	100
C45H4.1	C45H4.1	V	V-2E05	100
C45H4.3	C45H4.3	V	V-2E09	100
C45H4.6	C45H4.6	V	V-2E13	100
C45H4.7	C45H4.7	V	V-2E15	100
C45H4.10	C45H4.10	V	V-2E21	100
C45H4.11	C45H4.11	V	V-2E23	100
C45H4.12	C45H4.12	V	V-2G01	100
C45H4.15	C45H4.15	V	V-2G07	100
Y5H2B.7	Y5H2B.a	V	V-2G13	100
Y5H2B.1	Y5H2B.i	V	V-2I05	100
F41B5.8	F41B5.8	V	V-2K19	100
Y19D10A.8	F15E11.8	V	V-2O11	100
Y45G12C.8	Y19D10A.b	V	V-2O23	100
C01B4.7	Y19D10A.d	V	V-2A04	100
Y19D10A.12	Y19D10A.e	V	V-2A06	100
C01B4.8	Y19D10A.m	V	V-2A22	100
C01B4.1	Y19D10A.p	V	V-2C04	100
Y19D10A.1	Y19D10A.q	V	V-2C06	100
C13B7.1	C13B7.1	V	V-2C08	100
C13B7.4	C13B7.4	V	V-2C14	100
Y45G12C.10	C13B7.5	V	V-2C16	100
Y19D10A.11	F56A4.a	V	V-2C18	100
Y19D10A.10	F56A4.b	V	V-2C20	100
F56A4.7	F56A4.e	V	V-2E02	100
Y19D10A.2	C01B4.3	V	V-2E20	100
C01B4.10	C01B4.10	V	V-2G10	100
Y45G12C.1	Y45G12C.1	V	V-2G12	100
Y45G12C.5	Y45G12C.5	V	V-2G20	100
Y45G12C.14	Y45G12C.14	V	V-2I14	100
C29G2.4	C29G2.4	V	V-2I24	100
F53E10.2	F53E10.2	V	V-2K08	100
W02H5.4	W02H5.f	V	V-2M02	100
C24B9.1	C24B9.1	V	V-2O10	100
C24B9.2	C24B9.2	V	V-2O12	100
C24B9.5	C24B9.5	V	V-2O18	100
C24B9.15	C24B9.7	V	V-2O22	100
B0391.4	C24B9.8	V	V-2O24	100
C24B9.9	C24B9.9	V	V-2B01	100
C24B9.10	C24B9.10	V	V-2B03	100
C24B9.11	C24B9.11	V	V-2B05	100
C24B9.12	C24B9.12	V	V-2B07	100
R05D8.4	C24B9.13	V	V-2B09	100
R05D8.6	R05D8.f	V	V-2B21	100
R05D8.3	R05D8.i	V	V-2D03	100
F54E2.5	F54E2.5	V	V-2F05	100
T03D3.1	T03D3.1	V	V-2F09	100
T03D3.3	T03D3.3	V	V-2F13	100
T03D3.4	T03D3.4	V	V-2F15	100
T03D3.11	T03D3.6	V	V-2F19	100
T03D3.12	T03D3.12	V	V-2H07	100
T03D3.14	T03D3.13	V	V-2H09	100
F37B4.1	F37B4.1	V	V-2H15	100
F37B4.3	F37B4.3	V	V-2H19	100
F37B4.13	F37B4.4	V	V-2H21	100
F37B4.6	F37B4.6	V	V-2J01	100
F37B4.7	F37B4.7	V	V-2J03	100
F37B4.8	F37B4.8	V	V-2J05	100
F37B4.9	F37B4.9	V	V-2J07	100
F37B4.11	F37B4.11	V	V-2J11	100
F37B4.12	F37B4.12	V	V-2J13	100
C31B8.1	C31B8.1	V	V-2J15	100
C31B8.6	C31B8.6	V	V-2L01	100
C31B8.11	C31B8.11	V	V-2L11	100
H05B21.2	C31B8.13	V	V-2L15	100
C44C3.2	H27D07.1	V	V-2L17	100
H05B21.3	H27D07.2	V	V-2L19	100
H05B21.4	H27D07.3	V	V-2L21	100
H27D07.5	H27D07.5	V	V-2N01	100
H27D07.3	H05B21.4	V	V-2N07	100
C44C3.3	C44C3.3	V	V-2N13	100
C44C3.5	C44C3.5	V	V-2N17	100
C44C3.6	C44C3.6	V	V-2N19	100
C44C3.7	C44C3.7	V	V-2N21	100
K12D9.3	K12D9.3	V	V-2P03	100
F59D6.5	F59D6.5	V	V-2B08	100
F59D6.6	F59D6.6	V	V-2B10	100
C50H11.2	C50H11.2	V	V-2B16	100
C50H11.3	C50H11.3	V	V-2B18	100
C50H11.5	C50H11.5	V	V-2B22	100
C50H11.8	C50H11.8	V	V-2D04	100
C50H11.9	C50H11.9	V	V-2D06	100
C50H11.11	C50H11.11	V	V-2D10	100
C50H11.12	C50H11.12	V	V-2D12	100
C50H11.14	C50H11.14	V	V-2D16	100
Y73C8C.5	Y73C8C.5	V	V-2F08	100
Y73C8C.6	Y73C8C.6	V	V-2F10	100
Y73C8C.9	Y73C8C.9	V	V-2F16	100
F02C9.1	F02C9.1	V	V-2F20	100
F02C9.3	F02C9.3	V	V-2F24	100
F02C9.4	F02C9.4	V	V-2H02	100
C18B10.3	C36C5.3	V	V-2H08	100
C36C5.6	C36C5.6	V	V-2H14	100
C36C5.9	C36C5.9	V	V-2H20	100
C36C5.11	C36C5.11	V	V-2H24	100
Y73C8B.4	Y73C8B.b	V	V-2J12	100
K08D9.1	K08D9.1	V	V-2J18	100
Y73C8A.1	Y73C8A.1	V	V-2L06	100
C17B7.1	T28A11.1	V	V-2L08	100
T28A11.6	T28A11.6	V	V-2L18	100
T28A11.7	T28A11.7	V	V-2L20	100
T28A11.9	T28A11.9	V	V-2L24	100
T28A11.12	T28A11.12	V	V-2N06	100
T28A11.15	T28A11.15	V	V-2N12	100
T20D4.13	F35F10.1	V	V-2P02	100
F35F10.10	F35F10.10	V	V-2P20	100
C17B7.5	C17B7.5	V	V-3A13	100
C04E12.4	C04E12.3	V	V-3C09	100
F35F10.8	C04E12.8	V	V-3C19	100
T20D4.1	T20D4.1	V	V-3E05	100
T20D4.2	T20D4.2	V	V-3E07	100
Y19D10B.5	T20D4.8	V	V-3E19	100
T20D4.18	T20D4.18	V	V-3G11	100
T20C4.1	T20C4.1	V	V-3G15	100
F27E11.2	F27E11.2	V	V-3G19	100
F27E11.3	F27E11.3	V	V-3G21	100
C02A12.8	C02A12.2	V	V-3I01	100
C02A12.3	C02A12.3	V	V-3I03	100
C02A12.5	C02A12.5	V	V-3I07	100
C07G3.6	C07G3.6	V	V-3I21	100
C02A12.6	C07G3.7	V	V-3I23	100
C07G3.9	C07G3.9	V	V-3K03	100
T24A6.4	T24A6.4	V	V-3K11	100
T24A6.5	T24A6.5	V	V-3K13	100
T24A6.10	T24A6.10	V	V-3K23	100
T24A6.13	T24A6.12	V	V-3M03	100
T24A6.14	T24A6.14	V	V-3M07	100
T22F3.7	T22F3.7	V	V-3O19	100
T22F3.8	T22F3.8	V	V-3O21	100
T22F3.11	T22F3.11	V	V-3A02	100
F59B1.1	F59B1.1	V	V-3A04	100
H12C20.5	F59B1.5	V	V-3A12	100
F59B1.6	F59B1.6	V	V-3A14	100
F59B1.7	F59B1.7	V	V-3A16	100
F59B1.9	F59B1.9	V	V-3A20	100
Y39H10B.1	Y39H10B.1	V	V-3A22	100
T27C4.2	T27C4.2	V	V-3C10	100
T27C4.3	T27C4.3	V	V-3C12	100
R08F11.2	R08F11.2	V	V-3E02	100
R08F11.5	R08F11.5	V	V-3E08	100
F47C10.6	H10D18.a	V	V-3E14	100
C17E7.2	C17E7.2	V	V-3G20	100
C17E7.3	C17E7.3	V	V-3G22	100
K07C6.6	K07C6.6	V	V-3K06	100
K07C6.11	K07C6.11	V	V-3K16	100
T09H2.1	T09H2.1	V	V-3M02	100
B0213.7	B0213.7	V	V-3M16	100
B0213.8	B0213.8	V	V-3M18	100
B0213.9	B0213.9	V	V-3M20	100
K09D9.3	K09D9.3	V	V-3O14	100
K09D9.6	K09D9.6	V	V-3O20	100
K09D9.8	K09D9.8	V	V-3O24	100
K09D9.10	K09D9.10	V	V-3B03	100
K09D9.11	K09D9.11	V	V-3B05	100
C49G7.1	C49G7.1	V	V-3B09	100
C49G7.2	C49G7.2	V	V-3B11	100
D1065.4	D1065.4	V	V-3D13	100
F38H12.1	F38H12.1	V	V-3D17	100
F38H12.5	F38H12.5	V	V-3D23	100
T05B4.1	T05B4.1	V	V-3F01	100
T05B4.5	T05B4.5	V	V-3F09	100
T05B4.6	T05B4.6	V	V-3F11	100
T05B4.7	T05B4.7	V	V-3F13	100
E03D2.3	E03D2.3	V	V-3H11	100
ZC142.1	ZC142.1	V	V-3H15	100
ZC142.2	ZC142.2	V	V-3H17	100
F47D2.7	F47D2.1	V	V-3H19	100
F47D2.4	F47D2.4	V	V-3J01	100
F47D2.8	F47D2.5	V	V-3J03	100
F47D2.9	F47D2.9	V	V-3J11	100
ZC132.7	ZC132.2	V	V-3J15	100
ZC132.3	ZC132.3	V	V-3J17	100
ZC132.8	ZC132.8	V	V-3L03	100
ZC132.9	ZC132.9	V	V-3L05	100
D2063.2	D2063.2	V	V-3L11	100
F32D1.3	F32D1.3	V	V-3L17	100
F13A2.6	F13A2.6	V	V-3N19	100
Y47D7A.16	Y47D7A_139.a	V	V-3P07	100
H22D07.1	H22D07.1	V	V-3B04	100
F41F3.1	F41F3.1	V	V-3D04	100
F41F3.6	F41F3.6	V	V-3D14	100
F41F3.7	F41F3.7	V	V-3D16	100
K03B4.5	K03B4.5	V	V-3F02	100
ZC266.2	ZC266.2	V	V-3F10	100
F39G3.1	F39G3.1	V	V-3F12	100
F39G3.6	F39G3.6	V	V-3F22	100
C18G1.8	C18G1.8	V	V-3H18	100
Y60C6A.1	Y60C6A.1	V	V-3H22	100
R02F11.3	R02F11.3	V	V-3J04	100
T19H12.1	T19H12.1	V	V-3L08	100
T19H12.4	T19H12.4	V	V-3L14	100
T19H12.5	T19H12.5	V	V-3L16	100
T19H12.6	T19H12.6	V	V-3L18	100
T19H12.7	T19H12.7	V	V-3L20	100
T19H12.8	T19H12.8	V	V-3L22	100
T19H12.9	T19H12.9	V	V-3L24	100
T19H12.10	T19H12.10	V	V-3N02	100
H23N18.1	H23N18.1	V	V-3N06	100
H23N18.2	H23N18.2	V	V-3N08	100
C02E7.1	C02E7.1	V	V-3N16	100
C02E7.2	C02E7.2	V	V-3N18	100
C02E7.4	C02E7.4	V	V-3N22	100
C02E7.5	C02E7.5	V	V-3N24	100
C02E7.9	C02E7.9	V	V-3P08	100
C02E7.13	C02E7.13	V	V-3P16	100
Y40H7A.5	F26G5.3	V	V-3P24	100
F26G5.4	F26G5.4	V	V-4A01	100
F26G5.5	F26G5.5	V	V-4A03	100
C13D9.2	C13D9.2	V	V-4A15	100
T05B11.2	C13D9.3	V	V-4A17	100
C13D9.4	C13D9.4	V	V-4A19	100
C13D9.6	C13D9.6	V	V-4A23	100
C13D9.7	C13D9.7	V	V-4C01	100
C13D9.9	C13D9.9	V	V-4C05	100
K11D12.3	K11D12.3	V	V-4C11	100
K11D12.5	K11D12.5	V	V-4C15	100
C04F5.1	C04F5.1	V	V-4E03	100
C04F5.2	C04F5.2	V	V-4E05	100
C04F5.4	C04F5.4	V	V-4E09	100
C04F5.5	C04F5.5	V	V-4E11	100
C04F5.6	C04F5.6	V	V-4E13	100
C04F5.7	C04F5.7	V	V-4E15	100
F14F9.1	F14F9.1	V	V-4E21	100
F14F9.7	F14F9.7	V	V-4G09	100
C03A7.5	C03A7.5	V	V-4G19	100
C03A7.6	C03A7.6	V	V-4G21	100
C03A7.11	C03A7.11	V	V-4I07	100
B0238.3	B0238.3	V	V-4K03	100
B0238.6	B0238.6	V	V-4K09	100
B0238.8	B0238.8	V	V-4K13	100
C10G8.1	C10G8.1	V	V-4M05	100
C10G8.5	C10G8.5	V	V-4M13	100
T09D3.1	T09D3.1	V	V-4M21	100
T09D3.6	T09D3.2	V	V-4M23	100
F08F3.8	F08F3.8	V	V-4A08	100
ZC317.2	ZC317.2	V	V-4A14	100
ZC317.4	ZC317.4	V	V-4A18	100
C24G6.2	C24G6.2	V	V-4C14	100
C18C4.2	C18C4.2	V	V-4E06	100
C18C4.3	C18C4.3	V	V-4E08	100
M03E7.2	M03E7.2	V	V-4G18	100
M03E7.5	M03E7.5	V	V-4G24	100
C14C11.4	C14C11.4	V	V-4I08	100
C14C11.5	C14C11.5	V	V-4I10	100
F25B4.7	F25B4.7	V	V-4K04	100
K09H11.6	K09H11.6	V	V-4K20	100
F44E7.7	F44E7.7	V	V-4M14	100
F44E7.9	F44E7.9	V	V-4M18	100
F26F12.5	F26F12.5	V	V-4O12	100
C04E6.2	C04E6.2	V	V-4O22	100
C04E6.9	C04E6.9	V	V-4B11	100
C04E6.10	C04E6.10	V	V-4B13	100
M03F8.1	M03F8.1	V	V-4B21	100
C10F3.2	C10F3.2	V	V-4D11	100
C10F3.3	C10F3.3	V	V-4D13	100
R01B10.3	R01B10.1	V	V-4F11	100
R01B10.4	R01B10.4	V	V-4F17	100
R01B10.6	R01B10.5	V	V-4F19	100
F12F3.1	F12F3.1	V	V-4H21	100
W06H8.4	W06H8.b	V	V-4J11	100
F31F7.2	F31F7.2	V	V-4L09	100
K12B6.2	K12B6.2	V	V-4L15	100
K12B6.4	K12B6.4	V	V-4L19	100
K12B6.5	K12B6.5	V	V-4L21	100
K12B6.6	K12B6.6	V	V-4L23	100
F57F4.2	F57F4.2	V	V-4P05	100
T05H4.1	T05H4.1	V	V-4P11	100
T05H4.5	T05H4.4	V	V-4P17	100
T05H4.4	T05H4.5	V	V-4P19	100
ZK40.1	ZK40.1	V	V-4B18	100
W01A11.2	W01A11.2	V	V-4B22	100
[truncated: 1,343 more rows]

## Sheet: serpentine R
serpentine-type GPCRs
Genes without RNAi clone
AC3.1, AH6.6, B0238.5, B0244.6, B0250.10, B0304.7, B0304.8, B0391.12, B0391.3, B0454.10, B0454.3, B0496.5, B0507.11, B0547.4, C01B4.3, C01B4.5, C02A12.10, C02A12.2, C02A12.9, C02E7.3, C03A7.10, C03A7.3, C03A7.9, C03G6.11, C04C3.1, C04C3.7, C04E12.8, C04F2.1, C05E4.10, C05E4.14, C05E4.4, C06A8.7, C06B3.10, C06B3.11, C06B3.12, C06B3.14, C06B3.9, C06B8.10, C06B8.6, C06B8.9, C06C6.2, C06E7.7, C06G8.4…
Gene	JAclone	Chromosome	Location	Score
AH6.10	AH6.10	II	II-6F24	100
AH6.11	AH6.11	II	II-6H02	99
AH6.12	AH6.12	II	II-6H04	100
AH6.14	AH6.14	II	II-6H08	100
AH6.4	AH6.4	II	II-6F12	100
AH6.7	AH6.7	II	II-6F18	100
AH6.8	AH6.8	II	II-6F20	100
B0205.2	B0205.2	I	I-5M06	100
B0212.2	B0212.2	IV	IV-1J16	100
B0213.7	B0213.7	V	V-3M16	100
B0213.8	B0213.8	V	V-3M18	100
B0213.9	B0213.9	V	V-3M20	100
B0238.3	B0238.3	V	V-4K03	100
B0238.6	B0238.6	V	V-4K09	100
B0238.8	B0238.8	V	V-4K13	100
B0250.6	B0250.6	V	V-13C15	14
B0304.5	B0304.5	II	II-3J12	100
B0304.6	B0304.6	II	II-3J14	100
B0304.9	B0304.7	II	II-3J16	100
B0334.7	B0334.7	II	II-7H24	100
B0391.4	C24B9.8	V	V-2O24	100
B0414.1	B0414.1	I	I-2L21	100
B0454.2	F53G12.8	I	I-1C05	100
B0454.4	B0454.4	II	II-2L24	100
B0495.1	B0495.1	II	II-5B24	100
C01B4.1	Y19D10A.p	V	V-2C04	100
C01B4.10	C01B4.10	V	V-2G10	100
C01G10.2	C01G10.2	V	V-9H20	100
C01G10.3	C01G10.3	V	V-9H22	100
C02A12.3	C02A12.3	V	V-3I03	100
C02A12.5	C02A12.5	V	V-3I07	100
C02A12.6	C07G3.7	V	V-3I23	100
C02E7.13	C02E7.13	V	V-3P16	100
C02E7.2	C02E7.2	V	V-3N18	100
C02E7.4	C02E7.4	V	V-3N22	100
C02E7.5	C02E7.5	V	V-3N24	100
C02E7.9	C02E7.9	V	V-3P08	100
C03A7.5	C03A7.5	V	V-4G19	100
C03A7.6	C03A7.6	V	V-4G21	100
C03G6.16	C03G6.16	V	V-5G08	100
C03G6.2	C03G6.2	V	V-5E04	100
C03G6.3	C03G6.3	V	V-5E06	100
C03G6.7	C03G6.7	V	V-5E14	100
C03G6.9	C03G6.9	V	V-5E18	100
C03H5.7	C03H5.7	II	II-1O07	100
C04E12.9	F35F10.2	V	V-2P04	96
C04E6.10	C04E6.10	V	V-4B13	100
C04E6.2	C04E6.2	V	V-4O22	100
C04E6.9	C04E6.9	V	V-4B11	100
C04F2.4	C04F2.4	V	V-5O06	100
C04F5.4	C04F5.4	V	V-4E09	100
C04F5.5	C04F5.5	V	V-4E11	100
C04F5.6	C04F5.6	V	V-4E13	100
C05E4.11	C05E4.10	V	V-1M24	100
C05E4.13	C05E4.13	V	V-1O06	100
C05E4.2	C05E4.2	V	V-1M08	100
C05E4.6	C05E4.5	V	V-1M14	100
C06B3.1	C06B3.1	V	V-9K21	100
C06B3.13	C06B3.11	V	V-9M17	100
C06B8.4	C06B8.4	V	V-10O13	100
C06C3.6	C06C3.6	II	II-6P01	100
C06C6.1	T10C6.2	V	V-10L09	100
C06C6.3	C06C6.3	V	V-10J19	99
C07D10.3	C07D10.3	IV	IV-4P09	100
C07G3.6	C07G3.6	V	V-3I21	100
C09G12.16	C09G12.5	IV	IV-1H22	100
C09G12.2	C09G12.2	IV	IV-1H16	100
C09G12.3	C09G12.3	IV	IV-1H18	100
C09G12.6	C09G12.6	IV	IV-1H24	100
C09H5.4	C09H5.4	V	V-5F06	100
C09H5.5	C09H5.5	V	V-5F08	100
C09H5.6	C09H5.6	V	V-5F10	100
C09H5.9	C09H5.9	V	V-5F16	100
C10G11.2	C10G11.2	I	I-3A13	100
C10G8.1	C10G8.1	V	V-4M05	100
C12D8.12	C12D8.12	V	V-7I21	100
C13B7.1	C13B7.1	V	V-2C08	100
C13B7.4	C13B7.4	V	V-2C14	100
C13D9.2	C13D9.2	V	V-4A15	100
C13D9.4	C13D9.4	V	V-4A19	100
C13D9.6	C13D9.6	V	V-4A23	100
C14C11.5	C14C11.5	V	V-4I10	100
C14C6.1	C14C6.9	V	V-1C12	100
C14C6.10	C14C6.11	V	V-1C16	100
C14C6.9	C14C6.1	V	V-1A20	100
C15H9.3	C15H9.3	X	X-3E24	100
C16D9.7	C16D9.7	V	V-5N04	100
C17B7.1	T28A11.1	V	V-2L08	100
C17E7.2	C17E7.2	V	V-3G20	100
C17E7.3	C17E7.3	V	V-3G22	100
C17F4.4	K08A2.b	II	II-2J16	100
C18B10.1	C18B10.1	V	V-5M08	100
C18B10.2	C18B10.2	V	V-5M10	100
C18B10.3	C36C5.3	V	V-2H08	100
C18B10.4	C18B10.4	V	V-5M14	100
C18B10.7	C18B10.7	V	V-5M20	100
C18B10.8	C18B10.8	V	V-5M22	100
C18F10.4	C18F10.4	III	III-3G02	100
C18F10.5	C18F10.5	III	III-3G04	100
C18F10.6	C18F10.6	III	III-3G06	100
C18F10.8	C18F10.8	III	III-3G10	100
C18H7.8	C18H7.8	IV	IV-1A02	100
C24B9.1	C24B9.1	V	V-2O10	100
C24B9.10	C24B9.10	V	V-2B03	100
C24B9.11	C24B9.11	V	V-2B05	100
C24B9.12	C24B9.12	V	V-2B07	100
C24B9.15	C24B9.7	V	V-2O22	100
C24B9.2	C24B9.2	V	V-2O12	100
C24B9.5	C24B9.5	V	V-2O18	100
C24B9.8	B0391.4	V	V-10C08	100
C24H11.4	C24H11.4	III	III-6G09	100
C25E10.3	C25E10.3	V	V-6K02	100
C27A7.7	C27A7.7	V	V-8M03	100
C27D6.10	C27D6.10	II	II-4C10	100
C27D6.8	C27D6.8	II	II-4C06	100
C27D6.9	C27D6.9	II	II-4C08	100
C29F9.8	C29F9.9	III	III-1C23	100
C29G2.4	C29G2.4	V	V-2I24	100
C30B5.7	C30B5.7	II	II-4J15	100
C30G7.5	C30G7.1	V	V-9D02	100
C31A11.10	C31A11.4	V	V-10L08	100
C31A11.4	C31A11.3	V	V-10L06	100
C31A11.6	C31A11.6	V	V-10L12	100
C31A11.9	C31A11.9	V	V-10L18	100
C31B8.11	C31B8.11	V	V-2L11	100
C31B8.6	C31B8.6	V	V-2L01	100
C31E10.1	C31E10.1	X	X-6F05	100
C32B5.2	K02E7.8	II	II-1P17	100
C32H11.2	C32H11.2	IV	IV-6H22	100
C33A12.10	C33A12.10	IV	IV-4N04	100
C33A12.11	C33A12.11	IV	IV-4N06	100
C33A12.13	C33A12.13	IV	IV-4N10	100
C33A12.14	C33A12.14	IV	IV-4N12	100
C33A12.8	C33A12.8	IV	IV-4N02	100
C33G8.1	C33G8.1	V	V-5E07	100
C33G8.5	C33G8.5	V	V-5E15	100
C34C6.1	C34C6.1	II	II-6G06	100
C34D4.8	C34D4.8	IV	IV-3D15	100
C35A5.7	C35A5.7	V	V-7C20	100
C36C5.11	C36C5.11	V	V-2H24	100
C36C5.6	C36C5.6	V	V-2H14	100
C36C5.9	C36C5.9	V	V-2H20	100
C38C3.1	C38C3.1	V	V-1P03	100
C39B5.11	C39B5.a	III	III-1B23	100
C39H7.7	B0547.3	IV	IV-2N12	100
C41C4.2	C41C4.2	II	II-5P24	100
C41G6.10	C41G6.10	V	V-10A03	100
C41G6.11	C41G6.11	V	V-10A05	100
C41G6.3	C41G6.3	V	V-9P16	100
C41G6.7	C41G6.7	V	V-9P22	100
C41G6.9	C41G6.9	V	V-10A01	100
C42C1.1	C42C1.1	IV	IV-6D09	100
C42D4.5	C42D4.5	IV	IV-3F15	100
C42D4.9	C42D4.9	IV	IV-3F21	100
C43D7.6	ZK262.11	V	V-12I03	100
C44B12.8	C44B12.4	IV	IV-1I06	99
C44C3.2	H27D07.1	V	V-2L17	100
C44C3.3	C44C3.3	V	V-2N13	100
C44C3.5	C44C3.5	V	V-2N17	100
C44C3.6	C44C3.6	V	V-2N19	100
C44C3.7	C44C3.7	V	V-2N21	100
C45B11.4	C45B11.4	V	V-7F21	100
C45H4.1	C45H4.1	V	V-2E05	100
C45H4.10	C45H4.10	V	V-2E21	100
C45H4.11	C45H4.11	V	V-2E23	100
C45H4.12	C45H4.12	V	V-2G01	100
C45H4.15	C45H4.15	V	V-2G07	100
C45H4.3	C45H4.3	V	V-2E09	100
C45H4.6	C45H4.6	V	V-2E13	100
C45H4.7	C45H4.7	V	V-2E15	100
C45H4.9	C45H4.9	V	V-2E19	99
C46E10.6	C46E10.6	II	II-3M20	100
C46E10.7	C46E10.7	II	II-3M22	100
C46F4.1	C46F4.1	X	X-3A18	100
C47A10.3	C47A10.2	V	V-11J06	100
C47A10.4	C47A10.4	V	V-11J10	100
C49D10.3	C49D10.3	II	II-3F19	100
C49G7.2	C49G7.2	V	V-3B11	100
C50B6.10	C50B6.10	V	V-8F14	100
C50B6.12	C50B6.12	V	V-8F18	100
C50B6.5	C50B6.5	V	V-8F04	100
C50B6.6	C50B6.6	V	V-8F06	100
C50C10.1	C50C10.1	V	V-6J04	100
C50C10.2	C50C10.2	V	V-6J06	100
C50C10.3	C50C10.3	V	V-6J08	100
C50C10.4	C50C10.4	V	V-6J10	100
C50C10.6	C50C10.6	V	V-6J14	100
C50C10.7	C50C10.7	V	V-6J16	100
C50E10.10	C50E10.10	II	II-8C08	100
C50E10.5	C50E10.5	II	II-8A22	100
C50E10.6	C50E10.6	II	II-8A24	100
C50E10.7	C50E10.7	II	II-8C02	100
C50E10.8	C50E10.8	II	II-8C04	100
C50E10.9	C50E10.9	II	II-8C06	100
C50H11.11	C50H11.11	V	V-2D10	100
C50H11.12	C50H11.12	V	V-2D12	100
C50H11.14	C50H11.14	V	V-2D16	100
C50H11.2	C50H11.2	V	V-2B16	100
C50H11.3	C50H11.3	V	V-2B18	100
C50H11.5	C50H11.5	V	V-2B22	100
C50H11.9	C50H11.9	V	V-2D06	100
C51E3.1	C51E3.1	V	V-7E13	100
C51E3.2	C51E3.2	V	V-7E15	100
C51E3.4	C51E3.4	V	V-7E19	100
C51F7.2	C51F7.2	V	V-8A24	100
C52B9.5	C52B9.5	X	X-2H21	100
C53A5.8	C53A5.8	V	V-9F21	100
C53B7.5	C53B7.5	X	X-3L03	100
C54D10.6	C54D10.6	V	V-8G16	100
C54F6.10	C54F6.10	V	V-5O24	100
C54F6.7	C54F6.7	V	V-5O18	100
C55A1.1	C55A1.1	V	V-10C20	100
C55A1.3	C55A1.3	V	V-10C24	100
C55A1.5	C55A1.5	V	V-10E04	100
C55A1.8	C55A1.8	V	V-10E10	100
C56C10.5	C56C10.5	II	II-5G21	100
D1065.4	D1065.4	V	V-3D13	100
D1069.4	D1069.4	II	II-1M17	100
D2062.2	D2062.2	II	II-2L03	100
D2062.8	D2062.8	II	II-2L15	100
DC2.1	DC2.1	V	V-1E03	100
DC2.6	DC2.6	V	V-1E13	100
E02C12.2	E02C12.2	V	V-6H13	100
E02C12.3	E02C12.3	V	V-6H15	100
E03D2.3	E03D2.3	V	V-3H11	100
E03H12.6	E03H12.6	IV	IV-2H05	100
E04F6.1	E04F6.13	II	II-5D03	100
E04F6.13	E04F6.1	II	II-5B03	100
E04F6.14	E04F6.14	II	II-5D05	100
F01D4.7	F01D4.7	IV	IV-5F07	100
F07B10.2	F07B10.2	V	V-7N09	100
F07B10.3	F07B10.3	V	V-7N11	100
F07C3.8	F07C3.8	V	V-6D13	100
F07C4.1	F07C4.1	V	V-5F09	100
F07C4.3	F07C4.8	V	V-5F23	100
F07C4.4	F07C4.4	V	V-5F15	100
F07C4.5	F07C4.5	V	V-5F17	100
F07F6.9	F07F6.2	II	II-4K18	100
F07G11.5	F07G11.5	V	V-5C02	100
F07G11.8	F07G11.8	V	V-5C06	100
F08E10.1	Y68A4A.9	V	V-11D17	100
F08E10.2	T19C9.1	V	V-11D21	100
F08E10.3	F08E10.3	V	V-11P07	100
F08E10.6	F08E10.6	V	V-11P13	100
F09C12.6	F09C12.6	II	II-4O19	100
F09E5.4	F09E5.4	II	II-4G16	100
F09F3.1	F09F3.1	V	V-9I07	100
F09F3.12	F09F3.12	V	V-9K03	100
F09F3.4	F09F3.4	V	V-9I13	100
F09F3.7	F09F3.7	V	V-9I19	100
F09G2.7	F09G2.7	V	V-5M11	100
F10A3.12	F10A3.12	V	V-10D16	100
F10A3.13	F10A3.13	V	V-10D18	100
F10A3.15	F10A3.15	V	V-10D20	100
F10A3.6	F10A3.7	V	V-10D08	100
F10A3.7	F10A3.6	V	V-10D06	100
F10A3.8	F10A3.8	V	V-10D10	100
F10A3.9	F10A3.9	V	V-10D12	100
F10D2.1	F10D2.1	V	V-5K01	100
F10D2.4	F10D2.4	V	V-5K07	100
F10G2.6	F10G2.6	V	V-5C18	100
F10G7.7	F10G7.7	II	II-3P12	100
F11A5.1	F11A5.1	V	V-10F10	100
F13A7.2	F13A7.2	V	V-10N24	100
F13A7.3	F13A7.3	V	V-10P02	100
F13A7.8	F13A7.8	V	V-10P10	100
F13G3.2	F13G3.2	I	I-3J07	100
F14F8.1	F14F8.1	V	V-11K21	100
F14F8.3	F14F8.3	V	V-11M01	100
F14F8.4	F14F8.4	V	V-11M03	100
F14F8.5	F14F8.5	V	V-11M05	100
F14F8.6	F14F8.6	V	V-11M07	100
F14F8.7	F14F8.7	V	V-11M09	100
F14F9.1	F14F9.1	V	V-4E21	100
F14F9.7	F14F9.7	V	V-4G09	100
F15A2.4	F15A2.4	X	X-6G22	100
F15A4.1	F15A4.1	II	II-8G20	100
F15A4.3	F15A4.3	II	II-8G24	100
F15A4.4	F15A4.4	II	II-8I02	100
F15A4.7	F15A4.7	II	II-8I08	100
F15E11.10	R10E4.11	III	III-2K09	100
F15E6.7	F15E6.7	IV	IV-2O17	100
F15H9.2	F15H9.2	I	I-6G05	100
F15H9.3	F15H9.3	I	I-6G07	100
F15H9.4	F15H9.4	I	I-6G09	100
F17A2.10	F17A2.10	X	X-5L02	100
F17A2.6	F17A2.6	X	X-5J18	100
F17A2.7	F17A2.7	X	X-5J20	100
F17A2.8	F17A2.8	X	X-5J22	100
F18C5.1	F18C5.1	II	II-5E21	100
F18C5.8	F18C5.8	II	II-5G11	100
F18E3.1	F18E3.1	V	V-5I12	100
F18E3.2	F18E3.8	V	V-5K02	100
F18E3.4	F18E3.4	V	V-5I18	100
F19B10.7	F19B10.7	II	II-3K06	100
F19B10.8	F19B10.8	II	II-3K08	100
F19G12.5	F19G12.5	X	X-1M22	100
F20A1.3	F20A1.3	V	V-5G11	100
F20E11.1	Y68A4A.2	V	V-11D05	100
F20E11.10	Y68A4A.1	V	V-11D03	100
F20E11.12	F20E11.12	V	V-11N23	98
F20E11.15	F40D4.7	V	V-11B13	100
F20E11.2	F20E11.2	V	V-11N03	100
F20E11.6	F20E11.6	V	V-11N11	100
F21A3.1	F21A3.1	V	V-10O23	100
F21F8.1	F21F8.1	V	V-5N08	100
F21F8.9	F21F8.9	V	V-5N24	100
F21H7.7	F21H7.7	V	V-10H22	100
F22B8.1	F22B8.1	V	V-10P13	100
F22B8.3	F22B8.3	V	V-10P15	100
F22B8.5	F22B8.5	V	V-10P19	100
F25E2.1	F25E2.1	X	X-1K19	100
F26B1.6	F26B1.6	I	I-3C17	100
F26D10.8	F26D10.8	IV	IV-8O23	100
F26D2.1	F26D2.1	V	V-10P18	100
F26D2.11	F26D2.11	V	V-11A11	100
F26D2.4	F26D2.4	V	V-10P24	100
F26D2.7	F26D2.7	V	V-11A03	100
F26D2.9	F26D2.9	V	V-11A07	100
F26G5.4	F26G5.4	V	V-4A01	100
F26G5.5	F26G5.5	V	V-4A03	100
F28C12.1	F28C12.1	I	I-6M24	100
F28C12.2	T26E3.9	I	I-6M22	100
F28C12.4	F28C12.4	I	I-6O06	100
F28C12.5	F28C12.5	I	I-6O08	100
F28C12.7	F28C12.7	I	I-6O12	100
F28D9.2	F28D9.2	I	I-5H21	99
F28H7.1	F28H7.1	V	V-7K08	100
F28H7.11	F28H7.11	V	V-7M02	100
F28H7.9	F28H7.9	V	V-7K22	100
F30B5.8	F30B5.6	IV	IV-2M03	100
F31E9.2	F31E9.2	V	V-11H19	95
F31F4.13	F31F4.13	V	V-1K06	100
F31F4.14	F31F4.14	V	V-1K08	100
F31F4.16	F31F4.8	V	V-1I20	100
F31F4.18	F31F4.9	V	V-1I22	100
F31F4.2	F31F4.2	V	V-1I08	100
F31F4.3	F31F4.3	V	V-1I10	100
F31F4.4	F31F4.4	V	V-1I12	100
F31F4.6	F31F4.6	V	V-1I16	100
F32H5.5	F32H5.5	V	V-8H04	100
F33H12.4	F33H12.4	II	II-2J19	100
F34D6.5	F39E9.3	II	II-3G21	100
F34D6.6	F34D6.5	II	II-2P15	100
F35C5.2	F35C5.2	II	II-8B09	100
F35F10.8	C04E12.8	V	V-3C19	100
F36D3.3	F36D3.3	V	V-11E15	100
F36G9.1	F36G9.1	V	V-10H11	100
F36G9.2	F36G9.2	V	V-10H13	100
F36G9.5	F36G9.5	V	V-10H17	100
F36G9.6	F36G9.6	V	V-10H19	91
F36G9.8	F36G9.8	V	V-10H23	100
F37B4.1	F37B4.1	V	V-2H15	100
F37B4.11	F37B4.11	V	V-2J11	100
F37B4.12	F37B4.12	V	V-2J13	100
F37B4.13	F37B4.4	V	V-2H21	100
F37B4.3	F37B4.3	V	V-2H19	100
F37B4.6	F37B4.6	V	V-2J01	100
F37B4.8	F37B4.8	V	V-2J05	100
F37B4.9	F37B4.9	V	V-2J07	100
F37C12.15	F37C12.16	III	III-3H10	100
F37C12.16	F37C12.15	III	III-3H08	100
F37C12.17	F37C12.17	III	III-3H12	100
F38E1.6	F38E1.6	V	V-6A11	100
F38E1.8	F38E1.8	V	V-6A15	100
F38H12.1	F38H12.1	V	V-3D17	100
F38H12.5	F38H12.5	V	V-3D23	100
F40A3.7	F40A3.7	V	V-5P21	100
F40D4.3	F40D4.3	V	V-11B05	100
F40D4.6	F40D4.6	V	V-11B11	100
F40D4.8	F40D4.8	V	V-11B15	100
F40D4.9	F40D4.9	V	V-11B17	100
F40F9.4	F40F9.4	V	V-6D22	100
F40H7.2	F40H7.2	II	II-3K18	100
F40H7.4	F40H7.4	II	II-3K22	100
F41B5.8	F41B5.8	V	V-2K19	100
F41F3.6	F41F3.6	V	V-3D14	100
F41F3.7	F41F3.7	V	V-3D16	100
F41G3.11	F41G3.11	II	II-5O19	100
F42D1.3	F42D1.3	X	X-6J14	100
F43A11.1	F43A11.1	V	V-7J20	100
F44F4.13	F44F4.13	II	II-7H09	100
F44F4.5	F44F4.5	II	II-7F19	100
F44F4.7	F44F4.7	II	II-7F23	100
F46B6.11	F46B6.11	V	V-6J02	100
F47B8.7	F47B8.7	V	V-9M18	100
F47B8.9	F47B8.9	V	V-9M22	100
F47C12.10	F47C12.10	IV	IV-2C05	100
F47C12.3	F47C12.3	IV	IV-2A17	100
F47C12.5	F47C12.5	IV	IV-2A21	100
F47D2.4	F47D2.4	V	V-3J01	100
F47D2.7	F47D2.1	V	V-3H19	100
F47D2.8	F47D2.5	V	V-3J03	100
F47D2.9	F47D2.9	V	V-3J11	100
F47G9.2	F47G9.2	V	V-7P17	100
F48D6.2	F48D6.2	X	X-2H07	100
F48F5.4	F48F5.4	V	V-13C05	100
F48G7.1	F48G7.1	V	V-1G04	100
F49C5.2	F49C5.2	II	II-8K18	100
F49C5.6	F49C5.6	II	II-8M02	100
F49E12.5	F49E12.5	II	II-6K01	100
F49H6.11	F49H6.11	V	V-11K22	100
F49H6.4	F49H6.4	V	V-11K10	100
F52D2.9	F52D2.7	X	X-1N19	100
F53F1.11	F53F1.11	V	V-8J12	100
F53F1.7	F53F1.7	V	V-8J04	100
F53F1.8	F53F1.8	V	V-8J06	100
F53F1.9	F53F1.9	V	V-8J08	100
F53F4.9	F53F4.9	V	V-9A01	100
F54B8.10	F54B8.10	V	V-10O20	100
F54B8.11	F54B8.11	V	V-10O22	100
F54B8.6	F54B8.7	V	V-10O14	100
F54B8.9	F54B8.9	V	V-10O18	100
F54E4.2	F54E4.2	X	X-6F10	100
F54F11.3	F54F11.3	II	II-8D04	100
F55B12.6	F55B12.6	V	V-9I01	100
F55B12.8	F55B12.8	V	V-9I05	100
F55C5.9	F55C5.9	V	V-8A20	100
F56A4.7	F56A4.e	V	V-2E02	100
F56D5.10	F56D5.10	IV	IV-4J14	100
F56D6.5	F56D6.5	IV	IV-2A09	100
F57A8.3	F57A8.3	V	V-7A11	100
F57B7.1	F57B7.1	V	V-7D16	100
F57E7.3	F57E7.3	V	V-11C23	100
F57G8.3	F57G8.3	V	V-10L24	100
F57G8.4	F57G8.4	V	V-10N02	100
F57G8.8	F57G8.2	V	V-10L22	100
F57G9.1	F57G9.2	II	II-8E08	100
F57G9.2	F57G9.1	II	II-8E06	27
F57G9.4	F57G9.4	II	II-8E12	100
F58A6.10	F58A6.10	II	II-4A14	100
F58A6.6	F58A6.6	II	II-4A08	100
F58E10.6	F58E10.6	V	V-9A16	100
F58E2.9	F58E2.9	IV	IV-1H12	100
F58G4.5	F58G4.5	V	V-5H02	100
F58G4.6	F58G4.6	V	V-5H04	100
F58G4.7	F58G4.7	V	V-5H06	100
F59A1.3	F59A1.3	V	V-11F12	100
F59A1.4	F59A1.4	V	V-11F14	100
F59A7.3	F59A7.3	V	V-1P22	100
F59B1.1	F59B1.1	V	V-3A04	100
F59B1.7	F59B1.7	V	V-3A16	100
F59D6.5	F59D6.5	V	V-2B08	100
F59E11.13	F59E11.13	V	V-6G20	100
F59E11.14	F59E11.14	V	V-6G22	100
F59E11.15	F59E11.15	V	V-6G24	100
F59E11.16	F59E11.16	V	V-6I02	100
H05B21.2	C31B8.13	V	V-2L15	100
H05B21.3	H27D07.2	V	V-2L19	100
H05B21.4	H27D07.3	V	V-2L21	100
H06H21.1	H06H21.1	IV	IV-2B17	100
H06H21.2	H06H21.2	IV	IV-2B19	100
H12C20.5	F59B1.5	V	V-3A12	100
H24D24.1	H24D24.1	V	V-10H07	100
H24D24.2	H24D24.2	V	V-10H09	100
H24O09.1	H24O09.d	V	V-1K24	100
H25K10.7	H25K10.7	IV	IV-7J10	100
H27D07.3	H05B21.4	V	V-2N07	100
H27D07.5	H27D07.5	V	V-2N01	100
H27D07.6	H27D07.4	V	V-2L23	99
H34P18.1	H34P18.1	V	V-4P14	100
K01A12.3	K01A12.1	X	X-4K12	100
K01B6.2	K01B6.2	III	III-4P22	100
K02A2.2	K02A2.2	II	II-5J05	100
K02E11.2	K02E11.2	V	V-9I06	100
K02H11.2	K02H11.2	V	V-1P21	100
K02H11.7	K02H11.7	V	V-1B06	100
K03B4.5	K03B4.5	V	V-3F02	100
K03D3.1	K03D3.1	IV	IV-7L06	100
K03D3.12	K03D3.4	IV	IV-7L12	100
K03D7.11	K03D7.2	V	V-11P17	100
K03D7.2	K03D7.11	V	V-11B08	100
K03D7.4	K03D7.4	V	V-11P21	100
K04C1.1	K04C1.1	X	X-6L13	100
K04C1.6	K04C1.6	X	X-6L23	100
K04F1.2	K04F1.2	V	V-1F08	100
K04F1.3	K04F1.3	V	V-1F10	100
K05D4.2	K05D4.2	V	V-10D22	100
K05D4.3	K05D4.3	V	V-10D24	100
K05D4.6	K05D4.6	V	V-10F06	100
K05D4.9	F10A3.5	V	V-10D04	100
K06B4.9	K06B4.9	V	V-10G10	100
K07C6.11	K07C6.11	V	V-3K16	100
K07C6.6	K07C6.6	V	V-3K06	100
K07E8.11	K07E8.11	II	II-1I06	100
K07E8.5	K07E8.8	II	II-1G24	100
K07E8.9	K07E8.9	II	II-1I02	100
K08B5.1	K08B5.1	X	X-7O04	100
K08D9.1	K08D9.1	V	V-2J18	100
K08G2.7	K08G2.7	V	V-10B07	100
K08G2.8	K08G2.8	V	V-10B09	100
K09C6.4	K09C6.4	V	V-1D01	100
K09D9.10	K09D9.10	V	V-3B03	100
K09D9.6	K09D9.6	V	V-3O20	100
K09D9.8	K09D9.8	V	V-3O24	100
K10B4.2	K10B4.2	II	II-1E21	100
K10B4.5	K10B4.5	II	II-1G03	100
K10C9.6	K10C9.6	V	V-1H05	100
K10C9.8	K10C9.8	V	V-1H09	100
K10G4.2	K10G4.2	V	V-11H01	100
K11D12.3	K11D12.3	V	V-4C11	100
K12B6.5	K12B6.5	V	V-4L21	100
K12D9.3	K12D9.3	V	V-2P03	100
K12G11.5	K12G11.5	V	V-8C07	100
M01B2.11	C41G6.2	V	V-9P14	100
M01B2.3	T26E4.13	V	V-10M20	100
M01B2.9	M01B2.9	V	V-10C03	100
M01D1.1	M01D1.1	II	II-1N09	100
M01G12.13	M01G12.1	I	I-6E01	100
M01G12.4	M01G12.10	I	I-6E17	100
M01G12.6	M01G12.4	I	I-6E07	100
M02H5.2	M02H5.f	V	V-1M13	100
M162.3	M162.3	V	V-12F24	100
R03G8.5	R03G8.5	X	X-6K21	100
R03H4.2	R03H4.2	V	V-6I06	100
R03H4.3	R03H4.3	V	V-6I08	100
R03H4.4	R03H4.4	V	V-6I10	100
R03H4.9	R03H4.9	V	V-6I20	100
R04B5.8	R04B5.8	V	V-7C09	100
R04D3.6	R04D3.6	X	X-6A20	100
R04D3.7	F39H11.2	I	I-4E14	100
R04D3.8	R04D3.8	X	X-6A24	100
R04D3.9	R04D3.9	X	X-6C02	100
R05D8.3	R05D8.i	V	V-2D03	100
R05D8.4	C24B9.13	V	V-2B09	100
R05D8.6	R05D8.f	V	V-2B21	100
R05F9.7	R05F9.7	II	II-4G23	100
R05H5.1	R05H5.1	II	II-7M21	100
R05H5.6	R05H5.6	II	II-7O07	100
R07B5.3	R07B5.3	V	V-6J18	100
R07B5.4	R07B5.4	V	V-6J20	100
R07B5.5	R07B5.5	V	V-6J22	100
R07B5.6	R07B5.6	V	V-6J24	100
R07B5.7	R07B5.7	V	V-6L02	100
R08F11.2	R08F11.2	V	V-3E02	100
R08F11.5	R08F11.5	V	V-3E08	100
R08H2.13	R08H2.13	V	V-10K01	100
R08H2.2	R08H2.2	V	V-10I03	100
R08H2.4	R08H2.4	V	V-10I07	100
R08H2.5	R08H2.5	V	V-10I09	100
R08H2.7	R08H2.7	V	V-10I13	100
R09B5.7	R09B5.7	V	V-1N13	100
R09E12.1	R09E12.1	V	V-1O08	100
R09E12.2	R09E12.2	V	V-1O10	100
R09E12.4	R09E12.4	V	V-1O14	100
R09F10.6	R09F10.6	X	X-4C06	100
R10D12.11	R10D12.11	V	V-9O15	100
R10H1.2	R10H1.2	II	II-5L13	100
R11D1.6	R11D1.6	V	V-8O24	100
R11G11.13	R11G11.13	V	V-1A14	100
R11G11.5	R11G11.5	V	V-1O21	100
R11G11.9	R11G11.9	V	V-1A06	100
R13D11.1	R13D11.1	V	V-1O22	100
R13D11.3	R13D11.3	V	V-1O24	100
R13D11.6	R13D11.6	V	V-1B05	100
R13D7.10	R13D7.10	V	V-5I10	100
R13D7.3	R13D7.3	V	V-5G24	100
R13D7.6	R13D7.6	V	V-5I04	100
R13F6.3	R13F6.3	III	III-3H21	100
R13H4.7	R13H4.7	V	V-8A21	100
R13H7.1	R13H7.1	IV	IV-3I20	100
R186.2	R186.2	V	V-8L11	100
R52.7	R52.7	II	II-2K02	100
T01C4.3	T01C4.3	V	V-5I17	100
T01C4.4	T01C4.4	V	V-5I19	100
T01D3.4	T01D3.4	V	V-9C11	100
T01G5.4	T01G5.4	V	V-9L08	100
T01G5.5	T01G5.5	V	V-9L10	100
T01G6.3	T01G6.3	V	V-1M21	100
T01G6.9	T01G6.9	V	V-1O09	100
T02B11.1	T02B11.1	V	V-1D13	100
T02B11.5	T02B11.5	V	V-1D21	100
T02B5.4	T02B5.4	V	V-9E24	100
T02D1.3	T02D1.3	IV	IV-8G06	100
T03D3.11	T03D3.6	V	V-2F19	100
T03D3.12	T03D3.12	V	V-2H07	100
T03D3.14	T03D3.13	V	V-2H09	100
T03D3.3	T03D3.3	V	V-2F13	100
T03D3.4	T03D3.4	V	V-2F15	100
T03E6.4	Y32B12B.5	V	V-11G15	100
T03E6.9	T03E6.8	V	V-11I09	100
T03F7.2	T03F7.2	V	V-7P03	100
T03G11.2	T03G11.2	X	X-2P12	100
T04A11.7	T04A11.7	IV	IV-6L23	100
T04A11.8	T04A11.8	IV	IV-6N01	100
T04A11.9	T04A11.9	IV	IV-6N03	100
T04A8.1	T04A8.1	III	III-2I08	100
T04A8.2	T04A8.2	III	III-2I10	100
T04C12.2	T04C12.2	V	V-7H01	100
T05A7.8	T05A7.8	II	II-3N20	100
T05B11.2	C13D9.3	V	V-4A17	100
T05B11.6	T05B11.2	V	V-5J21	100
T05B4.5	T05B4.5	V	V-3F09	100
T05B4.6	T05B4.6	V	V-3F11	100
T05B4.7	T05B4.7	V	V-3F13	100
T05E12.4	T05E12.4	V	V-11M22	100
T05G11.2	T05G11.2	V	V-10F21	100
T05G11.3	T05G11.3	V	V-10F23	100
T05G11.7	T05G11.7	V	V-10H05	100
T06C10.2	T06C10.2	IV	IV-4A11	100
T06C12.1	T06C12.1	V	V-10B11	100
T06C12.11	T06C12.11	V	V-10D07	100
T06C12.3	T06C12.3	V	V-10B15	100
T06E4.7	T06E4.7	V	V-6B10	100
T06E6.11	T06E6.11	V	V-10K23	100
T06E6.7	T06E6.7	V	V-10K15	100
T06E6.8	T06E6.8	V	V-10K17	100
T06G6.1	T06G6.1	I	I-6O14	100
T06G6.7	T06G6.7	I	I-6B01	100
T07C12.1	T07C12.1	V	V-6N08	100
T07C12.6	T07C12.6	V	V-6N16	100
T07H8.1	T07H8.1	V	V-5C17	100
T07H8.5	T07H8.5	V	V-5E01	100
T08B6.3	T08B6.3	IV	IV-2F07	100
T08G3.1	T08G3.1	V	V-11A21	81
T08G3.10	T08G3.10	V	V-11C15	100
T08G3.3	T08G3.3	V	V-11C01	100
T08G3.5	T08G3.5	V	V-11C05	100
T09D3.1	T09D3.1	V	V-4M21	100
T09D3.6	T09D3.2	V	V-4M23	100
T09E8.5	T09E8.5	V	V-8B10	100
T09F5.3	T09F5.3	V	V-9N02	100
T10C6.2	C06C6.2	V	V-10J17	100
T10C6.3	T10C6.3	V	V-10L11	100
T10C6.4	T10C6.4	V	V-10L13	100
T10D4.10	T10D4.10	II	II-3A07	100
T10D4.14	T10D4.1	II	II-2P14	100
T10D4.5	T10D4.5	II	II-2P22	100
T10D4.8	T10D4.8	II	II-3A03	100
T10D4.9	T10D4.9	II	II-3A05	100
T10E10.3	T10E10.3	X	X-7N12	100
T10G3.4	T10G3.4	V	V-8L20	100
T10H4.2	T10H4.2	V	V-10C07	100
T10H4.3	T10H4.3	V	V-10C09	100
T10H4.5	T10H4.5	V	V-10C13	100
T10H4.8	T10H4.8	V	V-10C19	100
T10H4.9	T10H4.9	V	V-10C21	100
T10H9.1	T10H9.1	V	V-4J08	100
T11F1.1	T11F1.1	II	II-2H24	99
T11F1.5	T11F1.5	II	II-2J06	100
T12A2.11	T12A2.11	III	III-3E14	100
T12A2.12	T12A2.12	III	III-3E16	100
T12A2.13	T12A2.13	III	III-3E18	100
T12A7.7	T12A7.1	IV	IV-6C14	100
T13A10.9	T13A10.7	IV	IV-3M21	100
T13F2.5	T13F2.5	IV	IV-5E21	100
T13F3.1	T13F3.1	V	V-10J04	100
T15B7.11	T15B7.11	V	V-5A11	100
T16A9.2	T16A9.2	V	V-9G20	100
T16H12.8	T16H12.8	III	III-5M18	100
T19C4.3	T19C4.3	V	V-7J17	100
T19C4.4	T19C4.4	V	V-7J19	100
T19C9.1	F08E10.2	V	V-11P05	100
T19D12.8	T19D12.8	II	II-5K11	100
T19H12.4	T19H12.4	V	V-3L14	100
T19H12.5	T19H12.5	V	V-3L16	100
T19H12.7	T19H12.7	V	V-3L20	100
T20B3.4	T20B3.4	V	V-11A10	100
T20B3.5	T20B3.5	V	V-11A12	100
T20C4.1	T20C4.1	V	V-3G15	100
T20D4.1	T20D4.1	V	V-3E05	100
T20D4.18	T20D4.18	V	V-3G11	100
T20D4.2	T20D4.2	V	V-3E07	100
T21B4.1	T21B4.1	II	II-8I16	100
T21B4.12	T21B4.12	II	II-8K14	100
T21B4.14	T21B4.10	II	II-8K10	100
T21B4.5	T21B4.5	II	II-8I24	100
T21B4.6	T21B4.6	II	II-8K02	100
T21B4.7	T21B4.7	II	II-8K04	100
T21B4.8	T21B4.8	II	II-8K06	100
T21B4.9	T21B4.9	II	II-8K08	100
T21C9.7	T21C9.7	V	V-7G10	100
T21D12.5	T21D12.5	IV	IV-1E23	100
T21H8.2	T21H8.2	X	X-6B19	100
T21H8.3	T21H8.3	X	X-6B21	100
T22B7.5	T22B7.6	X	X-3K07	100
T22H2.1	T22H2.1	I	I-5J08	100
T22H2.3	T22H2.3	I	I-5J12	100
T22H6.3	T22H6.3	X	X-6E13	100
T22H6.4	T22H6.4	X	X-6E15	100
T23D5.1	T23D5.1	V	V-10I14	100
T23D5.12	T23D5.12	V	V-10K08	100
T23D5.2	T23D5.2	V	V-10I16	100
T23D5.8	T23D5.11	V	V-10K06	100
T23F1.3	T23F1.3	V	V-10M21	100
T23F1.4	T23F1.4	V	V-10M23	100
T23F11.5	T23F11.5	III	III-2I06	100
T24A6.10	T24A6.10	V	V-3K23	100
T24A6.13	T24A6.12	V	V-3M03	100
T24A6.14	T24A6.14	V	V-3M07	100
T24A6.4	T24A6.4	V	V-3K11	100
T24A6.5	T24A6.5	V	V-3K13	100
T24E12.4	T24E12.4	II	II-3B05	100
T24E12.8	T24E12.8	II	II-3B11	100
T26E4.12	M01B2.2	V	V-10A13	100
T26E4.14	T26E4.14	V	V-10M22	100
T26E4.15	M01B2.7	V	V-10A23	100
T26H2.8	T26H2.8	V	V-12O02	100
T26H5.3	T26H5.3	V	V-10M11	100
T26H5.5	T26H5.5	V	V-10M15	100
T26H8.2	T26H8.2	V	V-10E07	100
T26H8.5	ZK1037.11	V	V-10G07	100
T27A1.7	T27A1.1	II	II-1C04	100
T27C10.2	T27C10.2	I	I-5B13	100
T27C4.3	T27C4.3	V	V-3C12	100
T27C5.2	T27C5.3	V	V-11L09	98
T27C5.5	Y102A5C.31	V	V-11I22	100
T27D1.3	T27D1.3	III	III-1H14	100
T28A11.12	T28A11.12	V	V-2N06	100
T28A11.15	T28A11.15	V	V-2N12	100
T28A11.7	T28A11.7	V	V-2L20	100
T28A11.9	T28A11.9	V	V-2L24	100
VC27A7L.1	VC27A7L.1	V	V-8M05	100
W02F12.7	W02F12.7	V	V-4L18	100
W03D2.10	W03D2.10	IV	IV-2E15	100
W03F9.6	W03F9.6	V	V-1C19	100
W05B10.5	W05B10.5	V	V-8O06	100
W05E7.2	W05E7.2	IV	IV-1F16	100
W05H5.1	W05H5.1	II	II-8G08	99
W05H5.4	W05H5.4	II	II-8G14	100
W05H5.6	W05H5.6	II	II-8G16	100
W05H5.7	W05H5.7	II	II-8G18	100
W06D12.4	W06D12.4	V	V-11H18	100
W06G6.3	W06G6.3	V	V-11K01	100
W06G6.6	W06G6.8	V	V-11K09	100
W06G6.8	W06G6.6	V	V-11K05	100
W07A8.1	W07A8.1	V	V-13M15	100
W07G4.6	W07G4.6	V	V-8N23	100
W09D6.2	W09D6.2	III	III-5J10	100
W09D6.3	W09D6.3	III	III-5J12	100
W10G11.10	W10G11.10	II	II-3E20	100
W10G11.9	W10G11.9	II	II-3E18	100
Y102A5C.15	Y102A5C.15	V	V-11G16	100
Y102A5C.21	Y102A5C.21	V	V-11I04	100
Y102A5C.22	Y102A5C.22	V	V-11I06	100
Y102A5C.23	Y102A5C.23	V	V-11I08	100
Y102A5C.24	Y102A5C.24	V	V-11I10	100
Y102A5C.28	Y102A5C.28	V	V-11I18	100
Y102A5C.29	ZK666.10	II	II-7I02	100
Y102A5C.31	T27C5.5	V	V-11L13	100
Y102A5C.33	Y102A5C.33	V	V-11K02	100
Y105C5A.11	ZC204.4	II	II-1P12	100
Y113G7A.1	Y113G7A.1	V	V-12J04	100
Y113G7B.2	Y113G7B.2	V	V-12L08	100
Y19D10A.1	Y19D10A.q	V	V-2C06	100
Y19D10A.2	C01B4.3	V	V-2E20	100
Y22D7AR.8	Y119D3_464.i	III	III-7E01	100
Y22F5A.2	Y22F5A.2	V	V-7K01	100
Y25C1A.10	Y25C1A.10	II	II-2P06	100
Y25C1A.12	Y25C1A.12	II	II-2P10	100
Y25C1A.9	Y25C1A.9	II	II-2P04	99
Y26G10.4	Y26G10.1	V	V-11H08	100
Y27F2A.10	Y27F2A.f	II	II-3A21	100
Y27F2A.11	F22E5.15	II	II-2P03	100
Y27F2A.3	Y27F2A.h	II	II-3C01	100
Y27F2A.4	Y27F2A.g	II	II-3A23	100
Y2H9A.2	Y2H9A.2	V	V-8J16	100
Y32B12C.2	Y32B12C.2	V	V-11I13	100
Y38A10A.1	F53F1.10	V	V-8J10	100
Y38C9B.2	B0348.1	V	V-1A03	100
Y38H6C.12	Y38H6C.12	V	V-13E21	100
Y38H6C.2	Y38H6C.2	V	V-13E01	100
Y39A3B.4	Y39A3B.4	III	III-1B05	100
Y39C12A.5	Y39C12A.e	IV	IV-6D01	100
Y39G8B.3	Y39G8B.c	II	II-8P14	100
Y39H10B.1	Y39H10B.1	V	V-3A22	100
Y40D12A.3	Y40D12A.3	III	III-3D15	100
Y40H7A.5	F26G5.3	V	V-3P24	100
Y41E3.12	Y41E3.12	IV	IV-7N11	100
Y43F8A.4	Y116F11A.o	V	V-12P09	100
Y44A6B.1	Y44A6B.1	V	V-13K11	100
Y44A6B.2	Y44A6B.2	V	V-13K13	100
Y45F10B.4	T04A11.10	IV	IV-6N05	100
Y45F10B.5	Y45F10B.5	IV	IV-7O13	100
Y45F10B.6	F53B2.4	IV	IV-6N15	100
Y45G12C.10	C13B7.5	V	V-2C16	100
Y45G12C.14	Y45G12C.14	V	V-2I14	100
Y45G12C.5	Y45G12C.5	V	V-2G20	100
Y45G12C.7	C13B7.3	V	V-2C12	99
Y45G12C.8	Y19D10A.b	V	V-2O23	100
Y46H3A.1	Y32G9B_366.d	V	V-13G04	100
Y46H3C.1	Y46H3C.g	V	V-1H24	100
Y47G7B.1	Y47G7B.1	II	II-2P17	100
Y48A6B.1	Y48A6B.1	III	III-5H08	100
Y48C3A.11	Y48C3A.m	II	II-8P03	47
Y49C4A.6	Y49C4A_70.b	V	V-13I22	100
Y49F6A.3	Y49F6A.e	II	II-3G22	100
Y49F6B.11	Y49F6B.b	II	II-3A10	100
Y51A2D.12	Y51A2D.12	V	V-12K15	100
Y54G11A.12	Y54G11A.12	II	II-9I13	100
Y54G11B.1	Y54G11B.1	II	II-9K21	100
Y55F3C.2	Y55F3C.b	IV	IV-1C10	100
Y57A10B.4	Y57A10B.4	II	II-8C18	100
Y57A10C.3	Y57A10C.3	II	II-8E16	100
Y57A10C.4	Y57A10C.4	II	II-8E18	100
Y57A10C.7	Y57A10C.7	II	II-8E24	100
Y57A10C.8	Y57A10C.8	II	II-8G02	100
Y57G7A.4	Y57G7A.4	II	II-1F12	100
Y57G7A.7	Y57G7A.7	II	II-1F18	100
Y5H2B.7	Y5H2B.a	V	V-2G13	100
Y61B8A.1	Y68A4A.7	V	V-11D15	100
Y61B8B.1	Y102A5C.32	V	V-11I24	100
Y62E10A.4	Y62E10A.b	IV	IV-7G21	100
Y62H9A.10	Y62H9A.10	X	X-5N23	100
Y64G10A.8	Y64G10A.c	IV	IV-7B21	100
Y68A4A.2	F20E11.1	V	V-11N01	100
Y68A4A.3	Y68A4A.3	V	V-11D07	100
Y69E1A.6	Y69E1A.6	IV	IV-5F20	100
Y6E2A.1	Y6E2A.1	V	V-10G20	100
Y6E2A.2	Y6E2A.2	V	V-10G22	100
Y6E2A.6	Y6E2A.6	V	V-10I06	100
Y73C8A.1	Y73C8A.1	V	V-2L06	100
Y73C8C.5	Y73C8C.5	V	V-2F08	100
Y73C8C.6	Y73C8C.6	V	V-2F10	100
Y73C8C.9	Y73C8C.9	V	V-2F16	100
Y94A7B.1	Y94A7B.1	V	V-11J18	100
Y94A7B.3	Y94A7B.3	V	V-11J22	100
Y94A7B.5	Y94A7B.5	V	V-11L02	100
Y9C9A.11	Y9C9A_53.b	IV	IV-8P14	100
Y9C9A.18	T08B6.8	IV	IV-2F17	100
ZC132.3	ZC132.3	V	V-3J17	100
ZC132.7	ZC132.2	V	V-3J15	100
ZC142.1	ZC142.1	V	V-3H15	100
ZC142.2	ZC142.2	V	V-3H17	100
ZC204.15	ZC204.15	II	II-2A09	100
ZC204.5	ZC204.5	II	II-1P14	100
ZC239.10	ZC239.11	II	II-3E03	100
ZC239.19	F22E5.14	II	II-2P01	100
ZC239.8	ZC239.8	II	II-3C21	100
ZC239.9	F22E5.4	II	II-2N05	100
ZC317.4	ZC317.4	V	V-4A18	100
ZC404.10	ZC404.10	V	V-4P10	100
ZC404.11	ZC404.11	V	V-4P12	100
ZC404.5	ZC404.5	V	V-4N24	100
ZC455.11	ZC455.11	V	V-8F05	100
ZC455.7	ZC455.7	V	V-8D21	100
ZC455.8	ZC455.8	V	V-8D23	100
ZC513.11	ZC513.11	V	V-5D22	100
ZC513.9	ZC513.9	V	V-5D18	100
ZK1037.3	ZK1037.3	V	V-10E15	100
ZK228.5	ZK228.5	V	V-12I15	100
ZK228.7	ZK228.7	V	V-12I19	100
ZK262.1	ZK262.1	V	V-12G07	100
ZK262.10	ZK262.10	V	V-12I01	100
ZK262.11	C43D7.6	V	V-12D01	100
ZK262.7	ZK262.6	V	V-12G17	100
ZK678.6	ZK678.6	X	X-7O17	100
ZK697.10	ZK697.10	V	V-1J22	100
ZK697.11	ZK697.11	V	V-1J24	100
ZK697.4	ZK697.4	V	V-1J10	100
ZK697.5	Y46H3C.h	V	V-1J02	100
ZK721.4	ZK721.4	X	X-4O20	100
ZK829.8	ZK829.8	IV	IV-6I24	100
ZK863.5	ZK863.5	V	V-8M15	100

## Sheet: TM with additional domains
transmembrane proteins with additional domains
Genes without RNAi clone
AC3.10, AC3.2, AC3.8, AC7.1, AH6.2, AH9.1, B0024.3, B0035.18, B0035.2, B0207.12, B0213.2, B0218.2, B0222.10, B0222.3, B0240.1, B0240.2, B0244.10, B0250.9, B0252.1, B0273.4, B0284.3, B0303.4, B0304.3, B0331.2, B0334.6, B0348.1, B0348.2, B0361.11, B0361.8, B0395.1, B0454.6, B0511.13, B0511.2, B0513.9, B0563.6, C01B10.10, C01B10.4, C01B4.9, C01C10.1, C01G6.1, C02F5.13, C03B1.13, C03B8.1, C04A2.7, C0…
Gene	JAclone	Chromosome	Location	Score
F53G12.3	F56C11.1	I	I-1A05	100
F56C11.2	F56C11.2	I	I-1A07	100
F56C11.1	F53G12.2	I	I-1A17	100
C53D5.5	C53D5.b	I	I-1C15	100
W04C9.1	W04C9.1	I	I-1E23	100
T06A4.2	T06A4.2	I	I-1G21	100
Y34D9B.1	Y95B8A_85.a	I	I-1K13	100
M01D7.6	M01D7.6	I	I-1A20	100
F12B6.1	F12B6.1	I	I-1C02	100
F12B6.2	F12B6.2	I	I-1C04	100
W03F11.2	W03F11.2	I	I-1C10	100
W03F11.4	W03F11.4	I	I-1C14	100
T16H5.1	T16H5.1	I	I-1E16	100
C55C2.5	C55C2.5	I	I-1G02	100
K07A3.2	K07A3.a	I	I-1G04	100
Y23H5A.5	Y23H5A.6	I	I-1G20	100
W03D8.6	W03D8.6	I	I-1K08	100
W03D8.10	W03D8.9	I	I-1K14	100
Y54E10BR.1	M01B12.2	I	I-1M06	100
W01B11.2	W01B11.2	I	I-1O16	100
K03E5.1	K03E5.1	I	I-1D05	100
T28F2.7	T28F2.7	I	I-1F01	100
Y8G1A.2	Y8G1A.2	I	I-1H11	100
ZK770.1	ZK770.1	I	I-1H13	100
ZK770.3	ZK770.3	I	I-1H15	100
C32E8.8	C32E8.8	I	I-1J07	100
T21E3.3	T21E3.3	I	I-1P09	100
F28H1.4	F47B3.3	I	I-1P15	100
C24G7.1	C24G7.1	I	I-1D02	100
C24G7.2	C24G7.2	I	I-1D04	100
C24G7.4	C24G7.4	I	I-1D08	100
R12E2.2	R12E2.2	I	I-1F08	100
R12E2.4	R12E2.4	I	I-1F12	100
R12E2.5	R12E2.5	I	I-1F14	100
R12E2.9	R12E2.9	I	I-1F22	100
ZK973.5	ZK973.j	I	I-1N16	100
C41D7.2	C41D7.2	I	I-2A01	100
T01A4.1	T01A4.1	I	I-2A03	100
D1007.5	D1007.5	I	I-2A17	100
C10H11.3	C10H11.3	I	I-2G19	100
C10H11.5	C10H11.5	I	I-2G23	100
C10H11.6	C10H11.6	I	I-2I01	100
F57C9.6	F57C9.6	I	I-2K15	100
F25F8.2	F25F8.2	I	I-2M05	100
F21F3.3	F21F3.3	I	I-2M11	100
W03G9.1	W03G9.1	I	I-2O09	100
F54C1.1	F54C1.1	I	I-2O23	100
Y110A7A.3	Y110A7A.r	I	I-2E22	100
C01G8.2	C01G8.2	I	I-2I08	100
C01G8.4	C01G8.4	I	I-2I12	100
F48C1.1	F48C1.1	I	I-2I22	100
F48C1.2	F48C1.2	I	I-2I24	100
F55A12.4	F55A12.4	I	I-2K20	100
C24A11.8	C24A11.2	I	I-2M10	100
C09D4.1	C09D4.1	I	I-2B11	100
F59A3.1	F59A3.1	I	I-2B23	100
F59A3.4	F59A3.4	I	I-2D05	100
M01A10.3	M01A10.3	I	I-2D23	100
M01E11.1	M01E11.1	I	I-2F05	100
F55F8.1	F55F8.1	I	I-2H17	100
F55F8.9	F55F8.9	I	I-2J09	100
T19B4.7	T19B4.6	I	I-2J21	100
F56H1.1	F56H1.1	I	I-2L07	100
F56H1.2	F56H1.2	I	I-2L09	100
F56H1.3	F56H1.3	I	I-2L11	100
T22E7.1	T22E7.1	I	I-2L17	100
T22E7.2	T22E7.2	I	I-2L19	100
F33D11.5	F33D11.5	I	I-2P11	100
F33D11.9	F33D11.9	I	I-2P19	100
F33D11.11	F33D11.11	I	I-2P23	100
C34G6.4	C34G6.4	I	I-2B08	100
C34G6.6	C34G6.6	I	I-2B12	100
C27A12.9	C27A12.9	I	I-2H16	100
ZK484.2	ZK484.2	I	I-2H20	100
F56F4.3	F56F4.3	I	I-2L04	100
T09B4.1	T09B4.1	I	I-2L14	100
T19D7.1	T08B2.3	I	I-2N22	100
C48E7.5	C48E7.4	I	I-2P24	100
C48E7.8	C48E7.8	I	I-3A07	100
C48E7.9	C48E7.9	I	I-3A09	100
K04F10.4	K04F10.4	I	I-3E03	100
ZC328.1	ZC328.1	I	I-3E19	100
ZC328.3	ZC328.3	I	I-3E23	100
F37E3.2	F37E3.2	I	I-3G11	100
T23H2.2	T23H2.2	I	I-3G17	100
K06A5.2	K06A5.2	I	I-3I05	100
C55B7.6	C55B7.6	I	I-3K03	100
T10E9.4	T10E9.4	I	I-3K23	100
T10E9.6	T10E9.6	I	I-3M03	100
D2092.1	D2092.1	I	I-3O15	100
D2092.3	D2092.3	I	I-3O19	100
D2092.5	D2092.5	I	I-3O23	100
D2092.7	D2092.7	I	I-3A04	100
T23B3.2	T23B3.2	I	I-3C08	100
T23B3.4	T23B3.4	I	I-3C12	100
W02D3.4	W02D3.4	I	I-3C24	100
W02D3.6	W02D3.6	I	I-3E04	100
E02D9.1	C37A2.1	I	I-3E24	100
K02F2.6	K02F2.6	I	I-3I06	100
C30F12.6	C30F12.6	I	I-3M14	100
M05B5.1	H06O01.4	I	I-3M24	100
W01A8.4	W01A8.4	I	I-3O12	100
K07G5.5	K07G5.5	I	I-3D13	100
C01H6.6	C01H6.6	I	I-3F13	100
F21C3.1	F21C3.1	I	I-3H17	100
F13G3.7	F13G3.7	I	I-3J17	100
F13G3.8	F13G3.8	I	I-3J19	100
F13G3.9	F13G3.9	I	I-3J21	100
F07A5.1	F07A5.1	I	I-3L13	100
C15A11.7	C15A11.7	I	I-3N15	100
T28F4.2	T28F4.2	I	I-3P03	100
T25G3.2	T25G3.2	I	I-3B08	100
F29D11.1	F29D11.1	I	I-3D10	100
T23G11.6	T23G11.6	I	I-3F14	100
T24B1.1	T23G11.8	I	I-3F18	100
T22C1.7	T22C1.7	I	I-3N10	100
C54G4.4	C54G4.4	I	I-3P06	100
C54G4.8	C54G4.8	I	I-3P14	100
K04G2.9	K04G2.9	I	I-4A09	100
F08A10.1	F08A10.1	I	I-4C11	100
T02E1.7	T02E1.7	I	I-4E01	100
ZK265.9	ZK265.5	I	I-4E13	100
T01G9.3	T01G9.3	I	I-4G01	100
F52B5.1	F52B5.1	I	I-4G09	100
F16D3.7	F16D3.7	I	I-4I13	100
T19A6.4	T19A6.3	I	I-4I19	100
F02E9.7	F02E9.7	I	I-4K09	100
K02B12.3	K02B12.3	I	I-4M19	100
T01H8.5	T01H8.5	I	I-4O21	100
F43G9.2	F43G9.2	I	I-4A16	100
F43G9.3	F43G9.3	I	I-4A18	100
F43G9.6	F43G9.6	I	I-4A24	100
VF39H2L.1	VF39H2L.1	I	I-4C14	100
K07A12.2	K07A12.2	I	I-4E02	100
C36B1.12	C36B1.12	I	I-4G20	100
DY3.7	DY3.7	I	I-4I10	100
F36A2.4	F36A2.4	I	I-4I18	100
F36A2.9	F36A2.9	I	I-4K02	100
F55H12.1	F55H12.1	I	I-4K22	100
F55H12.3	F55H12.3	I	I-4M02	100
T08G11.5	T08G11.5	I	I-4M14	100
F53B6.4	F53B6.4	I	I-4M20	100
F53B6.6	F53B6.6	I	I-4M24	100
F36F2.5	F36F2.5	I	I-4B05	100
C31H5.3	C31H5.3	I	I-4B09	100
ZK858.1	ZK858.1	I	I-4D11	100
ZK858.5	ZK858.5	I	I-4D19	100
ZK858.6	ZK858.6	I	I-4D21	100
ZK858.7	ZK858.7	I	I-4D23	100
VF36H2L.1	VF36H2L.1	I	I-4H01	100
F36H2.1	F36H2.1	I	I-4H03	100
F36H2.2	F36H2.2	I	I-4H05	100
C17E4.3	C17E4.3	I	I-4L09	100
F46A9.3	F46A9.3	I	I-4N07	100
F30A10.4	F30A10.4	I	I-4N21	100
F30A10.6	F30A10.6	I	I-4P01	100
K07A1.8	K07A1.8	I	I-4D06	100
T05F1.1	T05F1.1	I	I-4D18	100
C04F12.10	C04F12.10	I	I-4H24	100
F26E4.6	F26E4.6	I	I-4L02	100
F26E4.11	F26E4.11	I	I-4L12	100
F35C12.2	F35C12.2	I	I-4L20	100
K10C3.3	K10C3.3	I	I-4N08	100
T23H4.1	T23H4.1	I	I-4N16	100
F52F12.1	F52F12.1	I	I-4N22	100
T24D1.4	T24D1.4	I	I-5A11	100
T23D8.1	T23D8.1	I	I-5A13	100
F16C3.1	F16C3.1	I	I-5G09	100
C25A1.5	C25A1.5	I	I-5G21	100
ZC434.6	ZC434.6	I	I-5M17	100
F45H11.4	F45H11.4	I	I-5O07	100
F25D7.1	F25D7.1	I	I-5O09	100
F25D7.2	F25D7.2	I	I-5O11	100
F25D7.5	F25D7.5	I	I-5O17	100
Y106G6H.8	Y106G6H.8	I	I-5A10	100
F59C6.2	F59C6.2	I	I-5C16	100
T22A3.6	T22A3.6	I	I-5G20	100
B0511.12	B0511.12	I	I-5K06	100
C34B2.8	C34B2.8	I	I-5K22	100
C34B2.10	C34B2.10	I	I-5M02	100
F55A3.1	F55A3.1	I	I-5O04	100
Y52B11A.7	Y52B11A.7	I	I-5F09	100
W02B9.1	W02B9.1	I	I-5F19	100
F36D1.8	F36D1.8	I	I-5L21	100
Y47H9A.1	C17D12.3	I	I-5F22	100
C17D12.6	C17D12.6	I	I-5H04	100
C17D12.3	Y47H9A.1	I	I-5H08	100
W04G5.5	W04G5.5	I	I-5H18	100
T22H2.6	T22H2.6	I	I-5J18	100
F35E2.6	F35E2.6	I	I-5L06	100
Y47H9C.4	Y47H9C.4	I	I-5N22	100
Y73B6BL.7	Y47H9C.6	I	I-5P02	100
Y53C10A.9	Y53C10A.9	I	I-6C03	100
R05D7.3	R05D7.3	I	I-6G23	100
F41D3.2	F41D3.2	I	I-6I19	100
F41D3.4	F41D3.4	I	I-6I23	100
F56H6.12	F56H6.11	I	I-6M11	100
F56H6.11	F56H6.12	I	I-6M13	100
T09E11.5	T09E11.5	I	I-6O15	100
T15D6.5	T15D6.5	I	I-6A14	100
T15D6.11	T15D6.8	I	I-6A20	100
E03H4.7	E03H4.7	I	I-6C18	100
T27F6.6	T27F6.6	I	I-6G10	100
W02D9.2	W02D9.2	I	I-6I02	100
T07D10.2	T07D10.2	I	I-6K10	100
Y18D10A.6	Y18D10A.6	I	I-6D15	100
Y18D10A.7	Y18D10A.7	I	I-6D17	100
Y18D10A.12	Y18D10A.12	I	I-6F03	100
Y18D10A.23	Y18D10A.23	I	I-6F23	100
C47B2.1	C47B2.1	I	I-6H13	100
W05B5.2	W05B5.2	I	I-6J11	100
Y50D4B.5	F17B5.3	I	I-6N15	100
ZK1053.6	ZK1053.6	I	I-6P19	100
M01E5.1	M01E5.1	I	I-6B12	100
C01A2.3	C01A2.3	I	I-6F08	100
W05H12.1	Y40B1B.4	I	I-6F22	100
Y87G2A.14	Y87G2A.b	I	I-6J02	100
Y87G2A.18	Y87G2A.d	I	I-6J06	100
Y87G2A.13	Y87G2A.v	I	I-6L16	100
Y116A8C.16	W09C5.9	I	I-6N16	100
Y6B3B.3	Y6B3B.3	I	I-6P08	100
Y6B3B.5	Y6B3B.5	I	I-6P12	100
Y6B3B.10	Y6B3B.10	I	I-6P22	100
Y6B3B.11	Y6B3B.11	I	I-6P24	100
Y71A12C.2	Y71A12C.2	I	I-7E03	100
Y63D3A.6	Y63D3A.6a	I	I-7G07	100
Y63D3A.8	Y63D3A.8	I	I-7G11	100
C37A5.1	C37A5.1	I	I-7G19	100
C37A5.2	C37A5.4	I	I-7G23	100
ZK849.5	ZK849.5	I	I-7I15	100
C49A1.2	C49A1.2	I	I-7I19	100
C49A1.3	C49A1.3	I	I-7I21	100
F49B2.6	F49B2.6	I	I-7M11	100
Y54E5A.1	Y105E8B.g	I	I-7C16	100
K05C4.2	K05C4.2	I	I-7E12	100
K05C4.11	K05C4.11	I	I-7G06	100
F39B2.8	F39B2.8	I	I-7G22	100
Y54E5B.1	Y54E5B.1	I	I-7I10	100
ZK270.1	ZK270.1	I	I-7K14	100
F31C3.4	F31C3.4	I	I-7O08	100
Y18H1A.14	Y18H1A_68.h	I	I-7D07	100
Y34D9A.2	Y34D9A_152.d	I	I-7F11	100
Y39G10AR.6	Y39G10A_243.c	I	I-7H21	100
F12B6.3	Y39G10B_248.b	I	I-7L03	100
Y47G6A.2	Y47G6A_240.b	I	I-7L13	100
Y47G6A.1	Y47G6A_243.b	I	I-7N05	100
Y48G8AL.13	Y48G8A_3051.b	I	I-7F20	100
Y54E10BR.7	Y54E10B_159.b	I	I-7N06	100
Y71F9AR.1	Y71F9A_295.a	I	I-8G07	100
Y71F9B.8	Y71F9B_297.c	I	I-8I15	100
Y71G12B.25	Y71G12A_201.a	I	I-8M17	100
C01B12.3	C01B12.3	II	II-1A07	100
C01B12.5	C01B12.5	II	II-1A11	100
F23F1.6	F23F1.6	II	II-1C05	100
C50D2.2	C50D2.2	II	II-1E05	100
K10B4.4	K10B4.4	II	II-1G01	100
T25D3.4	T25D3.4	II	II-1G11	100
F48A11.1	F48A11.1	II	II-1I01	100
K01A2.1	K01A2.1	II	II-1K13	100
C03H5.2	C03H5.2	II	II-1M21	100
C03H5.6	C03H5.6	II	II-1O05	100
T27A1.4	T27A1.4	II	II-1C10	100
T27A1.5	T27A1.5	II	II-1C12	100
C09E8.3	C09E8.3	II	II-1C22	100
T04B8.5	T04B8.5	II	II-1G12	100
R155.2	C08G5.1	II	II-1M10	100
K02E7.10	K02E7.10	II	II-1P21	100
T13B5.1	T13B5.1	II	II-1B02	100
T13B5.4	T13B5.4	II	II-1B06	100
F47F6.3	F47F6.3	II	II-1D20	100
Y57G7A.6	Y57G7A.6	II	II-1F16	100
F54D12.3	F54D12.3	II	II-1H24	100
H17B01.1	H17B01.1a	II	II-1J12	100
F58E1.6	F58E1.6	II	II-2A21	100
F45C12.6	F45C12.6	II	II-2E01	100
F36H5.5	F36H5.5	II	II-2G09	100
F45C12.5	C08F1.6	II	II-2I03	100
C52E2.7	C52E2.b	II	II-2K05	100
F52C6.4	F52C6.3	II	II-2O15	100
F07E5.8	F07E5.8	II	II-2G18	100
K09F6.4	K09F6.4	II	II-2O10	100
Y48G9A.10	ZK1240.6	II	II-2B19	100
K02F6.3	K02F6.3	II	II-2H21	100
K02F6.4	K02F6.4	II	II-2H23	100
D2062.12	D2062.3	II	II-2L05	100
F34D6.3	F34D6.3	II	II-2P11	100
F34D6.4	F34D6.4	II	II-2P13	100
K12H6.6	K12H6.6	II	II-2F22	100
Y25C1A.7	Y25C1A.7a	II	II-2N24	100
F22E5.11	ZC239.2	II	II-3C09	100
ZC239.16	ZC239.16	II	II-3E13	100
ZC239.17	ZC239.17	II	II-3E15	100
C17F4.6	C17F4.6	II	II-3G05	100
F02E11.1	F02E11.1	II	II-3G07	100
T06D4.4	T06D4.4	II	II-3M01	100
F18A12.5	F18A12.5	II	II-3M13	100
Y49F6B.9	Y49F6B.e	II	II-3A16	100
W10G11.16	W10G11.16	II	II-3G08	100
F40E12.2	F40E12.2	II	II-3I04	100
C17A2.5	C17A2.5	II	II-3F07	100
C49D10.4	C49D10.4	II	II-3F21	100
C49D10.8	C49D10.8	II	II-3H05	100
F53C3.4	F53C3.4	II	II-3H17	100
F53C3.5	F53C3.5	II	II-3H19	100
F53C3.6	F53C3.6	II	II-3H21	100
F53C3.13	F53C3.13	II	II-3J11	100
R11F4.2	R11F4.2	II	II-3N07	100
F31D5.2	F31D5.2	II	II-3P21	100
F31D5.3	F31D5.3	II	II-3P23	100
F31D5.4	F31D5.4	II	II-3B02	100
F31D5.5	F31D5.5	II	II-3B04	100
C01F1.2	C01F1.2	II	II-3D02	100
C01F1.4	C01F1.4	II	II-3D06	100
H20J04.6	H20J04.b	II	II-3D14	100
B0286.2	B0286.2	II	II-3F02	100
M03A1.1	M03A1.1	II	II-3J20	100
F35D11.2	F35D11.2	II	II-3L08	100
F10G7.5	F10G7.5	II	II-3P08	100
F41C3.2	F41C3.2	II	II-3P22	100
F41C3.4	F41C3.4	II	II-4A01	100
F26G1.6	F26G1.6	II	II-4C03	100
F11G11.9	F11G11.9	II	II-4G01	100
T27F7.3	T27F7.3	II	II-4K23	100
F58A6.5	F58A6.5	II	II-4A06	100
EGAP2.3	EGAP2.3	II	II-4E10	100
C54A12.1	C54A12.1	II	II-4E16	100
C54A12.2	C54A12.2	II	II-4E18	100
ZK622.2	ZK622.2	II	II-4G02	100
F08B1.2	F08B1.2	II	II-4G08	100
F07F6.6	F07F6.6	II	II-4K24	100
F56D1.2	F56D1.2	II	II-4M04	100
F12A10.4	F12A10.4	II	II-4M20	100
K05F1.6	K05F1.6	II	II-4L08	100
ZK1248.14	ZK1248.14	II	II-4N18	100
H41C03.3	H41C03.3	II	II-4P06	100
F55C12.5	F55C12.5	II	II-4P16	100
F59G1.1	F59G1.1	II	II-4P20	100
F59G1.2	F59G1.2	II	II-4P22	100
B0034.3	B0034.3	II	II-4B17	100
R12C12.6	R12C12.6	II	II-4D21	100
C29H12.2	C29H12.2	II	II-4H05	100
H35N03.1	H35N03.1	II	II-4H15	100
C30B5.2	C30B5.2	II	II-4J05	100
T24H7.1	T24H7.1	II	II-4J17	100
T24H7.5	T24H7.5	II	II-4L01	100
C29F5.4	C29F5.4	II	II-4N03	100
C32D5.2	C32D5.2	II	II-4N13	100
K06A1.3	K06A1.3	II	II-5A21	100
T28D9.3	T28D9.3	II	II-5C09	100
T28D9.7	T28D9.7	II	II-5C15	100
C56E6.5	C56E6.5	II	II-5E17	100
C56C10.13	C56C10.11	II	II-5I09	100
T19D12.4	T19D12.4	II	II-5K03	100
T19D12.9	T19D12.9	II	II-5K13	100
T19D12.10	T19D12.10	II	II-5K15	100
F41G3.4	F41G3.4	II	II-5O11	100
T13C2.6	T13C2.4	II	II-5A06	100
F31E8.2	F31E8.2	II	II-5A10	100
C44B7.3	C44B7.3	II	II-5C08	100
C44B7.8	C44B7.9	II	II-5C20	100
C44B7.11	C44B7.11	II	II-5C24	100
B0252.3	B0252.3	II	II-5E06	100
C15F1.6	C15F1.c	II	II-5G06	100
C15F1.3	C15F1.f	II	II-5G12	100
C52E12.3	C52E12.3	II	II-5G22	100
T02G5.12	T02G5.12	II	II-5M02	100
F10E7.9	F10E7.9	II	II-5M22	100
F10E7.10	F10E7.10	II	II-5M24	100
T07F8.2	T07F8.2	II	II-5O06	100
C27H5.8	C27H5.8	II	II-5B01	100
E04F6.4	E04F6.4	II	II-5B09	100
E04F6.11	E04F6.11	II	II-5B23	100
F32A5.5	F32A5.5	II	II-5D15	100
C30G12.4	C30G12.4	II	II-5F03	100
F21D12.3	F21D12.3	II	II-5H03	100
F43E2.4	F43E2.4	II	II-5H13	100
D1022.1	D1022.1	II	II-5J19	100
D1022.6	D1022.6	II	II-5L05	100
F35D2.4	F35D2.4	II	II-5P09	100
B0495.4	B0495.4	II	II-5D04	100
B0495.7	B0495.7	II	II-5D10	100
C06A8.9	C06A8.9	II	II-5H04	100
T09A5.3	T09A5.3	II	II-5H20	100
T09A5.11	T09A5.11	II	II-5J12	100
T09A5.12	T09A5.12	II	II-5J14	100
T01H3.1	T01H3.1	II	II-5J16	100
T01H3.3	T01H3.3	II	II-5J20	100
T01H3.4	T01H3.4	II	II-5J22	100
ZK675.3	ZK675.3	II	II-5L06	100
DH11.3	DH11.3	II	II-5L24	100
C08B11.4	C08B11.4	II	II-5N12	100
C08B11.8	C08B11.8	II	II-5N20	100
C41C4.5	C41C4.5	II	II-6A05	100
C41C4.7	C41C4.7	II	II-6A09	100
T05C12.2	T05C12.2	II	II-6C05	100
T05C12.9	T05C12.9	II	II-6C19	100
F14F11.1	F14F11.1	II	II-6G19	100
C26D10.5	C26D10.5	II	II-6I07	100
F49E12.9	F49E12.9	II	II-6K09	100
F49E12.10	F49E12.10	II	II-6K11	100
F14E5.1	F14E5.1	II	II-6K13	100
F14E5.2	F14E5.2	II	II-6K15	100
F14E5.3	F14E5.3	II	II-6K17	100
F22B5.3	F22B5.3	II	II-6M03	100
F22B5.10	F22B5.10	II	II-6M17	100
M05D6.5	M05D6.5	II	II-6O03	100
T13H5.8	T13H5.2	II	II-6O11	100
W01C9.3	W01C9.3	II	II-6O23	100
F28C6.4	F28C6.4	II	II-6C10	100
T22C8.7	T22C8.7	II	II-6E12	100
T22C8.8	T22C8.8	II	II-6E14	100
D2085.6	D2085.6	II	II-6G02	100
F07H5.2	F07H5.2	II	II-6K02	100
F46C5.8	F46C5.8	II	II-6M10	100
T14D7.2	T14D7.2	II	II-6M16	100
T14D7.3	T14D7.3	II	II-6M18	100
T07D4.1	T07D4.1	II	II-6M20	100
B0457.1	B0457.1	II	II-6O04	100
T21B10.6	T21B10.6	II	II-6O22	100
C18E9.2	C18E9.2	II	II-6B03	100
C18E9.3	C18E9.3	II	II-6B05	100
C18E9.10	C18E9.10	II	II-6B19	100
F44G4.8	F44G4.8	II	II-6D07	100
C07H4.2	C07H4.2	II	II-6F09	100
W07A12.5	W07A12.5	II	II-6H07	100
W07A12.6	W07A12.6	II	II-6H09	100
W07A12.7	W07A12.7	II	II-6H11	100
T23G7.2	T23G7.2	II	II-6H15	100
ZK1067.1	ZK1067.1	II	II-6H23	100
C01G6.8	C01G6.8	II	II-6L11	100
D2013.8	D2013.8	II	II-6N05	100
D2013.10	D2013.10	II	II-6N09	100
F42A8.3	F42A8.3	II	II-6N15	100
M176.6	M176.6	II	II-6B08	100
R09D1.1	R09D1.1	II	II-6B16	100
R09D1.2	R09D1.2	II	II-6B18	100
R09D1.3	R09D1.3	II	II-6B20	100
R09D1.10	R09D1.10	II	II-6D10	100
R09D1.12	R09D1.12	II	II-6D14	100
T19H5.1	T19H5.1	II	II-6D18	100
T19H5.2	T19H5.2	II	II-6D20	100
T19H5.3	T19H5.3	II	II-6D22	100
R134.1	R134.1	II	II-6F02	100
AH6.1	AH6.1	II	II-6F06	100
F35H8.6	F35H8.6	II	II-6H20	100
ZK1307.7	ZK1307.7	II	II-6L14	100
Y53C12A.1	Y53C12A.1	II	II-6N16	100
Y53C12A.2	Y53C12A.2	II	II-6N18	100
ZK1321.2	ZK1321.2	II	II-6P16	100
ZK1321.3	ZK1321.3	II	II-6P18	100
T10B9.1	T10B9.1	II	II-6P22	100
T10B9.5	T10B9.5	II	II-7A05	100
ZK938.5	ZK938.5	II	II-7C01	100
ZK938.7	ZK938.7	II	II-7C05	100
C08H9.3	C08H9.3	II	II-7C11	100
C08H9.4	C08H9.4	II	II-7C13	100
C08H9.10	C08H9.10	II	II-7C23	100
C08H9.11	C08H9.11	II	II-7E01	100
C08H9.12	C08H9.12	II	II-7E03	100
C08H9.13	C08H9.13	II	II-7E05	100
C18D1.2	C18D1.2	II	II-7K01	100
C18D1.4	C18D1.3	II	II-7K03	100
ZK945.1	ZK945.1	II	II-7K05	100
ZK945.9	ZK945.10	II	II-7K23	100
ZK970.5	ZK970.5	II	II-7A16	100
ZK970.6	ZK970.6	II	II-7A18	100
E04D5.2	E04D5.2	II	II-7E10	100
F59B10.1	F59B10.1	II	II-7I04	100
R166.2	R166.2	II	II-7I18	100
C14A4.3	C14A4.3	II	II-7K18	100
M28.1	M28.1	II	II-7M16	100
D2089.2	D2089.1	II	II-7O08	100
C09G5.1	C09G5.1	II	II-7O18	100
C52A11.4	C52A11.4	II	II-7B15	100
F44F4.1	F44F4.1	II	II-7F11	100
F44F4.4	F44F4.4	II	II-7F17	100
F44F4.6	F44F4.6	II	II-7F21	100
R03D7.8	R03D7.8	II	II-7J01	100
F38A3.1	F38A3.1	II	II-7J07	100
F33A8.5	F33A8.5	II	II-7J19	100
K07C10.1	K07C10.1	II	II-7N13	100
F37H8.4	F37H8.4	II	II-7N21	100
T06D8.3	T06D8.3	II	II-7P05	100
T06D8.5	T06D8.5	II	II-7P09	100
T06D8.7	T06D8.7	II	II-7P13	100
T06D8.9	T06D8.9	II	II-7P17	100
C47G2.4	C47G2.4	II	II-7B06	100
B0491.1	B0491.1	II	II-7B22	100
B0491.4	B0491.4	II	II-7D04	100
B0491.8	B0491.8	II	II-7D12	100
C05D12.1	C05D12.1	II	II-7D20	100
VW02B12L.1	C05D12.6	II	II-7F04	100
B0334.2	B0334.2	II	II-7H14	100
B0334.5	B0334.5	II	II-7H20	100
B0334.11	B0334.11	II	II-7J08	100
C47D12.3	C47D12.3	II	II-7N24	100
T27D12.1	T27D12.1	II	II-8C23	100
T27D12.2	T27D12.2	II	II-8E01	100
ZK930.2	ZK930.2	II	II-8E17	100
Y17G7B.19	Y17G7B.19	II	II-8K11	100
Y57A10A.28	Y57A10A.cc	II	II-8M07	100
Y57A10A.10	Y57A10A.y	II	II-8A10	100
Y57A10C.10	Y57A10C.10	II	II-8G06	100
W05H5.3	W05H5.3	II	II-8G12	100
F15A4.8	F15A4.8	II	II-8I10	100
Y38F1A.3	Y38F1A.3	II	II-8F05	100
Y38F1A.8	Y38F1A.8	II	II-8F15	100
F15D4.3	F15D4.3	II	II-8L17	100
Y54G9A.3	Y54G9A.2	II	II-8H10	100
W02B8.3	W02B8.3	II	II-8N16	100
W02B8.4	W02B8.4	II	II-8N18	100
W07G1.5	W07G1.5	II	II-8P04	100
W01G7.5	W01G7.5	II	II-9C03	100
K09E4.5	K09E4.5	II	II-9E01	100
Y48B6A.4	Y48B6A.4	II	II-9E17	100
R06A4.10	R06A4.10	II	II-9K03	100
K04B12.1	K04B12.1	II	II-9K15	100
C13B4.1	C13B4.1	II	II-9M01	100
K10H10.1	K10H10.1	II	II-9M05	100
C01G12.8	C01G12.8	II	II-9O21	100
C09F9.2	C09F9.4	II	II-9C10	100
Y54E2A.1	C09F9.6	II	II-9C14	100
Y54E2A.12	Y54E2A.12	II	II-9E14	100
R05H10.6	R05H10.6	II	II-9G10	100
Y53F4B.2	Y53F4B.c	II	II-9I08	100
Y110A2AL.12	Y110A2A_54.a	II	II-9D07	100
Y110A2AL.8	Y110A2A_54.d	II	II-9D13	100
Y110A2AR.1	Y110A2A_4083.a	II	II-9F21	100
Y43H11AL.2	Y43H11_160.a	II	II-9H15	100
Y46G5A.2	Y46G5.a	II	II-9H17	100
Y46G5A.5	Y46G5.e	II	II-9J09	100
Y46G5A.26	Y46G5.ee	II	II-9J11	100
Y46G5A.30	Y46G5.jj	II	II-9L05	100
Y46G5A.8	Y46G5.k	II	II-9L07	100
H10E21.5	H10E21.5	III	III-1A11	100
T17A3.1	T17A3.1	III	III-1E09	100
F40G9.1	F40G9.1	III	III-1G03	100
K10F12.3	K10F12.3	III	III-1I17	100
T22F7.1	T22F7.1	III	III-1K11	100
T19C3.1	T19C3.1	III	III-1K19	100
C09F5.2	C09F5.2	III	III-1M21	100
F42G9.6	F42G9.6	III	III-1A18	100
K02F3.8	K02F3.8	III	III-1C24	100
T24C4.8	T24C4.4	III	III-1E14	100
T24C4.7	T24C4.7	III	III-1E20	100
F23H11.5	F23H11.5	III	III-1G06	100
F23H11.9	F23H11.9	III	III-1G14	100
R06B10.1	R06B10.1	III	III-1I16	100
Y22D7AR.2	R06B10.2	III	III-1I18	100
M01G5.3	M01G5.3	III	III-1I22	100
Y71D11A.5	Y71D11A.b	III	III-1K14	100
R155.3	R155.3	III	III-1O20	100
R155.4	R155.4	III	III-1O22	100
Y39A3B.5	Y39A3B.5	III	III-1B07	100
M01E10.2	M01E10.2	III	III-1B11	100
T20H9.6	T20H9.6	III	III-1D23	100
H04J21.1	H04J21.1	III	III-1F01	100
H04J21.3	H04J21.3	III	III-1F05	100
W04B5.2	W04B5.2	III	III-1F19	100
H19M22.2	H19M22.1	III	III-1H23	100
R10F2.1	R10F2.1	III	III-1L03	100
H06I04.5	H06I04.d	III	III-1N01	100
K01A11.4	K01A11.4	III	III-1B24	100
M01F1.5	M01F1.5	III	III-1F02	100
C32A3.3	C32A3.3	III	III-1F24	100
C46F11.1	C46F11.1	III	III-1H02	100
F34D10.2	F34D10.3	III	III-1J14	100
C44F1.5	C44F1.4	III	III-1L04	100
R13G10.4	R13G10.4	III	III-1L22	100
ZK1058.2	ZK1058.2	III	III-1P02	100
C36E8.3	C36E8.3	III	III-2A11	100
C03C10.3	C03C10.3	III	III-2C17	100
C30D11.1	C30D11.2	III	III-2E05	100
C16C10.1	C16C10.1	III	III-2E07	100
C16C10.5	C16C10.5	III	III-2E15	100
C16C10.7	C16C10.7	III	III-2E19	100
C16C10.12	C16C10.12	III	III-2G05	100
R10E4.9	R10E4.9	III	III-2K07	100
B0285.6	B0285.6	III	III-2M07	100
R07E5.7	R07E5.7	III	III-2O13	100
F56F3.2	F56F3.2	III	III-2A20	100
F25F2.2	F25F2.2	III	III-2C14	100
M88.1	M88.1	III	III-2C16	100
M88.6	M88.6	III	III-2E02	100
T04A8.9	T04A8.9	III	III-2I24	100
T04A8.12	T04A8.12	III	III-2K04	100
F17C8.1	F17C8.1	III	III-2K14	100
C27F2.2	F17C8.6	III	III-2K24	100
B0393.5	B0393.5	III	III-2M12	100
F26F4.9	F26F4.2	III	III-2D21	100
F26F4.3	F26F4.3	III	III-2D23	100
F26F4.4	F26F4.4	III	III-2F01	100
F17C8.5	C27F2.6	III	III-2J01	100
R144.6	R144.6	III	III-2J17	100
F54D8.2	F54D8.2	III	III-2L23	100
K10D2.5	K10D2.5	III	III-2P09	100
ZC155.4	ZC155.4	III	III-2P21	100
ZC155.7	ZC155.7	III	III-2B04	100
R02F2.8	R02F2.8	III	III-2L06	100
D1044.2	D1044.2	III	III-2L10	100
C05D2.1	C05D2.1	III	III-2P04	100
F54E7.1	F54E7.1	III	III-2P22	100
B0336.11	B0336.11	III	III-3C07	100
B0244.2	B0244.2	III	III-3C11	100
B0244.5	B0244.5	III	III-3C17	100
B0244.7	B0244.7	III	III-3C21	100
B0244.8	B0244.8	III	III-3C23	100
B0244.9	B0244.9	III	III-3E01	100
C28H8.4	C28H8.4	III	III-3I09	100
C05D10.3	C05D10.3	III	III-3O09	100
C23G10.6	C23G10.6	III	III-3C08	100
T12A2.2	T12A2.2	III	III-3C22	100
T12A2.15	T12A2.15	III	III-3E22	100
F47D12.1	F47D12.1	III	III-3G12	100
C56G2.1	C56G2.2	III	III-3I06	100
C56G2.6	C56G2.6	III	III-3I14	100
C05D11.7	C05D11.7	III	III-3M06	100
T26A5.1	T26A5.1	III	III-3M20	100
T26A5.4	T26A5.4	III	III-3O02	100
F23F12.3	F23F12.1	III	III-3O14	100
K03F8.2	K03F8.1	III	III-3B09	100
Y40D12A.2	Y40D12A.2	III	III-3D13	100
C13B9.4	C13B9.4	III	III-3D23	100
F37A4.1	F37A4.1	III	III-3F03	100
F37A4.4	F37A4.4	III	III-3F07	100
R13F6.4	R13F6.4	III	III-3H23	100
R13F6.5	R13F6.5	III	III-3J01	100
F11H8.2	C06E8.1	III	III-3N19	100
R01H2.3	R01H2.3	III	III-3P17	100
ZK418.3	ZK418.3	III	III-3B06	100
ZK418.5	ZK418.5	III	III-3B10	100
ZK418.6	ZK418.6	III	III-3B12	100
B0280.12	B0280.12	III	III-3D18	100
F37C12.2	F37C12.2	III	III-3F10	100
B0361.7	B0361.7	III	III-3L08	100
F56C9.3	F56C9.3	III	III-3L20	100
K07D8.1	H14A12.6	III	III-4A05	100
R13A5.1	R13A5.1	III	III-4A23	100
R13A5.4	R13A5.4	III	III-4C03	100
R13A5.9	R13A5.9	III	III-4C13	100
ZK783.1	ZK783.1	III	III-4E05	100
C18H2.1	C18H2.1	III	III-4E13	100
C18H2.5	C18H2.3	III	III-4E17	100
C18H2.4	C18H2.4	III	III-4E19	100
ZK112.7	ZK112.7	III	III-4G17	100
ZK686.3	ZK686.3	III	III-4I01	100
C02C2.3	C02C2.3	III	III-4K09	100
C02C2.4	C02C2.4	III	III-4K11	100
C02C2.5	C02C2.5	III	III-4K13	100
ZK688.2	ZK688.2	III	III-4K19	100
F44B9.5	F44B9.5	III	III-4A08	100
C30A5.10	C30A5.6	III	III-4I06	100
C30A5.7	C30A5.7	III	III-4I08	100
C02F5.11	C02F5.5	III	III-4I20	100
C02F5.8	C02F5.8	III	III-4K02	100
F09G8.4	F09G8.4	III	III-4K12	100
R08F11.1	F10E9.6	III	III-4M10	100
ZC262.3	ZC262.3	III	III-4M22	100
R05D3.2	R05D3.2	III	III-4O06	100
ZC21.2	ZC21.2	III	III-4F09	100
C02D5.2	C02D5.2	III	III-4F19	100
C06E1.4	C06E1.4	III	III-4H05	100
F22B7.7	F22B7.7	III	III-4J13	100
F22B7.10	F22B7.10	III	III-4J19	100
B0303.11	B0303.11	III	III-4L19	100
ZK370.4	ZK370.4	III	III-4N07	100
ZK370.7	ZK370.7	III	III-4N13	100
F54F2.1	F54F2.1	III	III-4P15	100
F54F2.9	F54F2.9	III	III-4B08	100
ZK637.8	ZK637.8	III	III-4D10	100
ZK643.3	ZK643.3	III	III-4F06	100
F59B2.2	F59B2.2	III	III-4H04	100
F59B2.13	F59B2.13	III	III-4H24	100
R107.1	R107.1	III	III-4J02	100
R107.8	R107.8	III	III-4J14	100
ZK512.6	ZK512.6	III	III-4L24	100
F54G8.5	F54G8.1	III	III-4N06	100
F54G8.3	F54G8.3	III	III-4N10	100
ZC84.4	ZC84.4	III	III-4N22	100
T23G5.5	T23G5.5	III	III-4P10	100
C38C10.1	C38C10.1	III	III-5A21	100
C38C10.2	C38C10.2	III	III-5A23	100
B0464.3	B0464.3	III	III-5E09	100
B0464.4	B0464.4	III	III-5E11	100
B0464.6	B0464.6	III	III-5E15	100
F55H2.5	F55H2.5	III	III-5G05	100
C48B4.2	C48B4.2	III	III-5I09	100
C07A9.4	C07A9.4	III	III-5M15	100
C07A9.8	C07A9.8	III	III-5M23	100
C07A9.11	C07A9.11	III	III-5O05	100
R10E11.8	R10E11.8	III	III-5A20	100
ZK632.6	ZK632.6	III	III-5C10	100
ZK632.10	ZK632.10	III	III-5C18	100
ZK757.1	ZK757.1	III	III-5E12	100
K03H1.5	K03H1.5	III	III-5G16	100
T16G12.5	T16G12.5	III	III-5K24	100
K08E5.2	K08E5.2	III	III-5O16	100
K08E5.3	K08E5.3	III	III-5O18	100
T20G5.4	T20G5.4	III	III-5B01	100
T20G5.6	T20G5.6	III	III-5B05	100
Y70G10A.2	Y70G10A.2	III	III-5B19	100
Y70G10A.3	Y70G10A.3	III	III-5B21	100
K10G9.1	K10G9.1	III	III-5D13	100
T07A5.2	T07A5.2	III	III-5D19	100
T07A5.3	T07A5.3	III	III-5D21	100
M03C11.5	M03C11.5	III	III-5H07	100
F43D9.1	F43D9.1	III	III-5J11	100
T21C12.1	T21C12.1	III	III-5J21	100
Y39A1A.22	Y39A1A.22	III	III-5P11	100
W09D10.2	W09D10.2	III	III-5P15	100
Y39A1B.2	Y39A1B.2	III	III-5B20	100
K11D9.3	K11D9.3	III	III-5D04	100
M142.2	M142.2	III	III-5F08	100
Y48A6B.6	Y48A6B.6	III	III-5H18	100
Y47D3A.11	Y47D3A.n	III	III-5N24	100
Y47D3A.30	Y47D3A.p	III	III-5P04	100
Y47D3B.5	Y47D3B.5	III	III-6A21	100
Y47D3B.7	Y47D3B.7	III	III-6C01	100
C18D11.2	C18D11.2	III	III-6G21	100
Y56A3A.2	Y56A3A.2	III	III-6I05	100
Y56A3A.22	Y56A3A.23	III	III-6K21	100
Y49E10.20	Y49E10.20	III	III-6E20	100
Y111B2A.19	Y111B2D.i	III	III-6K06	100
ZC482.1	ZC482.1	III	III-6K12	100
ZC482.5	ZC482.5	III	III-6K18	100
BE10.2	BE10.2	III	III-6M02	100
Y37D8A.6	Y37D8A.6	III	III-6M18	100
Y37D8A.8	Y37D8A.8	III	III-6M22	100
Y37D8A.10	Y37D8A.10	III	III-6O02	100
Y37D8A.13	Y37D8A.13	III	III-6O08	100
Y39E4A.2	Y39E4A.2	III	III-6B03	100
ZK1010.9	ZK1010.9	III	III-6B23	100
F54F12.1	F54F12.1	III	III-6D11	100
Y39E4B.4	Y39E4B.4	III	III-6D17	100
F56A8.3	F56A8.2	III	III-6F23	100
Y43F4B.7	Y43F4B.7	III	III-6J01	100
Y76A2A.2	F45G2.11	III	III-6N13	100
T27E9.5	T27E9.5	III	III-6P05	100
ZK525.2	ZK525.2	III	III-6F08	100
ZK520.2	ZK520.2	III	III-6F12	100
Y71D11A.1	Y119D3_443.c	III	III-6L20	100
Y82E9BR.16	Y119D3_446.b	III	III-6N08	100
Y22D7AR.14	Y119D3_465.n	III	III-7G03	100
Y55B1BM.1	Y55B1B_113.a	III	III-7E10	100
Y55D5A.6	Y55D5A_391.a	III	III-7G10	100
Y55D5A.5	Y55D5A_391.b	III	III-7G12	100
Y71H2AR.2	Y71H2_380.a	III	III-7I10	100
Y71H2AM.4	Y71H2_388.d	III	III-7K06	100
F29C4.1	F29C4.1	IV	IV-1C09	100
T21D12.9	T21D12.9	IV	IV-1G05	100
K02D7.5	K02D7.5	IV	IV-1G19	100
F18F11.3	F18F11.2	IV	IV-1G23	100
F18F11.5	F18F11.4	IV	IV-1I03	100
Y66H1B.4	Y66H1B.4	IV	IV-1I11	100
M04G7.1	M04G7.1	IV	IV-1K23	100
W03G1.1	W03G1.1	IV	IV-1M05	100
F56A11.5	F56A11.5	IV	IV-1O07	100
C18H7.2	C18H7.2	IV	IV-1O13	100
K11H12.3	K11H12.3	IV	IV-1A16	100
F41A4.1	F41A4.1	IV	IV-1C06	100
Y55F3C.3	Y55F3C.f	IV	IV-1C18	100
F56B3.7	F56B3.7	IV	IV-1E14	100
F58H7.3	F58H7.3	IV	IV-1G02	100
Y55F3AR.1	C44B12.3	IV	IV-1I04	100
F38A1.11	F38A1.11	IV	IV-1M20	100
F58F6.5	F58F6.5	IV	IV-1O14	100
Y77E11A.4	Y77E11A_3443.b	IV	IV-1B03	100
K03H6.1	K03H6.1	IV	IV-1D17	100
K03H6.5	K03H6.5	IV	IV-1F01	100
R05C11.3	R05C11.3	IV	IV-1J15	100
C23H5.7	C23H5.7	IV	IV-1J23	100
C45G7.5	C45G7.6	IV	IV-1N15	100
T26C12.4	T26C12.4	IV	IV-1P07	100
Y55H10A.1	Y55H10A.1	IV	IV-1D10	100
C04C3.2	C04C3.2	IV	IV-1F02	100
B0212.1	B0212.1	IV	IV-1J14	100
B0212.4	B0212.4	IV	IV-1J20	100
B0212.5	B0212.5	IV	IV-1J22	100
ZC416.8	ZC416.8	IV	IV-1N02	100
M02B7.4	M02B7.4	IV	IV-1N22	100
F28F9.4	F28F9.4	IV	IV-1P10	100
F37C4.1	F37C4.1	IV	IV-1P12	100
F37C4.3	F37C4.3	IV	IV-1P16	100
W02C12.1	W02C12.1	IV	IV-2C07	100
F30B5.7	F30B5.2	IV	IV-2K19	100
W03B1.7	W03B1.6	IV	IV-2A12	100
ZK180.1	ZK180.1	IV	IV-2E24	100
ZK180.3	ZK180.3	IV	IV-2G04	100
F28E10.2	F28E10.2	IV	IV-2G20	100
R105.1	R105.1	IV	IV-2I18	100
T22B11.2	T22B11.2	IV	IV-2K20	100
C09B9.3	C09B9.3	IV	IV-2J11	100
F41H10.5	F41H10.5	IV	IV-2F22	100
Y4C6A.3	Y4C6A.g	IV	IV-2H18	100
Y52D5A.1	Y52D5A.b	IV	IV-2J08	100
T11F8.3	Y52D5A.c	IV	IV-2J10	100
K02B2.4	K02B2.4	IV	IV-3E23	100
C01G5.4	C01G5.4	IV	IV-3O15	100
C43G2.1	C43G2.1	IV	IV-3A02	100
F38A5.9	F38A5.5	IV	IV-3A18	100
F38A5.5	F38A5.9	IV	IV-3C02	100
F38A5.11	F38A5.11	IV	IV-3C06	100
F15B10.1	F15B10.1	IV	IV-3C12	100
C01B10.7	C01B10.7	IV	IV-3E04	100
C01B10.9	C01B10.9	IV	IV-3E08	100
C17H12.2	C17H12.2	IV	IV-3G10	100
C17H12.4	C17H12.4	IV	IV-3G14	100
H20E11.1	H20E11.1	IV	IV-3I10	100
T22D1.4	T22D1.4	IV	IV-3K14	100
T22D1.11	T22D1.11	IV	IV-3M04	100
ZK381.4	ZK381.4	IV	IV-3M20	100
F56D5.9	C06G3.4	IV	IV-3O18	100
C34D4.4	C34D4.4	IV	IV-3D07	100
C42D4.2	C42D4.2	IV	IV-3F09	100
R13A1.2	R13A1.2	IV	IV-3H09	100
R13A1.4	R13A1.4	IV	IV-3H13	100
D2024.3	D2024.3	IV	IV-3J01	100
F42C5.2	F42C5.2	IV	IV-3L09	100
T12B3.3	Y40C5A.a	IV	IV-3N03	100
T12B3.2	T12B3.2	IV	IV-3N21	100
C48A7.1	C48A7.1	IV	IV-3P03	100
C48A7.2	C48A7.2	IV	IV-3P05	100
F55G1.6	F55G1.6	IV	IV-3B16	100
F55G1.12	F55G1.12	IV	IV-3D04	100
R05G6.6	R05G6.6	IV	IV-3D22	100
F49E8.5	F49E8.5	IV	IV-3F16	100
F45E4.11	F45E4.11	IV	IV-3J10	100
C08G9.2	C08G9.2	IV	IV-3J12	100
F33D4.2	F33D4.2	IV	IV-3J16	100
F33D4.4	F33D4.4	IV	IV-3J20	100
C50F7.1	C50F7.1	IV	IV-3L02	100
C46A5.2	C46A5.2	IV	IV-3L20	100
C33H5.14	C33H5.14	IV	IV-3P10	100
C33H5.18	C33H5.18	IV	IV-3P18	100
T14A8.1	T14A8.1	IV	IV-3P20	100
C49H3.1	C49H3.1	IV	IV-4C01	100
F57H12.2	F57H12.2	IV	IV-4E15	100
C18F3.2	C18F3.2	IV	IV-4G03	100
C26B2.8	C26B2.8	IV	IV-4G21	100
F42G8.6	F42G8.6	IV	IV-4I05	100
F42G8.9	F42G8.9	IV	IV-4I11	100
F42G8.11	F42G8.11	IV	IV-4I15	100
B0218.1	B0218.1	IV	IV-4I19	100
T09A12.3	T09A12.3	IV	IV-4M03	100
K07H8.2	K07H8.2	IV	IV-4M13	100
F35H10.4	F35H10.4	IV	IV-4O13	100
F35H10.10	F35H10.10	IV	IV-4O21	100
F17E9.7	F17E9.7	IV	IV-4A10	100
D2096.2	D2096.2	IV	IV-4C02	100
T01B11.3	T01B11.3	IV	IV-4E20	100
K01H12.2	T01B11.4	IV	IV-4E22	100
T01B11.7	T01B11.6	IV	IV-4G02	100
F08B4.2	F08B4.2	IV	IV-4K20	100
F14H8.6	H23L24.a	IV	IV-4M08	100
H23L24.4	H23L24.b	IV	IV-4M10	100
F20C5.2	F20C5.2	IV	IV-4O14	100
F20C5.4	F20C5.4	IV	IV-4O18	100
D1046.3	D1046.3	IV	IV-4F23	100
D1046.4	D1046.4	IV	IV-4H01	100
D1046.5	D1046.5	IV	IV-4H03	100
C53B4.1	C53B4.1	IV	IV-4H05	100
C53B4.3	C53B4.3	IV	IV-4H09	100
C53B4.6	C53B4.6	IV	IV-4H15	100
C53D6.3	C53D6.3	IV	IV-4J01	100
ZC410.4	ZC410.4	IV	IV-4J23	100
F23B2.3	F23B2.3	IV	IV-4N05	100
C46C2.2	C46C2.2	IV	IV-4P17	100
Y11D7A.3	Y11D7A.3	IV	IV-4B04	100
Y11D7A.9	Y11D7A.9	IV	IV-4B16	100
Y11D7A.11	Y11D7A.11	IV	IV-4B20	100
F49C12.1	F49C12.1	IV	IV-4D10	100
F49C12.4	F49C12.2	IV	IV-4D12	100
F49C12.13	F49C12.13	IV	IV-4F10	100
T20D3.6	T20D3.6	IV	IV-4F24	100
T20D3.8	T20D3.8	IV	IV-4H04	100
C33A12.6	C33A12.6	IV	IV-4L22	100
F56H11.3	F56H11.3	IV	IV-4N22	100
F56H11.4	F56H11.4	IV	IV-4N24	100
T05A1.1	T05A1.1	IV	IV-4P04	100
T05A1.5	T05A1.5	IV	IV-4P12	100
W09C2.3	W09C2.3	IV	IV-5A07	100
F58G6.9	F58G6.2	IV	IV-5A13	100
F58G6.4	F58G6.4	IV	IV-5A17	100
ZK1251.3	ZK1251.3	IV	IV-5C03	100
ZK1251.8	ZK1251.8	IV	IV-5C13	100
T13F2.1	T13F2.1	IV	IV-5E13	100
T13F2.8	T13F2.8	IV	IV-5G03	100
W08D2.4	W08D2.4	IV	IV-5G17	100
W08D2.5	W08D2.5	IV	IV-5G19	100
K07F5.6	K07F5.6	IV	IV-5I13	100
F32B6.9	F32B6.9	IV	IV-5K21	100
F32D8.15	F32B6.11	IV	IV-5M01	100
C47E12.2	C47E12.2	IV	IV-5M17	100
F44D12.9	F44D12.9	IV	IV-5A06	100
C04H5.3	C04H5.3	IV	IV-5G08	100
K08F4.3	K08F4.3	IV	IV-5G20	100
K08F4.4	K08F4.4	IV	IV-5G22	100
T14G10.7	T14G10.7	IV	IV-5I24	100
K04D7.2	K04D7.2	IV	IV-5K06	100
K04D7.4	K04D7.4	IV	IV-5K10	100
C24F3.5	T17B5.1	IV	IV-5K14	100
C24F3.1	C24F3.1	IV	IV-5K16	100
R09E10.5	R09E10.5	IV	IV-5O18	100
F01D4.1	F01D4.1	IV	IV-5D19	100
F01D4.2	F01D4.2	IV	IV-5D21	100
T07G12.5	T07G12.5	IV	IV-5H05	100
C43F9.6	C43F9.6	IV	IV-5J01	100
K08C7.1	K08C7.1	IV	IV-5J19	100
K08C7.2	K08C7.2	IV	IV-5J21	100
K08C7.5	K08C7.5	IV	IV-5L03	100
T25B9.7	T25B9.7	IV	IV-5N23	100
C06G8.1	C06G8.1	IV	IV-5P07	100
C06G8.2	C06G8.2	IV	IV-5P09	100
C06G8.3	C06G8.3	IV	IV-5P11	100
R13.3	R13.3	IV	IV-5P19	100
T11G6.2	T11G6.2	IV	IV-5B02	100
T16A9.5	Y69E1A.1	IV	IV-5F10	100
Y69E1A.7	Y69E1A.7	IV	IV-5F22	100
F13H10.3	F13H10.3	IV	IV-5H12	100
F13H10.4	F13H10.4	IV	IV-5H14	100
F13H10.5	F13H10.5	IV	IV-5H16	100
F36H1.2	F36H1.2	IV	IV-5H20	100
F36H1.4	F36H1.4	IV	IV-5H24	100
F36H1.5	F36H1.5	IV	IV-5J02	100
T05E11.2	T05E11.2	IV	IV-5L16	100
T05E11.5	T05E11.5	IV	IV-5L22	100
F01G4.5	F01G4.5	IV	IV-5N14	100
F01G4.6	F01G4.6	IV	IV-5N16	100
C08F8.4	C08F8.4	IV	IV-5N24	100
C29F4.2	C29F4.2	IV	IV-6A07	100
C05C12.3	C05C12.3	IV	IV-6A13	100
F54D1.5	F54D1.5	IV	IV-6C05	100
F54D1.6	F54D1.6	IV	IV-6C07	100
H02I12.3	H02I12.3	IV	IV-6G13	100
C10C6.2	C10C6.2	IV	IV-6I19	100
C10C6.5	C10C6.5	IV	IV-6I23	100
C10C6.6	C10C6.6	IV	IV-6K01	100
H21P03.3	H21P03.3	IV	IV-6K07	100
M04B2.5	M04B2.5	IV	IV-6K17	100
K09A9.3	ZK809.4	IV	IV-6O23	100
ZK792.7	ZK792.7	IV	IV-6A18	100
M117.1	M117.1	IV	IV-6E04	100
C29E6.2	C29E6.2	IV	IV-6G12	100
ZK829.9	ZK829.9	IV	IV-6K02	100
F11A10.5	F11A10.5	IV	IV-6M20	100
M18.8	M18.8	IV	IV-6O10	100
F20B10.1	F20B10.1	IV	IV-6B01	100
C42C1.7	C42C1.7	IV	IV-6D21	100
C42C1.8	C42C1.8	IV	IV-6D23	100
K09E10.1	K09E10.1	IV	IV-6F09	100
F19B6.4	F19B6.4	IV	IV-6F21	100
ZC518.1	ZC518.1	IV	IV-6F23	100
F28D1.8	F28D1.8	IV	IV-6H21	100
F28D1.9	F28D1.9	IV	IV-6H23	100
F28D1.11	F28D1.11	IV	IV-6J03	100
F08G5.2	F08G5.2	IV	IV-6J07	100
T04A11.3	C25G4.10	IV	IV-6L09	100
K08E7.9	K08E7.9	IV	IV-6P19	100
C26H9A.1	C26H9A.1	IV	IV-6B08	100
C36H8.1	C36H8.1	IV	IV-6D12	100
C36H8.2	C36H8.2	IV	IV-6D14	100
M02B1.3	M02B1.3	IV	IV-6F10	100
ZK896.8	ZK896.8	IV	IV-6H04	100
ZK896.9	ZK896.9	IV	IV-6H06	100
K10D11.5	K10D11.5	IV	IV-6N02	100
F49E11.3	F49E11.3	IV	IV-6N10	100
C39E9.10	C39E9.10	IV	IV-6P22	100
B0564.4	B0564.3	IV	IV-7A11	100
B0564.3	B0564.4	IV	IV-7A13	100
F09E8.7	F09E8.7	IV	IV-7C13	100
C48D1.3	C48D1.3	IV	IV-7C23	100
JC8.5	JC8.5	IV	IV-7E07	100
Y67H2A.8	Y67H2B.a	IV	IV-7E21	100
W02A2.1	W02A2.1	IV	IV-7G03	100
W02A2.5	W02A2.5	IV	IV-7G11	100
Y45F10B.1	Y45F10B.1	IV	IV-7O05	100
Y45F10D.3	Y45F10D.3	IV	IV-7E16	100
Y37A1C.1	F52B11.7	IV	IV-7M14	100
Y57G11C.17	Y57G11C.17	IV	IV-7J15	100
T28F3.9	Y51H4A.w	IV	IV-8A13	100
C49C3.1	Y43D4A.b	IV	IV-8A17	100
Y116A8C.9	Y116A8C.9	IV	IV-8E19	100
T28F3.5	F26D10.2	IV	IV-8O15	100
T28F3.3	F26D10.5	IV	IV-8O21	100
F26D10.9	F26D10.9	IV	IV-8A02	100
F26D10.11	F26D10.11	IV	IV-8A06	100
C30H6.2	C30H6.2	IV	IV-8E12	100
C30H6.5	C30H6.5	IV	IV-8E18	100
C30H6.6	C30H6.6	IV	IV-8E20	100
T02D1.5	T02D1.5	IV	IV-8G10	100
T02D1.6	T02D1.6	IV	IV-8G12	100
C06A12.4	C06A12.4	IV	IV-8G22	100
F11E6.5	F11E6.5	IV	IV-8I10	100
F11E6.6	F11E6.6	IV	IV-8I12	100
Y37E11AR.1	Y37E11A_93.h	IV	IV-8K20	100
Y37E11AL.5	Y37E11A_94.b	IV	IV-8M02	100
Y38F2AL.1	Y38F2A_5743.j	IV	IV-8O04	100
Y38F2AR.2	Y38F2A_6126.d	IV	IV-8O14	100
Y41D4A.4	Y41D4A_5905.b	IV	IV-8F13	100
Y41D4B.24	Y41D4B_3805.b	IV	IV-8H03	100
Y55F3AL.1	Y55F3A_742.a	IV	IV-8L03	100
Y55F3BR.4	Y55F3A_747.b	IV	IV-8L17	100
Y67D8C.10	Y67D8A_367.a	IV	IV-8D08	100
Y69A2AR.19	Y69A2A_2991.a	IV	IV-8J14	100
Y76B12C.1	Y76B12C_69.a	IV	IV-8P06	100
W03F9.4	W03F9.4	V	V-1C15	100
R02C2.3	R02C2.3	V	V-1E21	100
Y58G8A.1	Y58G8A.c	V	V-1G07	100
Y39D8C.1	F33E11.4	V	V-1G15	100
T22H9.2	T22H9.2	V	V-1G21	100
ZK6.6	ZK6.6	V	V-1I19	100
ZK6.8	ZK6.8	V	V-1I23	100
B0554.5	Y39D8A.1	V	V-1K07	100
B0554.7	B0554.7	V	V-1K21	100
R11G11.12	R11G11.10	V	V-1A08	100
F31F4.7	F31F4.7	V	V-1I18	100
F31F4.15	F31F4.15	V	V-1K10	100
C02E11.1	C02E11.1	V	V-1F19	100
Y50D4B.7	Y50D4B_7.a	V	V-1H13	100
T21H3.2	T21H3.2	V	V-1J15	100
T21H3.4	T21H3.4	V	V-1J19	100
F16B3.1	F16B3.1	V	V-1L17	100
R09B5.2	R09B5.2	V	V-1N03	100
R09B5.3	R09B5.3	V	V-1N05	100
R09B5.4	R09B5.4	V	V-1N07	100
R09B5.8	R09B5.8	V	V-1N15	100
R09B5.9	R09B5.9	V	V-1N17	100
R09B5.10	R09B5.10	V	V-1N19	100
R09B5.11	R09B5.11	V	V-1N21	100
F52F10.4	F52F10.3	V	V-1B14	100
T08B1.1	T08B1.1	V	V-1P06	100
F22F7.1	F22F7.1	V	V-2C15	100
F22F7.3	F22F7.3	V	V-2C19	100
Y5H2B.1	Y5H2B.i	V	V-2I05	100
Y19D10A.8	F15E11.8	V	V-2O11	100
C01B4.7	Y19D10A.d	V	V-2A04	100
Y19D10A.12	Y19D10A.e	V	V-2A06	100
C01B4.8	Y19D10A.m	V	V-2A22	100
Y19D10A.11	F56A4.a	V	V-2C18	100
Y19D10A.10	F56A4.b	V	V-2C20	100
Y45G12C.1	Y45G12C.1	V	V-2G12	100
F53E10.2	F53E10.2	V	V-2K08	100
W02H5.4	W02H5.f	V	V-2M02	100
F54E2.5	F54E2.5	V	V-2F05	100
T03D3.1	T03D3.1	V	V-2F09	100
F37B4.7	F37B4.7	V	V-2J03	100
F59D6.6	F59D6.6	V	V-2B10	100
F02C9.3	F02C9.3	V	V-2F24	100
F02C9.4	F02C9.4	V	V-2H02	100
Y73C8B.4	Y73C8B.b	V	V-2J12	100
T20D4.13	F35F10.1	V	V-2P02	100
F35F10.10	F35F10.10	V	V-2P20	100
C17B7.5	C17B7.5	V	V-3A13	100
C04E12.4	C04E12.3	V	V-3C09	100
Y19D10B.5	T20D4.8	V	V-3E19	100
F27E11.2	F27E11.2	V	V-3G19	100
F27E11.3	F27E11.3	V	V-3G21	100
C02A12.8	C02A12.2	V	V-3I01	100
C07G3.9	C07G3.9	V	V-3K03	100
T22F3.7	T22F3.7	V	V-3O19	100
T22F3.8	T22F3.8	V	V-3O21	100
T22F3.11	T22F3.11	V	V-3A02	100
F59B1.9	F59B1.9	V	V-3A20	100
F47C10.6	H10D18.a	V	V-3E14	100
T09H2.1	T09H2.1	V	V-3M02	100
K09D9.11	K09D9.11	V	V-3B05	100
C49G7.1	C49G7.1	V	V-3B09	100
T05B4.1	T05B4.1	V	V-3F01	100
D2063.2	D2063.2	V	V-3L11	100
F32D1.3	F32D1.3	V	V-3L17	100
F13A2.6	F13A2.6	V	V-3N19	100
Y47D7A.16	Y47D7A_139.a	V	V-3P07	100
H22D07.1	H22D07.1	V	V-3B04	100
F39G3.1	F39G3.1	V	V-3F12	100
F39G3.6	F39G3.6	V	V-3F22	100
C18G1.8	C18G1.8	V	V-3H18	100
Y60C6A.1	Y60C6A.1	V	V-3H22	100
R02F11.3	R02F11.3	V	V-3J04	100
T19H12.1	T19H12.1	V	V-3L08	100
T19H12.6	T19H12.6	V	V-3L18	100
T19H12.8	T19H12.8	V	V-3L22	100
T19H12.9	T19H12.9	V	V-3L24	100
T19H12.10	T19H12.10	V	V-3N02	100
H23N18.1	H23N18.1	V	V-3N06	100
H23N18.2	H23N18.2	V	V-3N08	100
C02E7.1	C02E7.1	V	V-3N16	100
C13D9.7	C13D9.7	V	V-4C01	100
C13D9.9	C13D9.9	V	V-4C05	100
K11D12.5	K11D12.5	V	V-4C15	100
C04F5.1	C04F5.1	V	V-4E03	100
C04F5.7	C04F5.7	V	V-4E15	100
C03A7.11	C03A7.11	V	V-4I07	100
C10G8.5	C10G8.5	V	V-4M13	100
C24G6.2	C24G6.2	V	V-4C14	100
C18C4.2	C18C4.2	V	V-4E06	100
C18C4.3	C18C4.3	V	V-4E08	100
M03E7.5	M03E7.5	V	V-4G24	100
C14C11.4	C14C11.4	V	V-4I08	100
F25B4.7	F25B4.7	V	V-4K04	100
F44E7.7	F44E7.7	V	V-4M14	100
F44E7.9	F44E7.9	V	V-4M18	100
C10F3.2	C10F3.2	V	V-4D11	100
C10F3.3	C10F3.3	V	V-4D13	100
R01B10.4	R01B10.4	V	V-4F17	100
R01B10.6	R01B10.5	V	V-4F19	100
F12F3.1	F12F3.1	V	V-4H21	100
F31F7.2	F31F7.2	V	V-4L09	100
K12B6.2	K12B6.2	V	V-4L15	100
T05H4.1	T05H4.1	V	V-4P11	100
T05H4.5	T05H4.4	V	V-4P17	100
T05H4.4	T05H4.5	V	V-4P19	100
ZK40.1	ZK40.1	V	V-4B18	100
W01A11.2	W01A11.2	V	V-4B22	100
F46E10.9	F46E10.9	V	V-4F04	100
K04A8.4	K04A8.4	V	V-4F16	100
ZC443.6	K04A8.10	V	V-4H04	100
EGAP9.2	EGAP9.2	V	V-4H06	100
ZK1055.4	ZK1055.4	V	V-4H16	100
T10H9.2	T10H9.2	V	V-4J10	100
T10H9.4	T10H9.4	V	V-4J14	100
T10H9.5	T10H9.5	V	V-4J16	100
K11G9.5	K11G9.5	V	V-4L04	100
T15B7.2	T15B7.2	V	V-4P18	100
T15B7.16	T15B7.9	V	V-5A07	100
T19F4.1	T19F4.1	V	V-5C05	100
K11C4.2	K11C4.2	V	V-5C09	100
T07H8.6	T07H8.6	V	V-5E03	100
F10D2.5	F10D2.5	V	V-5K09	100
F10D2.6	F10D2.6	V	V-5K11	100
F10D2.2	F10D2.7	V	V-5K13	100
F10D2.9	F10D2.9	V	V-5K17	100
F09G2.1	F09G2.1	V	V-5K23	100
F09G2.3	F09G2.3	V	V-5M03	100
F09G2.5	F09G2.5	V	V-5M07	100
F09G2.6	F09G2.6	V	V-5M09	100
F09G2.8	F09G2.8	V	V-5M13	100
C13F10.5	C13F10.5	V	V-5M23	100
F07G11.1	C13A2.9	V	V-5A12	100
F07G11.3	F07G11.3	V	V-5A22	100
C03G6.13	C03G6.13	V	V-5G02	100
C02H6.1	C02H6.1	V	V-5G16	100
R13D7.11	R13D7.7	V	V-5I06	100
C54F6.4	C54F6.4	V	V-5O12	100
C54F6.13	C54F6.13	V	V-5B05	100
C26F1.6	C26F1.6	V	V-5L13	100
C37C3.7	C37C3.7	V	V-5N23	100
F26D11.10	F26D11.10	V	V-5B14	100
F58G4.4	F58G4.4	V	V-5F24	100
D1014.2	D1014.2	V	V-5H10	100
C16D9.2	C16D9.2	V	V-5L18	100
C16D9.4	C16D9.4	V	V-5L22	100
F21F8.2	F21F8.2	V	V-5N10	100
F38E1.9	F38E1.9	V	V-6A17	100
F52E1.4	F52E1.4	V	V-6C05	100
T23B12.5	T23B12.5	V	V-6E07	100
F45F2.6	F45F2.6	V	V-6G17	100
F25G6.3	F25G6.3	V	V-6I11	100
F25G6.4	F25G6.4	V	V-6I13	100
F25G6.7	F25G6.7	V	V-6I19	100
F41E6.14	F41E6.14	V	V-6M11	100
ZC196.5	ZC196.5	V	V-6A02	100
F58F6.6	ZC196.8	V	V-6A08	100
H14N18.4	H14N18.4	V	V-6E10	100
C25E10.5	C25E10.5	V	V-6K06	100
T27E4.6	T27E4.6	V	V-6M06	100
F21C10.1	F21C10.1	V	V-6M14	100
F21C10.3	F21C10.2	V	V-6M16	100
F21C10.12	F21C10.9	V	V-6O06	100
B0222.1	B0222.1	V	V-6O10	100
B0222.2	B0222.2	V	V-6O12	100
C24B5.1	C24B5.1	V	V-6B03	100
C24B5.3	C24B5.3	V	V-6B07	100
T18H9.2	T18H9.2	V	V-6B15	100
T18H9.5	T18H9.5	V	V-6B19	100
F07C3.1	F07C3.1	V	V-6D01	100
F07C3.7	F07C3.7	V	V-6D11	100
ZK682.2	ZK682.2	V	V-6D21	100
ZK682.5	ZK682.5	V	V-6F03	100
K07B1.4	K07B1.4	V	V-6H03	100
K07B1.5	K07B1.5	V	V-6H05	100
K09G1.4	K09G1.4	V	V-6P21	100
T06E4.5	T06E4.5	V	V-6B06	100
F40F9.1	F40F9.1	V	V-6D16	100
F40F9.2	F40F9.2	V	V-6D18	100
F40F9.5	F40F9.5	V	V-6D24	100
F40F9.9	F40F9.9	V	V-6F08	100
C50H2.1	C50H2.1	V	V-6L18	100
C50H2.2	C50H2.2	V	V-6L20	100
T06E8.1	T06E8.1	V	V-7A03	100
F57A8.2	F57A8.2	V	V-7A09	100
F57A8.4	F57A8.4	V	V-7A13	100
F57A8.7	F57A8.7	V	V-7A19	100
R04B5.9	R04B5.9	V	V-7C11	100
C51E3.6	C51E3.6	V	V-7E23	100
F23D12.6	C12D8.6	V	V-7I11	100
B0024.6	B0024.6	V	V-7K21	100
B0024.13	B0024.13	V	V-7M09	100
B0024.14	B0024.14	V	V-7M11	100
AC3.5	AC3.5	V	V-7O13	100
AC3.7	AC3.7	V	V-7O17	100
Y32F6A.4	F15H10.4	V	V-7A04	100
Y32F6A.2	Y32F6A.2	V	V-7A14	100
Y32F6B.1	Y32F6B.1	V	V-7C02	100
C35A5.1	C35A5.1	V	V-7C08	100
C35A5.2	C35A5.2	V	V-7C10	100
C35A5.3	C35A5.3	V	V-7C12	100
C35A5.5	C35A5.5	V	V-7C16	100
F25D1.2	F25D1.2	V	V-7E04	100
F25D1.4	F25D1.4	V	V-7E08	100
T21C9.1	T21C9.1	V	V-7E24	100
H09F14.1	H09F14.1	V	V-7I02	100
C32C4.1	C32C4.1	V	V-7I04	100
C32C4.2	C32C4.2	V	V-7I06	100
F29F11.2	F29F11.2	V	V-7I12	100
F29F11.4	F29F11.4	V	V-7I16	100
F28H7.6	F28H7.6	V	V-7K16	100
F28H7.10	F28H7.10	V	V-7K24	100
C29A12.4	C29A12.5	V	V-7O16	100
F17C11.12	F58B4.5	V	V-7D03	100
F17C11.7	F17C11.7	V	V-7D17	100
F53B7.4	F53B7.4	V	V-7F05	100
K10D6.1	K10D6.1	V	V-7L01	100
T19B10.5	T19B10.5	V	V-7L17	100
T19B10.8	T19B10.8	V	V-7L23	100
F07B10.5	T19B10.10	V	V-7N03	100
T02E9.3	T02E9.3	V	V-7B08	100
K03B8.5	K03B8.5	V	V-7D02	100
K03B8.9	K03B8.9	V	V-7D10	100
T26H10.1	K03B8.10	V	V-7D12	100
T11F9.2	T11F9.2	V	V-7F02	100
T11F9.4	T11F9.4	V	V-7F06	100
T11F9.11	T11F9.11	V	V-7F20	100
T11F9.12	T11F9.12	V	V-7F22	100
F46F3.2	F46F3.2	V	V-7L24	100
B0240.4	B0240.2	V	V-7N16	100
B0240.3	B0240.3	V	V-7N18	100
F55A11.2	F55A11.2	V	V-7P06	100
F55A11.5	F55A11.5	V	V-7P12	100
F55A11.7	F55A11.7	V	V-7P16	100
K12G11.1	K12G11.1	V	V-8A23	100
K12G11.2	K12G11.2	V	V-8C01	100
R31.2	R31.2	V	V-8C11	100
F10C2.7	F10C2.7	V	V-8G17	100
R07B7.5	R07B7.5	V	V-8I03	100
R07B7.6	R07B7.6	V	V-8I05	100
R07B7.8	R07B7.8	V	V-8I09	100
R07B7.10	R07B7.10	V	V-8I13	100
R07B7.12	R07B7.12	V	V-8I17	100
C13C4.5	C13C4.5	V	V-8K11	100
C13C4.6	C13C4.6	V	V-8K13	100
C27A7.1	C27A7.1	V	V-8K15	100
T04H1.1	T04H1.1	V	V-8O07	100
T04H1.7	T04H1.7	V	V-8O19	100
T04H1.8	T04H1.8	V	V-8O21	100
F55C5.3	F55C5.3	V	V-8A08	100
R04F11.4	R04F11.4	V	V-8C08	100
F23H12.1	F23H12.1	V	V-8C10	100
F23H12.2	F23H12.2	V	V-8C12	100
F23H12.8	F23H12.5	V	V-8C18	100
K01D12.1	K01D12.1	V	V-8C24	100
K01D12.4	K01D12.4	V	V-8E06	100
K01D12.6	K01D12.6	V	V-8E10	100
W04D2.3	W04D2.3	V	V-8I12	100
C14C10.1	C14C10.1	V	V-8K22	100
K10C8.2	K10C8.2	V	V-8O10	100
ZC455.3	ZC455.3	V	V-8D13	100
ZC455.6	ZC455.6	V	V-8D19	100
ZC443.5	ZC443.5	V	V-8F15	100
C44H9.1	C44H9.1	V	V-8F19	100
T07F10.1	T07F10.1	V	V-8H09	100
R186.5	R186.5	V	V-8L17	100
R186.6	R186.6	V	V-8L19	100
F15B9.2	F15B9.2	V	V-8L23	100
F15B9.7	F15B9.7	V	V-8N09	100
B0365.3	B0365.3	V	V-8P13	100
T09E8.3	T09E8.3	V	V-8B06	100
T09E8.4	T09E8.4	V	V-8B08	100
F57B1.1	F57B1.1	V	V-8B12	100
C50B6.11	C50B6.11	V	V-8F16	100
F32H5.7	F32H5.2	V	V-8F22	100
F32H5.4	F32H5.4	V	V-8H02	100
Y2H9A.4	Y2H9A.4	V	V-8J20	100
R11G10.1	R11G10.1	V	V-8N04	100
C56A3.3	C56A3.3	V	V-8N12	100
C56A3.7	C56A3.7	V	V-8N20	100
F53F4.5	F53F4.5	V	V-8P18	100
F58G11.1	F58G11.1	V	V-9A17	100
F58G11.4	F58G11.4	V	V-9A23	100
T01D3.5	T01D3.5	V	V-9C13	100
F35E12.4	F35E12.4	V	V-9C23	100
F53C11.2	F53C11.2	V	V-9G01	100
F53C11.6	F53C11.6	V	V-9G09	100
F55B12.2	F55B12.2	V	V-9G17	100
T22G5.5	T22G5.5	V	V-9K15	100
C06B3.2	C06B3.2	V	V-9K23	100
R10D12.1	R10D12.1	V	V-9M19	100
R10D12.5	R10D12.5	V	V-9O03	100
R10D12.6	R10D12.6	V	V-9O05	100
R10D12.7	R10D12.7	V	V-9O07	100
T02B5.1	T02B5.1	V	V-9E18	100
T02B5.3	T02B5.3	V	V-9E22	100
ZC376.1	ZC376.1	V	V-9G02	100
ZC376.3	ZC376.3	V	V-9G06	100
F14D7.6	F14D7.6	V	V-9K24	100
F47B8.10	F47B8.10	V	V-9M24	100
C15H11.2	C15H11.2	V	V-9O18	100
R02D5.6	R02D5.6	V	V-9F03	100
C53A5.13	C53A5.7	V	V-9F19	100
Y40H4A.1	C53A5.12	V	V-9H05	100
R11H6.2	R11H6.2	V	V-9H15	100
C54G10.3	C54G10.3	V	V-9J11	100
W06A7.3	W06A7.3	V	V-9P03	100
C01G10.12	C25D7.10	V	V-9H14	100
C01G10.1	C01G10.1	V	V-9H18	100
T01G5.2	T01G5.2	V	V-9L04	100
K08F9.3	K08F9.3	V	V-9L18	100
M01B2.6	M01B2.6	V	V-10A21	100
ZK1037.6	ZK1037.6	V	V-10E21	100
T23F1.7	T23F1.7	V	V-10O05	100
C06B8.7	C06B8.7	V	V-10O19	100
F21A3.7	C06B8.8	V	V-10O21	100
F28F8.1	F28F8.1	V	V-10A14	100
K06B4.12	K06B4.12	V	V-10G16	100
Y6E2A.9	Y6E2A.9	V	V-10I12	100
T06C12.8	T06C12.8	V	V-10D01	100
T06C12.9	T06C12.9	V	V-10D03	100
T06C12.10	T06C12.10	V	V-10D05	100
F36G9.3	F36G9.3	V	V-10H15	100
F36G9.12	F36G9.12	V	V-10J07	100
F36G9.13	F36G9.13	V	V-10J09	100
T10C6.6	T10C6.6	V	V-10L17	100
F14H3.2	F14H3.2	V	V-10N15	100
F14H3.10	F14H3.10	V	V-10P07	100
F44G3.10	F44G3.10	V	V-10B18	100
F10A3.1	F10A3.1	V	V-10B22	100
F11A5.5	F11A5.5	V	V-10F18	100
F21H7.9	F21H7.9	V	V-10H24	100
F28G4.5	F28G4.5	V	V-10J24	100
C31A11.7	C31A11.1	V	V-10L02	100
C31A11.5	C31A11.5	V	V-10L10	100
F57G8.5	F57G8.5	V	V-10N04	100
T08G3.7	F26D2.10	V	V-11A09	100
F36D3.5	F36D3.5	V	V-11E19	100
W06G6.1	Y70C5A.1	V	V-11I17	100
W06G6.7	W06G6.7	V	V-11K07	100
T25E12.8	T25E12.8	V	V-11O11	100
T25E12.9	T25E12.9	V	V-11O13	100
T25E12.10	T25E12.10	V	V-11O15	100
W06H3.1	W06H3.1	V	V-11O19	100
T20B3.13	T20B3.13	V	V-11A22	100
Y102A5B.1	Y102A5B.1	V	V-11A24	100
F49A5.2	F49A5.2	V	V-11C08	100
F49A5.9	F49A5.3	V	V-11C10	100
F49A5.3	F49A5.4	V	V-11C12	100
F49A5.5	F49A5.5	V	V-11C14	100
F49H6.3	F49H6.3	V	V-11K08	100
F49H6.13	F49H6.13	V	V-11M02	100
C38D9.5	F47H4.3	V	V-11J07	100
W06D12.2	W06D12.2	V	V-11H14	100
W06D12.5	W06D12.5	V	V-11H20	100
C47A10.1	C47A10.1	V	V-11J04	100
Y59A8B.21	Y59A8C.h	V	V-11N02	100
C08E8.1	C08E8.1	V	V-12E11	100
Y51A2D.4	Y51A2D.4	V	V-12K01	100
Y69H2.1	Y69H2.1	V	V-12M05	100
Y69H2.2	Y69H2.2	V	V-12M07	100
Y69H2.11	Y69H2.11	V	V-12O01	100
Y69H2.12	Y69H2.12	V	V-12O03	100
Y80D3A.5	Y80D3B.c	V	V-12E24	100
Y80D3A.8	Y80D3B.f	V	V-12G06	100
Y39B6A.27	Y39B6B.k	V	V-12K06	100
Y39B6A.29	Y39B6B.l	V	V-12K08	100
Y43F8A.3	Y43F8A.3	V	V-12D09	100
Y43F8A.5	Y43F8A.5	V	V-12D13	100
Y43F8B.10	Y43F8B.10	V	V-12H03	100
B0399.1	B0399.1	V	V-12H19	100
B0399.2	B0399.2	V	V-12H21	100
M162.5	M162.5	V	V-12H04	100
Y38H6C.17	Y38H6C.17	V	V-13G07	100
Y38H6C.20	Y38H6C.20	V	V-13G13	100
T03D8.5	T03D8.5	V	V-13A04	100
T03D8.6	T03D8.6	V	V-13A06	100
F31D4.7	F31D4.7	V	V-13A22	100
T08D2.2	T08D2.6	V	V-13E10	100
Y57E12AL.1	Y57E12_242.b	V	V-13K24	100
Y61A9LA.1	Y61A9LA_74.d	V	V-13O24	100
Y97E10AR.2	Y97E10A_260.a	V	V-13B05	100
Y97E10B.7	Y97E10A_263.b	V	V-13B17	100
B0310.5	B0310.5	X	X-1E03	100
F57C12.4	F57C12.4	X	X-1E21	100
F57C12.5	F57C12.5	X	X-1E23	100
T19D7.7	T19D7.1	X	X-1G23	100
F02G3.1	F02G3.1	X	X-1I17	100
C02H7.2	C02H7.2	X	X-1K03	100
T04G9.3	T04G9.3	X	X-1K11	100
T04G9.5	T04G9.5	X	X-1K15	100
ZC13.1	ZC13.1	X	X-1M19	100
F53H8.3	F53H8.3	X	X-1O15	100
F55A4.10	C09E10.1	X	X-1A06	100
F55A4.1	F55A4.1	X	X-1A10	100
F55A4.8	F55A4.8	X	X-1A24	100
C05D9.2	C05D9.2	X	X-1C20	100
T13G4.3	R193.f	X	X-1E20	100
C25G6.2	C25G6.2	X	X-1G20	100
C52B11.3	C52B11.3	X	X-1I06	100
K06A9.3	K06A9.3	X	X-1B17	100
H11E01.2	H11E01.2	X	X-1D07	100
F07G6.1	F07G6.1	X	X-1F11	100
F31A9.3	F31A9.3	X	X-1H21	100
F53B1.2	F53B1.2	X	X-1P19	100
F53B1.8	F53B1.8	X	X-1B08	100
T10H10.1	T10H10.1	X	X-1F08	100
C43H6.6	C43H6.5	X	X-1H24	100
C43H6.7	C43H6.7	X	X-1J04	100
C43H6.9	C43H6.9	X	X-1J08	100
T07D1.3	T07D1.3	X	X-1J14	100
K02E10.4	K02E10.3	X	X-1L06	100
K02E10.8	K02E10.8	X	X-1L16	100
F52H2.2	F52H2.2	X	X-1L22	100
F52H2.6	F52H2.6	X	X-1N06	100
T02C5.1	T02C5.1	X	X-1P08	100
T02C5.3	T02C5.3	X	X-1P12	100
T02C5.5	T02C5.5	X	X-1P16	100
F53B3.5	F53B3.4	X	X-2A23	100
B0410.2	B0410.2	X	X-2C07	100
Y41G9A.4	Y41G9A.c	X	X-2C17	100
C33D12.2	M02F4.8	X	X-2E21	100
C33D12.3	C33D12.3	X	X-2G03	100
F52E4.4	F52E4.4	X	X-2G15	100
K09C4.5	K09C4.5	X	X-2M13	100
F11D5.3	F11D5.3	X	X-2O05	100
F11D5.7	F11D5.4	X	X-2O07	100
ZK816.5	ZK816.5	X	X-2O21	100
ZK563.1	ZK563.1	X	X-2O23	100
ZK563.2	ZK563.3	X	X-2A04	100
ZK563.4	ZK563.4	X	X-2A06	100
ZK563.6	ZK563.6	X	X-2A10	100
ZK377.2	ZK377.2	X	X-2C06	100
C12D12.2	C12D12.2	X	X-2C12	100
F56B6.5	F56B6.5	X	X-2E06	100
C18B2.6	C18B2.6	X	X-2G20	100
R11G1.1	R11G1.1	X	X-2G22	100
R11G1.6	R11G1.4	X	X-2I04	100
C02F12.1	C02F12.1	X	X-2I08	100
C16B8.1	C16B8.1	X	X-2B07	100
R02E12.8	R02E12.1	X	X-2B15	100
T06F4.2	T06F4.2	X	X-2D07	100
F20B6.3	F20B6.3	X	X-2F11	100
C52B9.4	C52B9.4	X	X-2H19	100
C52B9.6	C52B9.6	X	X-2H23	100
C52B9.9	C52B9.9	X	X-2J05	100
C24A8.3	C24A8.2	X	X-2J09	100
C24A8.1	C24A8.4	X	X-2J13	100
F15A8.5	F15A8.5	X	X-2N05	100
F02E8.2	F02E8.2	X	X-2N15	100
F02E8.5	F02E8.5	X	X-2N21	100
F02E8.6	F02E8.6	X	X-2N23	100
C05E11.1	C05E11.1	X	X-2P21	100
C05E11.4	C05E11.4	X	X-2B04	100
C05E11.5	C05E11.5	X	X-2B06	100
F16H11.1	F16H11.1	X	X-2B24	100
F16H11.3	F16H11.3	X	X-2D04	100
K02G10.1	K02G10.1	X	X-2D10	100
K02G10.5	K02G10.5	X	X-2D16	100
K02G10.6	K02G10.6	X	X-2D18	100
K02G10.7	K02G10.7	X	X-2D20	100
K02G10.8	K02G10.8	X	X-2D22	100
F55D10.3	F55D10.3	X	X-2F04	100
F55D10.5	F55D10.5	X	X-2F08	100
C39E6.6	C39E6.6	X	X-2F18	100
F39C12.3	F39C12.3	X	X-2H16	100
T07F12.2	T07F12.2	X	X-2H20	100
K05B2.5	K05B2.5	X	X-2J12	100
M03F4.3	M03F4.3	X	X-2J18	100
ZC8.1	ZC8.1	X	X-2L06	100
C24H10.1	C24H10.1	X	X-2N02	100
C42D8.8	C42D8.8	X	X-2N22	100
F32A6.5	F32A6.5	X	X-3C07	100
F35C8.5	F35C8.5	X	X-3E03	100
F35C8.7	F35C8.7	X	X-3E07	100
C03F11.1	C03F11.1	X	X-3E11	100
C03F11.3	C03F11.3	X	X-3E15	100
C25F6.4	C25F6.4	X	X-3G05	100
T23F2.3	T23F2.3	X	X-3G17	100
C54G7.2	C54G7.2	X	X-3I01	100
F14D12.4	F14D12.4	X	X-3I13	100
F14D12.5	F14D12.5	X	X-3I15	100
F14D12.6	F14D12.6	X	X-3I17	100
W01C8.6	W01C8.6	X	X-3K21	100
C41G11.4	C41G11.4	X	X-3M07	100
C54H2.5	C54H2.5	X	X-3M17	100
F46G11.1	F46G11.1	X	X-3M19	100
F13D11.1	F13D11.1	X	X-3O01	100
C46F4.2	C46F4.2	X	X-3A20	100
F22F4.2	F22F4.2	X	X-3C12	100
C45B2.7	C45B2.7	X	X-3E18	100
C15H9.1	C15H9.1	X	X-3E20	100
C15H9.4	C15H9.4	X	X-3G02	100
C15H9.5	C15H9.5	X	X-3G04	100
C34H3.1	C34H3.c	X	X-3G22	100
T13C5.1	T13C5.1	X	X-3I04	100
T13C5.6	T13C5.6	X	X-3I14	100
C14F11.3	C14F11.3	X	X-3I20	100
T07H6.1	T07H6.1	X	X-3K10	100
T07H6.2	T07H6.2	X	X-3K12	100
C03B1.12	C03B1.12	X	X-3M14	100
T22E5.2	T22E5.2	X	X-3M20	100
K10C2.3	K10C2.3	X	X-3O08	100
K04E7.2	K04E7.2	X	X-3O18	100
C15B12.5	C15B12.5	X	X-3B05	100
C15B12.7	C15B12.7	X	X-3B09	100
T14E8.1	T14E8.1	X	X-3B23	100
T28B4.4	T28B4.4	X	X-3D11	100
C25B8.1	C25B8.1	X	X-3D13	100
C25B8.4	C25B8.4	X	X-3D17	100
C25B8.5	C25B8.5	X	X-3D19	100
F38B6.6	F38B6.6	X	X-3F17	100
K11G12.2	K11G12.2	X	X-3F23	100
K11G12.3	K11G12.3	X	X-3H01	100
K11G12.4	K11G12.4	X	X-3H03	100
K11G12.6	K11G12.6	X	X-3H07	100
K11G12.7	K11G12.7	X	X-3H09	100
R03E9.2	R03E9.2	X	X-3H13	100
R03E9.3	R03E9.3	X	X-3H15	100
R03E9.4	R03E9.4	X	X-3H17	100
H22K11.4	H22K11.4	X	X-3J01	100
F41B4.4	F41B4.4	X	X-3J17	100
F41C6.7	F41C6.7	X	X-3L21	100
F14B8.3	F14B8.3	X	X-3N03	100
F14B8.7	F14B8.5	X	X-3N07	100
C36B7.6	C36B7.6	X	X-3B08	100
C54D1.1	C54D1.1	X	X-3B12	100
K03A1.2	K03A1.2	X	X-3F10	100
T08A9.3	T08A9.3	X	X-3F24	100
F07B7.14	C07D8.4	X	X-3H20	100
C56G3.1	C56G3.1	X	X-3J02	100
C01C10.4	C01C10.1	X	X-3J22	100
C01C10.3	C01C10.3	X	X-3L02	100
F48E3.2	F48E3.2	X	X-3L12	100
F48E3.7	F48E3.7	X	X-3L20	100
PDB1.1	PDB1.1	X	X-3N16	100
F08C6.4	F08C6.4	X	X-3N24	100
C44E12.3	C44E12.3	X	X-3P12	100
F27D9.2	F27D9.2	X	X-3P20	100
F27D9.7	F27D9.7	X	X-4A05	100
C53C9.3	C53C9.3	X	X-4A13	100
K09F5.1	K09F5.1	X	X-4A15	100
C47C12.6	C47C12.1	X	X-4C01	100
ZK154.7	ZK154.7	X	X-4C23	100
R03G5.3	R03G5.3	X	X-4E05	100
C54D2.5	C54D2.5	X	X-4E17	100
C14F5.1	C14F5.1	X	X-4G11	100
C14F5.4	C14F5.4	X	X-4G17	100
C34D10.1	C34D10.1	X	X-4I11	100
C18A11.5	C18A11.5	X	X-4I23	100
K07E3.7	K07E3.6	X	X-4K15	100
C02B8.5	C02B8.5	X	X-4M05	100
C17H11.1	C17H11.1	X	X-4M17	100
C17H11.6	C17H11.6	X	X-4O03	100
M60.5	M60.5	X	X-4O23	100
F13B9.6	F13B9.6	X	X-4A14	100
F13B9.8	F13B9.8	X	X-4A18	100
R09F10.1	R09F10.1	X	X-4A20	100
R09F10.4	R09F10.4	X	X-4C02	100
F55E10.6	F55E10.6	X	X-4C22	100
F55E10.7	F55E10.7	X	X-4C24	100
F40B5.2	F40B5.2	X	X-4E04	100
F08F1.1	F08F1.1	X	X-4E14	100
F08F1.5	F08F1.4	X	X-4E20	100
F16F9.1	F16F9.1	X	X-4G08	100
F16F9.5	F16F9.5	X	X-4G16	100
D2021.2	D2021.8	X	X-4I16	100
F53A9.5	F53A9.5	X	X-4M14	100
R04E5.2	R04E5.1	X	X-4O24	100
D1009.1	D1009.1	X	X-4D07	100
D1009.3	D1009.3	X	X-4D11	100
D1073.1	D1073.1	X	X-4D17	100
C48C5.1	C48C5.1	X	X-4D19	100
C24A3.6	C24A3.5	X	X-4F09	100
T25B6.7	T25B6.7	X	X-4H05	100
B0563.2	B0563.2	X	X-4J07	100
B0563.4	B0563.3	X	X-4J09	100
F18G5.4	F18G5.4	X	X-4L17	100
B0416.1	B0416.1	X	X-4L23	100
B0416.5	B0416.5	X	X-4N07	100
F35G8.1	F35G8.1	X	X-4N13	100
E01H11.1	E01H11.2	X	X-4N23	100
B0272.2	B0272.2	X	X-4P11	100
ZK899.2	ZK899.2	X	X-4P21	100
C11E4.3	C11E4.4	X	X-4D16	100
T14B1.2	T14B1.2	X	X-4F10	100
C43C3.2	C43C3.2	X	X-4F14	100
T09B9.2	T09B9.2	X	X-4H04	100
F47A4.1	F47A4.1	X	X-4H16	100
R07B1.3	R07B1.3	X	X-4J06	100
F21G4.2	F21G4.2	X	X-4J24	100
C17G1.3	C17G1.3	X	X-4L14	100
ZC506.4	ZC506.4	X	X-4N06	100
ZC374.1	ZC374.1	X	X-4N24	100
T06H11.1	T06H11.1	X	X-4P24	100
F09B9.1	F09B9.1	X	X-5A07	100
F09B9.3	F09B9.3	X	X-5A11	100
F21A10.2	F21A10.2	X	X-5A23	100
C14H10.1	C14H10.1	X	X-5C15	100
F41E7.1	F41E7.1	X	X-5E01	100
F41E7.2	F41E7.2	X	X-5E03	100
F41E7.3	F41E7.3	X	X-5E05	100
R07E3.1	R07E3.1	X	X-5E17	100
R07E3.4	R07E3.4	X	X-5E23	100
R07E3.5	R07E3.5	X	X-5G01	100
C39B10.2	C39B10.2	X	X-5I03	100
F14F3.3	F14F3.3	X	X-5I21	100
F59F5.1	F59F5.1	X	X-5I23	100
F59F5.3	F59F5.3	X	X-5K03	100
F57C7.2	F57C7.2	X	X-5K15	100
F57C7.4	F57C7.4	X	X-5K19	100
M79.2	M79.2	X	X-5M01	100
F13E6.3	F13E6.3	X	X-5M17	100
F13E6.5	F13E6.5	X	X-5M21	100
R07A4.1	R07A4.1	X	X-5O07	100
T05A10.2	T05A10.2	X	X-5O17	100
C05A9.1	C05A9.1	X	X-5A10	100
T21E8.1	T21E8.1	X	X-5A16	100
T21E8.3	T21E8.3	X	X-5A20	100
T21B6.1	T21B6.1	X	X-5C20	100
K09C8.1	K09C8.1	X	X-5E04	100
F59F3.1	F59F3.1	X	X-5E14	100
F59F3.2	F59F3.2	X	X-5E16	100
F59F3.4	F59F3.4	X	X-5E18	100
F59F3.5	F59F3.5	X	X-5E20	100
F58A3.2	F58A3.2	X	X-5E24	100
C09F12.1	C09F12.1	X	X-5G08	100
W04G3.6	W04G3.6	X	X-5G22	100
F13D2.2	F13D2.2	X	X-5I22	100
F13D2.3	F13D2.3	X	X-5I24	100
C34F6.3	C34F6.2	X	X-5K06	100
C34F6.10	C34F6.10	X	X-5K22	100
C03A3.2	C03A3.2	X	X-5M02	100
F38B2.3	F38B2.3	X	X-5M10	100
F08G12.10	F08G12.2	X	X-5M16	100
F08G12.5	F08G12.5	X	X-5M22	100
ZK455.3	ZK455.3	X	X-5O08	100
ZK455.7	ZK455.7	X	X-5O16	100
ZK455.8	ZK455.8	X	X-5O18	100
F42E11.1	F42E11.1	X	X-5O20	100
F42E11.2	F42E11.2	X	X-5O22	100
F08B12.1	F08B12.1	X	X-5B03	100
F08B12.2	F08B12.2	X	X-5B05	100
F08B12.3	F08B12.3	X	X-5B07	100
F46C3.1	F46C3.1	X	X-5B11	100
F48C5.1	F48C5.1	X	X-5B17	100
C35C5.2	C35C5.2	X	X-5D09	100
F52D10.1	F52D10.1	X	X-5F03	100
F52D10.4	F52D10.4	X	X-5F09	100
F52D10.5	F52D10.5	X	X-5F11	100
T04F8.1	T04F8.1	X	X-5F21	100
T04F8.2	T04F8.2	X	X-5F23	100
T04F8.4	T04F8.4	X	X-5H03	100
C44C10.3	C44C10.3	X	X-5H15	100
F54F7.4	F54F7.4	X	X-5L21	100
F54F7.5	F54F7.5	X	X-5L23	100
T08D10.2	T08D10.2	X	X-5P17	100
C49F5.5	C49F5.5	X	X-5B06	100
B0198.1	B0198.1	X	X-5B18	100
B0198.3	B0198.3	X	X-5B22	100
C15A7.1	C15A7.1	X	X-5B24	100
C15A7.2	C15A7.2	X	X-5D02	100
W03G11.2	W03G11.2	X	X-5D08	100
T01H10.1	T01H10.1	X	X-5D14	100
T01H10.2	T01H10.2	X	X-5D16	100
T01H10.3	T01H10.3	X	X-5D18	100
M153.2	M153.2	X	X-5F08	100
C23H4.1	C23H4.1	X	X-5F16	100
C23H4.2	C23H4.2	X	X-5F18	100
C23H4.3	C23H4.3	X	X-5F20	100
C23H4.4	C23H4.4	X	X-5F22	100
E01G6.3	E01G6.3	X	X-5H08	100
H19J13.1	H19J13.1	X	X-5H10	100
F19H6.4	F42F12.3	X	X-5L14	100
T18D3.3	T18D3.3	X	X-5N20	100
F45E6.1	F45E6.1	X	X-5P08	100
C16D6.2	C16D6.2	X	X-5P24	100
T07C5.1	T07C5.1	X	X-6C09	100
F22E10.1	F22E10.1	X	X-6C23	100
F22E10.2	F22E10.2	X	X-6E01	100
F22E10.3	F22E10.3	X	X-6E03	100
F22E10.5	F22E10.5	X	X-6E07	100
F11C1.3	F11C1.3	X	X-6I13	100
C53C7.1	C53C7.1	X	X-6I21	100
K03A11.4	K03A11.4	X	X-6K09	100
F09A5.1	F09A5.1	X	X-6M09	100
F09A5.2	F09A5.2	X	X-6M11	100
F46G10.5	F46G10.5	X	X-6C14	100
C49F8.2	C49F8.2	X	X-6C22	100
F02C12.1	F02C12.1	X	X-6E02	100
F15A2.2	F15A2.2	X	X-6G18	100
F18H3.5	F18H3.5	X	X-6I14	100
R01E6.1	R01E6.1	X	X-6I16	100
R01E6.4	R01E6.4	X	X-6I22	100
F54B11.1	F54B11.1	X	X-6K06	100
F54B11.3	F54B11.3	X	X-6K10	100
C40C9.2	C40C9.2	X	X-6M10	100
C40C9.5	C40C9.5	X	X-6M16	100
C04A11.4	C04A11.4	X	X-6M24	100
F55F3.3	F55F3.3	X	X-6O20	100
M03B6.2	M03B6.2	X	X-6B11	100
F48F7.2	F48F7.2	X	X-6D17	100
C31E10.6	C31E10.6	X	X-6F15	100
C31E10.7	C31E10.7	X	X-6F17	100
C31E10.8	C31E10.8	X	X-6F19	100
C33G3.3	C33G3.3	X	X-6H03	100
F16B12.1	F16B12.1	X	X-6H11	100
R03E1.2	R03E1.2	X	X-6J17	100
R03E1.3	R03E1.3	X	X-6J19	100
E02H4.1	E02H4.1	X	X-6N01	100
K04G11.5	K04G11.5	X	X-6P11	100
T24C2.1	T24C2.1	X	X-6D06	100
C44H4.1	C44H4.1	X	X-6D18	100
C44H4.2	C44H4.2	X	X-6D20	100
C26G2.1	C26G2.1	X	X-6F16	100
F40E10.6	F40E10.6	X	X-6H08	100
F33C8.1	F33C8.1	X	X-6H10	100
C05G5.1	C05G5.1	X	X-6H18	100
C27C12.4	C27C12.4	X	X-6L06	100
C27C12.5	C27C12.5	X	X-6L08	100
F31F6.6	F31F6.6	X	X-6L24	100
Y70D2A.1	Y70D2A.1	X	X-6N04	100
F14F4.3	F14F4.3	X	X-6N12	100
F20D1.1	F20D1.1	X	X-6N22	100
F20D1.7	F20D1.7	X	X-6P10	100
C18B12.2	C18B12.2	X	X-6P18	100
C18B12.4	C18B12.4	X	X-6P22	100
C18B12.6	C18B12.6	X	X-7A01	100
F09B12.2	F09B12.2	X	X-7A19	100
F09B12.3	F09B12.3	X	X-7A21	100
R07D5.1	R07D5.1	X	X-7C03	100
T10B10.8	T10B10.8	X	X-7E01	100
C02D4.2	C02D4.2	X	X-7E19	100
Y15E3A.4	Y15E3B.e	X	X-7G05	100
R03A10.6	R03A10.6	X	X-7I13	100
H13N06.5	H13N06.5	X	X-7K03	100
H13N06.6	H13N06.6	X	X-7K05	100
H30A04.1	H30A04.1	X	X-7K07	100
C02C6.2	C02C6.2	X	X-7K11	100
K09A9.6	K09A9.6	X	X-7M01	100
K09E9.1	K09E9.1	X	X-7M03	100
K09E9.2	K09E9.2	X	X-7M05	100
F59D12.1	F59D12.1	X	X-7M11	100
Y7A5A.1	Y7A5A.1	X	X-7O19	100
F59F4.2	F59F4.2	X	X-7A16	100
F59F4.4	F59F4.4	X	X-7A20	100
E03G2.2	E03G2.2	X	X-7C16	100
B0395.2	B0395.2	X	X-7E08	100
T01B4.2	T01B4.1	X	X-7I22	100
F01G12.1	F01G12.1	X	X-7K12	100
F59C12.1	F59C12.1	X	X-7O08	100
F59C12.2	F59C12.2	X	X-7O10	100
T21F2.1	T21F2.1	X	X-7B15	100
C10E2.6	C10E2.6	X	X-7D03	100
T01C8.7	T01C8.7	X	X-7D15	100
F41G4.3	F41G4.3	X	X-7D21	100
T23C6.5	T23C6.5	X	X-7P13	100
T25G12.6	T25G12.6	X	X-7B18	100
C53C11.3	C53C11.3	X	X-7D22	100
F10D7.2	F10D7.2	X	X-7F04	100
F11C7.1	F11C7.1	X	X-7F12	100
F11C7.4	F11C7.4	X	X-7F18	100
ZK54.1	C36E6.a	X	X-7F22	100
F39B3.2	F39B3.1	X	X-7J06	100
F20B4.6	F20B4.6	X	X-7L14	100
cTel55X.1	6R55.1	X	X-7L20	100
B0546.5	F35E2.1	I	I-5J20	99
ZC239.7	F22E5.3	II	II-2N03	99
F22E5.3	Y27F2A.k	II	II-3C07	99
K09E4.2	K09E4.2	II	II-9C19	99
Y71H2AM.22	Y71H2_387.b	III	III-7I24	99
ZC196.9	F58F6.6	IV	IV-1O16	99
M70.3	M70.1	IV	IV-1L17	99
M70.1	M70.3	IV	IV-1L21	99
Y69E1A.3	T25B9.5	IV	IV-5N19	99
R08F11.6	F56A4.d	V	V-2C24	99
ZC196.8	ZC196.9	V	V-6A10	99
K11C4.5	Y57E12_245.a	V	V-13M04	99
Y39B6A.18	Y39B6B.e	V	V-12I12	92
F53C3.3	F53C3.3	II	II-3H15	87
C13A2.5	C13A2.11	V	V-5A16	56
F21F3.5	F21F3.5	I	I-2M15	53
F30F8.9	F30F8.3	I	I-3J08	52
ZK1236.7	ZK1236.7	III	III-4D05	52
C33H5.1	C33H5.1	IV	IV-3N10	52
Y71G10AR.1	Y71G10A_87.a	IV	IV-8N06	50
Y53H1B.1	Y53H1B.b	I	I-5N01	48
C06H5.6	C06H5.6	V	V-11N12	48
W04C9.3	W04C9.3	I	I-1G03	47
ZC395.3	ZC395.3	III	III-2D02	44
W02H5.5	F53E10.1	V	V-2K06	38
F57A10.3	F57A10.3	V	V-10K14	31
Y38H6C.16	Y38H6C.16	V	V-13G05	30
Y69A2AR.4	Y69A2A_7278.g	IV	IV-8L16	27
C18H9.5	C18H9.5	II	II-5M03	25
F31F6.5	F31F6.5	X	X-6L22	18
Y55F3BL.2	Y55F3B_743.a	IV	IV-8P13	14
F21G4.1	F21G4.1	X	X-4J22	0

## Sheet: TM without additional domains
transmembrane proteins without additional domains
Genes without RNAi clone
AH9.6, B0034.5, B0244.11, B0303.16, B0403.6, B0454.5, B0511.14, C02F5.5, C02G6.3, C03E10.1, C04E6.4, C05A9.2, C05B5.2, C05B5.4, C05B5.8, C05C10.7, C05C12.6, C05E11.3, C05G5.3, C06A1.2, C06A5.10, C06A5.12, C06G4.4, C06G4.6, C06H5.7, C07H6.9, C08B6.2, C08B6.5, C08F1.10, C08F1.11, C08F1.6, C08F11.1, C08F11.13, C08G5.7, C08G9.1, C08H9.15, C09B8.8, C09B9.1, C09B9.2, C09B9.7, C09E7.10, C09F12.3, C09G9.…
Gene	JAclone	Chromosome	Location	Score
AH10.2	AH10.2	V	V-9E10	100
AH9.4	AH9.4	X	X-1F06	100
B0025.5	B0025.3	I	I-2F24	100
B0041.5	B0041.5	I	I-2E13	100
B0198.2	B0198.2	X	X-5B20	100
B0207.10	B0207.10	I	I-2D14	100
B0207.8	B0207.8	I	I-2D10	100
B0207.9	B0207.9	I	I-2D12	100
B0228.6	B0228.6	II	II-5F04	100
B0244.4	B0244.4	III	III-3C15	100
B0303.8	B0303.8	III	III-4L15	100
B0310.1	B0310.1	X	X-1C19	100
B0310.3	B0310.3	X	X-1C23	100
B0393.8	VB0393L.1	III	III-2M02	100
B0416.3	B0416.3	X	X-4N03	100
B0432.1	B0432.1	II	II-1I13	100
B0495.9	B0495.9	II	II-5D14	100
B0496.6	B0496.6	IV	IV-3P17	100
B0546.3	B0546.3	IV	IV-1D18	100
C01A2.2	C01A2.2	I	I-6F06	100
C01B12.4	C01B12.4	II	II-1A09	100
C01F6.2	C01F6.2	IV	IV-4L09	100
C01G12.7	C01G12.7	II	II-9O19	100
C01G6.2	C01G6.2	II	II-6J23	100
C03A3.1	C03A3.1	X	X-5K24	100
C03E10.3	C03E10.3	V	V-7N17	100
C03H12.1	C03H12.1	X	X-7M21	100
C04A11.1	C04A11.1	X	X-6M18	100
C04C3.6	C04C3.6	IV	IV-1F10	100
C04F12.7	C04F12.7	I	I-4H18	100
C04F5.2	C04F5.2	V	V-4E05	100
C04F6.2	C04F6.2	X	X-2A14	100
C04G6.11	C04G6.7	IV	IV-5G02	100
C05C12.4	C05C12.4	IV	IV-6A15	100
C05D9.7	C05D9.7	X	X-1E06	100
C05E11.2	C05E11.2	X	X-2P23	100
C05E7.4	C05E7.4	X	X-6I03	100
C06E1.1	C06E1.1	III	III-4F23	100
C06E1.11	C06E1.11	III	III-4H19	100
C07C7.1	C07C7.1	IV	IV-4P03	100
C07H4.1	C07H4.1	II	II-6F07	100
C08A9.3	C08A9.3	X	X-7N01	100
C08B6.11	C08B6.2	V	V-7C19	100
C08F1.8	C08F1.8	II	II-2I07	100
C08F11.2	C08F11.2	IV	IV-7A08	100
C08F11.3	C08F11.3	IV	IV-7A10	100
C08F8.9	C08F8.7	IV	IV-5P06	100
C08G5.6	C08G5.6	II	II-1M20	100
C09B8.3	C09B8.3	X	X-3C20	100
C09D4.6	C09D4.6	I	I-2B21	100
C09E8.1	C09E8.1	II	II-1C18	100
C09F12.2	C09F12.2	X	X-5G10	100
C09F5.1	C09F5.1	III	III-1M19	100
C09F9.1	C09F9.1	II	II-9C04	100
C10A4.2	C10A4.2	X	X-3J08	100
C10A4.3	C10A4.3	X	X-3J10	100
C10A4.4	C10A4.4	X	X-3J12	100
C10A4.5	C10A4.5	X	X-3J14	100
C10A4.6	C10A4.6	X	X-3J16	100
C10A4.7	C10A4.7	X	X-3J18	100
C10C5.1	C10C5.1	IV	IV-4H10	100
C10E2.5	C10E2.5	X	X-7D01	100
C11H1.2	C11H1.2	X	X-6N15	100
C12D12.3	C12D12.3	X	X-2C14	100
C13F10.1	C13F10.1	V	V-5M17	100
C14A4.12	C14A4.12	II	II-7M12	48
C14A4.6	C14A4.6	II	II-7K24	100
C14A6.6	C14A6.6	V	V-11P04	100
C14A6.7	C14A6.7	V	V-11P06	100
C14A6.8	C14A6.8	V	V-11P08	100
C14B1.2	C14B1.2	III	III-1H18	100
C14E2.5	C14E2.5	X	X-1J11	100
C15A11.4	C15A11.4	I	I-3N09	100
C15B12.2	C15B12.2	X	X-3O24	100
C15C7.6	C15C7.6	X	X-2K01	100
C15C8.1	C15C8.1	V	V-8B11	100
C15C8.5	C15C8.5	V	V-8B19	100
C15C8.6	C15C8.6	V	V-8B21	100
C17A2.3	C17A2.3	II	II-3F03	100
C17F3.1	C17F3.1	I	I-3A24	100
C17G1.1	C17G1.1	X	X-4L10	100
C17G1.2	C17G1.2	X	X-4L12	100
C17G10.7	C17G10.7	II	II-4D22	100
C18A11.3	C18A11.3	X	X-4I19	100
C18A3.4	C18A3.4	II	II-4J04	100
C18E9.5	C18E9.5	II	II-6B09	100
C18E9.9	C18E9.9	II	II-6B17	100
C18H7.13	C18H7.6	IV	IV-1O21	100
C23G10.10	C23G10.10	III	III-3C16	100
C23H3.2	C23H3.2	II	II-1C13	100
C24A11.2	C24A11.4	I	I-2M14	100
C24B9.9	C24B9.9	V	V-2B01	100
C24D10.2	F11G11.4	II	II-4E15	100
C24D10.4	C24D10.4	IV	IV-2N21	100
C25A1.16	C25A1.6	I	I-5G23	100
C25E10.4	C25E10.4	V	V-6K04	100
C26G2.2	C26G2.2	X	X-6F18	100
C27A7.6	C27A7.6	V	V-8M01	99
C27D6.3	C27D6.3	II	II-4A20	100
C27F2.6	F17C8.5	III	III-2K22	100
C27F2.8	C27F2.8	III	III-2J05	100
C27H5.4	F10E7.3	II	II-5M10	100
C27H5.6	C27H5.6	II	II-5O22	100
C28C12.11	c28c12.11	IV	IV-4I02	100
C29F4.3	C29F4.3	IV	IV-6A09	100
C29F5.5	C29F5.2	II	II-4L23	100
C30E1.2	C30E1.2	X	X-7H19	100
C30E1.6	C30E1.6	X	X-7J01	100
C30E1.7	C30E1.7	X	X-7J03	100
C30F12.3	C30F12.3	I	I-3M08	100
C30G4.4	C30G4.4	X	X-7L15	100
C30H6.9	C30H6.9	IV	IV-8G02	100
C31B8.1	C31B8.1	V	V-2J15	100
C31G12.1	C31G12.1	V	V-11P10	100
C32C4.3	C32C4.3	V	V-7I08	100
C32D5.7	C32D5.7	II	II-4N23	100
C32F10.4	C32F10.4	I	I-2N17	100
C33C12.4	C33C12.4	II	II-2M10	100
C33F10.1	C05B5.2	III	III-5I14	100
C33F10.11	C33F10.10	II	II-4E01	100
C34B2.11	C34B2.1	I	I-5K08	100
C34B2.9	C34B2.9	I	I-5K24	100
C34C12.4	C34C12.4	III	III-1D08	100
C34F6.11	C34F6.3	X	X-5K08	100
C35D10.10	C35D10.10	III	III-2D09	100
C35D10.3	C35D10.3	III	III-2B19	100
C35D10.8	C35D10.8	III	III-2D05	100
C36B1.6	C36B1.6	I	I-4G08	100
C36B7.3	C36B7.3	X	X-3B02	100
C36B7.4	C36B7.4	X	X-3B04	100
C37C3.11	C37C3.11	V	V-5P07	100
C38D4.1	H04D03.1	III	III-5H15	100
C39B10.1	C39B10.1	X	X-5I01	100
C39D10.2	C39D10.2	X	X-4E21	100
C39D10.6	C39D10.6	X	X-4G05	100
C39F7.1	C39F7.1	V	V-1L01	100
C40A11.8	C40A11.8	II	II-2K24	100
C41G7.8	C41G7.5	I	I-4P19	100
C42C1.12	C42C1.12	IV	IV-6F07	100
C43F9.4	C43F9.4	IV	IV-5H21	100
C44B7.4	C44B7.4	II	II-5C10	100
C44B7.7	C44B7.7	II	II-5C16	100
C44B9.3	C44B9.3	III	III-5D24	100
C44C1.1	C44C1.1	X	X-1O19	100
C44C10.10	C44C10.10	X	X-5J05	100
C44C10.9	C44C10.9	X	X-5J03	100
C44H9.8	C44H9.8	V	V-8H07	100
C45G9.11	C45G9.11	III	III-2L17	100
C46C11.3	C46C11.3	X	X-2B22	100
C46E10.2	C46E10.2	II	II-3M12	100
C46F11.5	C46F11.5	III	III-1H10	100
C47E8.1	C47E8.1	V	V-9J15	100
C47E8.3	C47E8.3	V	V-9J19	100
C48B4.10	C48B4.10	III	III-5I23	100
C48B4.11	C48B4.11	III	III-5K01	100
C48B4.6	C48B4.6	III	III-5I15	100
C48B4.7	C48B4.7	III	III-5I17	100
C48B4.8	C48B4.8	III	III-5I19	100
C48B4.9	C48B4.9	III	III-5I21	100
C48B6.9	C48B6.9	I	I-3K08	100
C48E7.1	C48E7.1	I	I-2P18	100
C48E7.6	C48E7.6	I	I-3A03	100
C49C8.2	C49C8.2	IV	IV-4K08	100
C49F5.3	C49F5.3	X	X-5B02	100
C49G9.1	C49G9.1	I	I-6I20	100
C50B8.4	C50B8.4	V	V-8P06	100
C50E3.7	C50E3.7	V	V-5D19	100
C50E3.8	C50E3.8	V	V-5D21	100
C50F2.7	C50F2.7	I	I-1N11	100
C50H11.8	C50H11.8	V	V-2D04	100
C53A5.1	C53A5.1	V	V-9F07	100
C53C11.2	C53C11.2	X	X-7D20	100
C53D6.5	C53D6.5	IV	IV-4J05	100
C54D10.5	C54D10.5	V	V-8G14	100
C54G4.5	C54G4.5	I	I-3P08	100
C55C2.4	C55C2.4	I	I-1E24	100
C55C3.6	F23B2.7	IV	IV-4N13	93
D1007.10	D1007.10	I	I-2C03	100
D1007.15	D1007.15	I	I-2C13	100
D1007.3	D1007.3	I	I-2A13	100
D1069.1	D1069.1	II	II-1M11	100
D1079.1	D1079.1	X	X-2L21	100
D2024.5	D2024.5	IV	IV-3J05	100
D2062.4	D2062.4	II	II-2L07	100
D2092.4	D2092.4	I	I-3O21	100
E02H9.6	W04B5.6	III	III-1H03	100
E04F6.10	E04F6.10	II	II-5B21	100
F01E11.3	F01E11.2	X	X-3N23	100
F01F1.14	F01F1.14	III	III-3I01	100
F02A9.1	F02A9.1a	III	III-4J16	100
F02C9.1	F02C9.1	V	V-2F20	100
F02D10.6	F02D10.6	X	X-6G12	100
F07C3.9	F07C3.9	V	V-6D15	100
F07C6.2	F07C6.2	IV	IV-6D22	100
F07H5.6	F07H5.6	II	II-6K10	100
F07H5.7	F07H5.7	II	II-6K12	100
F08C6.5	F08C6.5	X	X-3P02	100
F08F1.3	F08F1.3	X	X-4E18	100
F08F3.8	F08F3.8	V	V-4A08	100
F09E10.6	F09E10.6	X	X-1B05	100
F09F7.1	F09F7.1	III	III-2L20	100
F10D7.1	F10D7.1	X	X-7F02	100
F10E7.3	C27H5.4	II	II-5O18	100
F10E7.6	F10E7.5	II	II-5M14	100
F10E9.1	F10E9.1	III	III-4K24	100
F11A5.13	F11A5.13	V	V-10H10	100
F11C1.2	F11C1.2	X	X-6I11	100
F11G11.4	C24D10.2	IV	IV-2N19	100
F13B6.2	F13B6.2	IV	IV-3B02	100
F13C5.1	F13C5.1	X	X-1G01	100
F13D12.5	F13D12.5	II	II-8A01	100
F13D12.8	F13D12.8	II	II-8A07	100
F13E9.16	F45C12.14	II	II-2E17	100
F13H8.11	F13H8.5	II	II-4L11	100
F14B8.6	F14B8.6	X	X-3N09	100
F14F7.4	F14F7.4	III	III-6D07	100
F14H12.6	F14H12.6	X	X-2L01	100
F14H12.7	F14H12.7	X	X-2L03	100
F15A4.5	F15A4.5	II	II-8I04	100
F15A8.4	F15A8.4	X	X-2N03	100
F15B9.10	F15B9.5	V	V-8N05	100
F15E6.8	F15E6.8	IV	IV-2O19	100
F17C11.13	F17C11.6	V	V-7D15	100
F17H10.2	F17H10.2	X	X-6M03	100
F17H10.4	F17H10.4	X	X-6M07	100
F18A1.1	F18A1.1	II	II-5B10	100
F19C6.5	F19C6.5	X	X-4N16	100
F19C7.5	F19C7.5	IV	IV-2I10	100
F20A1.4	F20A1.4	V	V-5G13	100
F20D6.10	F20D6.10	V	V-5J18	100
F21D9.2	F21D9.2	V	V-12O08	100
F21E9.2	F21E9.2	X	X-1I22	100
F21F3.6	F21F3.6	I	I-2M17	100
F21H12.2	F21H12.2	II	II-4F17	100
F21H7.3	F21H7.3	V	V-10H16	100
F22B5.4	F22B5.4	II	II-6M05	100
F22B5.6	F22B5.6	II	II-6M09	100
F22E5.9	F22E5.9	II	II-2N15	100
F23A7.1	F23A7.1	X	X-7G20	100
F23D12.1	F23D12.1	X	X-6P21	100
F25B3.2	F25B3.2	V	V-6P05	100
F26A1.7	F26A1.7	III	III-2O24	100
F26E4.2	F26E4.2	I	I-4J18	100
F26F12.5	F26F12.5	V	V-4O12	100
F27E5.3	F27E5.3	II	II-7M05	100
F28A12.3	F28A12.3	V	V-6M17	100
F28B3.5	F28B3.5	I	I-2O03	100
F28B4.1	F28B4.1	X	X-2K09	100
F28D1.6	F28D1.6	IV	IV-6H17	100
F28F9.2	F28F9.2	IV	IV-1P06	100
F29A7.4	F29A7.4	II	II-2B20	100
F29B9.11	F29B9.11	IV	IV-2K16	100
F29B9.7	F29B9.7	IV	IV-2K08	100
F29B9.8	F29B9.8	IV	IV-2K10	100
F31C3.6	F31C3.6	I	I-7O12	100
F31F4.17	F31F4.17	V	V-1K14	100
F32D8.10	F32D8.10	V	V-7B17	100
F33H2.8	F33H2.8	I	I-7M24	100
F35B12.9	F35B12.1	V	V-7J22	100
F35E8.11	F35E8.11	V	V-10F11	100
F35H8.4	F35H8.4	II	II-6H16	100
F36A2.7	F36A2.7	I	I-4I22	100
F36H5.4	F36H5.4	II	II-2G07	100
F37A4.3	F37A4.3	III	III-3F05	100
F37C4.4	F37C4.4	IV	IV-1P18	100
F37C4.7	F37C4.7	IV	IV-1P24	100
F37H8.2	F37H8.2	II	II-7N17	100
F38A5.8	F38A5.8	IV	IV-3A24	100
F38B6.3	F38B6.3	X	X-3F11	100
F40F8.12	F40F8.3	II	II-7L23	100
F40G9.8	F40G9.8	III	III-1G17	100
F40H6.1	F40H6.1	III	III-3M19	100
F41B4.3	F41B4.3	X	X-3J15	100
F41C3.8	F41C3.8	II	II-4A09	100
F41F3.1	F41F3.1	V	V-3D04	100
F42A9.3	F42A9.3	IV	IV-4I18	100
F42A9.6	F42A9.6	IV	IV-4I24	100
F42C5.6	F42C5.6	IV	IV-3L17	100
F42E11.3	F42E11.3	X	X-5O24	100
F42G8.5	F42G8.5	IV	IV-4I03	100
F43B10.1	F43B10.1	X	X-7O24	100
F43B10.2	F43B10.2	X	X-7B01	100
F44G3.7	F44G3.7	V	V-10B12	100
F44G4.6	F44G4.6	II	II-6D03	100
F45H10.4	F45H10.4	II	II-8B22	100
F46B6.2	F46B6.2	V	V-6H08	100
F46B6.9	F46B6.9	V	V-6H22	100
F46C3.2	F46C3.2	X	X-5B13	100
F46C5.2	F46C5.2	II	II-6K24	100
F46C8.3	F46C8.3	X	X-3N04	100
F46F2.4	F46F2.4	X	X-7E15	100
F46F5.16	F46F5.16	II	II-1B09	100
F46F5.9	F46F5.6	II	II-1O14	100
F46G10.2	F46G10.2	X	X-6C08	100
F47B10.3	F47B10.3	X	X-5C06	100
F47B10.5	F47B10.5	X	X-5C10	100
F47B8.1	F47B8.1	V	V-9M06	100
F47B8.2	F47B8.2	V	V-9M08	100
F47D12.6	F47D12.6	III	III-3G22	100
F47G6.3	F47G6.3	I	I-1A06	100
F48A11.4	F48A11.4	II	II-1I07	100
F48B9.2	F48B9.2	X	X-1B14	100
F48C1.3	F48C1.3	I	I-2K02	100
F48C1.4	F48C1.4	I	I-2K04	100
F48C1.6	F48C1.6	I	I-2K08	100
F48E3.6	F48E3.6	X	X-3L18	100
F49C12.12	F49C12.12	IV	IV-4F08	100
F49E11.2	F49E11.2	IV	IV-6N08	100
F49E12.7	F49E12.7	II	II-6K05	100
F49E7.2	F49E7.2	X	X-1C16	100
F49F1.3	F49F1.3	IV	IV-2G07	100
F52E1.9	F52E1.9	V	V-6C15	100
F52F10.2	F52F10.2	V	V-1B12	100
F53A2.1	F53A2.1	III	III-6J05	100
F53A2.2	F53A2.2	III	III-6J07	100
F53A9.4	F53A9.4	X	X-4M12	100
F53B1.3	F53B1.3	X	X-1P21	100
F53F4.1	F53F4.1	V	V-8P10	100
F54B11.8	F54B11.8	X	X-6K20	100
F54B3.2	F54B3.2	II	II-7A02	100
F54C1.8	F54C1.8	I	I-2A12	100
F54C9.7	F54C9.7	II	II-6A18	100
F54D7.2	F54D7.2	I	I-2I23	100
F54E7.5	F54E7.5	III	III-3A05	100
F54F7.6	F54F7.6	X	X-5N01	100
F54H12.8	F54H12.5	III	III-4O09	100
F55A12.2	F55A12.2	I	I-2K16	100
F55A4.3	F55A4.3	X	X-1A14	100
F55D10.4	F55D10.4	X	X-2F06	100
F55D12.1	F55D12.1	I	I-3L08	100
F55E10.1	F55E10.1	X	X-4C12	100
F55E10.2	F55E10.2	X	X-4C14	100
F55E10.4	F55E10.4	X	X-4C18	100
F55E10.5	F55E10.5	X	X-4C20	100
F55F8.6	F55F8.6	I	I-2J03	100
F55G1.15	F55G1.15	IV	IV-3D10	100
F55G11.1	F55G11.1	IV	IV-6J22	100
F56A12.2	F56A12.2	V	V-9O14	100
F56C3.3	F56C3.3	X	X-1K12	100
F56C3.4	F56C3.4	X	X-1K14	100
F56C3.5	F56C3.5	X	X-1K16	100
F56C3.7	F56C3.7	X	X-1K20	100
F56D6.6	F56D6.6	IV	IV-2A11	100
F56F11.5	F56F11.5	III	III-1J19	100
F56H11.2	F56H11.2	IV	IV-4N20	100
F57A10.4	F57A10.4	V	V-10K16	100
F57B1.5	F57B1.5	V	V-8B20	100
F57F4.2	F57F4.2	V	V-4P05	100
F57G9.3	F57G9.3	II	II-8E10	100
F58A6.2	F58A6.2	II	II-4A02	100
F58D2.2	F58D2.2	IV	IV-7C17	100
F58D5.8	Y53C10A.11	I	I-6C07	100
F58E6.11	F58E6.7	V	V-6H02	100
F58E6.6	F58E6.6	V	V-6F24	100
F58E6.8	F58E6.8	V	V-6H04	100
F58F12.2	F58F12.2	II	II-4P23	100
F58H1.8	F58H1.3	V	V-8C19	100
F59B1.6	F59B1.6	V	V-3A14	100
F59B10.6	F59B10.6	II	II-7I14	100
F59C6.14	F59C6.3	I	I-5C18	100
F59D12.2	F59D12.2	X	X-7M13	100
F59E12.8	F59E12.8	II	II-4F16	100
F59F4.3	F59F4.3	X	X-7A18	100
H03E18.2	H03E18.2	X	X-4I04	100
H10E21.1	H10E21.1	III	III-1A03	100
H34C03.1	H34C03.1	IV	IV-3G04	100
H35N09.2	H35N09.2	X	X-4K10	100
K01A2.3	K01A2.3	II	II-1K17	100
K01A2.6	K01A2.6	II	II-1K23	100
K01A6.6	K01A6.5	IV	IV-6C10	100
K01B6.3	K01B6.3	III	III-4P24	100
K02B9.3	K02B9.3	X	X-6D11	100
K02E10.5	K02E10.5	X	X-1L10	100
K02E7.11	K02E7.11	II	II-1P23	100
K02G10.3	K02G10.3	X	X-2D12	99
K03A11.5	K03A11.5	X	X-6K11	100
K03D7.9	K03D7.9	V	V-11B06	100
K03H1.9	K03H1.9	III	III-5G24	56
K03H6.4	K03H6.4	IV	IV-1D23	100
K04E7.1	K04E7.1	X	X-3O16	100
K04G11.1	K04G11.1	X	X-6P03	100
K04G2.10	K04G2.10	I	I-4A11	100
K05F1.8	K05F1.8	II	II-4L12	100
K06A1.2	K06A1.2	II	II-5A19	100
K06A4.2	K06A4.2	V	V-6L09	100
K06B4.15	K06B4.4	V	V-10E24	100
K06B4.3	K06B4.3	V	V-10E22	100
K07A1.1	K07A1.1	I	I-4B16	100
K07A1.13	K07A1.13	I	I-4D16	100
K07H8.5	K07H8.5	IV	IV-4M19	100
K08D8.1	K08D8.1	IV	IV-6H08	100
K08E7.4	K08E7.4	IV	IV-6P09	100
K09C8.2	K09C8.2	X	X-5E06	100
K09D9.3	K09D9.3	V	V-3O14	100
K09E9.3	K09E9.3	X	X-7M07	100
K09F5.6	K09F5.3	X	X-4A19	100
K09G1.2	K09G1.2	V	V-6P17	100
K09H11.6	K09H11.6	V	V-4K20	100
K09H9.8	K09H9.3	I	I-1M24	100
K10C2.2	K10C2.2	X	X-3O06	100
K10H10.12	K10H10.6	II	II-9M15	100
K11H12.8	K11H12.8	IV	IV-1C02	100
K12B6.4	K12B6.4	V	V-4L19	100
K12B6.6	K12B6.6	V	V-4L23	100
K12D12.4	K12D12.4	II	II-8E11	100
K12H4.5	K12H4.5	III	III-4C02	100
K12H6.2	K12H6.2	II	II-2F14	100
M01F1.4	M01F1.4	III	III-1D24	100
M02A10.1	M02A10.1	X	X-1I19	100
M02B1.2	M02B1.2	IV	IV-6F08	100
M03E7.2	M03E7.2	V	V-4G18	100
M03F4.4	M03F4.4	X	X-2J20	100
M03F8.1	M03F8.1	V	V-4B21	100
M04D5.3	F56G4.1	I	I-5N17	100
M04D8.4	M04D8.4	III	III-5K08	100
M04D8.6	M04D8.6	III	III-5K12	100
M04D8.7	M04D8.7	III	III-5K14	100
M04G7.3	M04G7.3	IV	IV-1M03	100
M05B5.2	M05B5.2	I	I-3D17	100
M05B5.6	M05B5.6	I	I-3F01	100
M05D6.6	M05D6.6	II	II-6O05	100
M117.6	Y40H7A.7	IV	IV-7P13	100
M176.11	M176.4	II	II-6B04	100
M28.2	M28.2	II	II-7M18	100
M28.4	M28.4	II	II-7M20	100
M28.8	M28.8	II	II-7O04	100
M60.4	M60.3	X	X-4O19	100
M60.6	M60.2	X	X-4O17	100
R01B10.3	R01B10.1	V	V-4F11	100
R02D5.3	R02D5.3	V	V-9D23	100
R03H10.2	R03H10.3	II	II-3P05	100
R04A9.1	R04A9.1	X	X-1A15	100
R04B5.1	C30A5.5	III	III-4I04	100
R05D11.9	R05D11.5	I	I-4A06	100
R05G9.2	R05G9.c	II	II-5E03	100
R05G9.3	R05G9.b	II	II-5E01	100
R07A4.2	R07A4.2	X	X-5O09	100
R07B1.9	R07B1.9	X	X-4J18	100
R07D5.2	R07D5.2	X	X-7C05	100
R07H5.4	R07H5.4	IV	IV-5P16	100
R09A8.5	R09A8.5	X	X-6A21	100
R09F10.5	R09F10.5	X	X-4C04	100
R09G11.1	R09G11.1	X	X-7H16	100
R09H3.1	R09H3.1	X	X-1D19	100
R102.6	R102.6	IV	IV-5L19	100
R10A10.1	R10A10.1	I	I-3G05	100
R10E12.2	R10E12.2	III	III-5I10	100
R10E4.3	R10E4.3	III	III-2I19	100
R10E4.6	R10E4.6	III	III-2K01	100
R10E9.3	R10E9.3	III	III-2A01	100
R10H10.4	R10H10.4	IV	IV-5D03	100
R11.4	R11.4	X	X-7G18	100
R119.1	R119.1	I	I-1E07	100
R11D1.7	R11D1.7	V	V-8B01	100
R11G11.3	R11G11.3	V	V-1O17	100
R12C12.4	R12C12.4	II	II-4D17	100
R12C12.9	R12C12.9	II	II-4F03	100
R12H7.4	R12H7.4	X	X-6O05	100
R144.5	R144.5	III	III-2J15	100
R148.4	R148.4	III	III-1P01	100
R151.1	R151.1	III	III-3H14	100
R160.3	R160.3	X	X-2L11	100
R160.4	R160.4	X	X-2L13	100
R160.6	R160.6	X	X-2L17	100
R193.3	R193.a	X	X-1E10	100
T01C3.5	T01C3.5	V	V-9D20	100
T01D1.5	T01D1.5	II	II-1G21	100
T01G1.2	T01G1.2	IV	IV-6G05	100
T01G9.1	T01G9.1	I	I-4E21	100
T02D1.4	T02D1.4	IV	IV-8G08	100
T02E1.6	T02E1.6	I	I-4C23	100
T02G5.3	T02G5.3	II	II-5K08	100
T03F7.5	T03F7.5	V	V-7P09	100
T03F7.6	T03F7.6	V	V-7P11	100
T04A6.1	T04A6.1	III	III-4C23	100
T04A6.2	T04A6.2	III	III-4E01	100
T05A8.7	T05A8.7	II	II-2B12	100
T05D4.3	T05D4.3	III	III-6B22	100
T05E7.4	T05E7.4	I	I-2N16	100
T06C12.12	T06C12.12	V	V-10D09	100
T06E4.9	T06E4.8	V	V-6B12	100
T06E8.2	T06E8.2	V	V-7A05	100
T06F4.1	T06F4.1	X	X-2D05	100
T07D3.6	T07D3.6	II	II-1F03	100
T08B6.4	T08B6.4	IV	IV-2F09	100
T08D10.3	T08D10.3	X	X-5P19	100
T09B4.2	T09B4.2	I	I-2L16	100
T09B4.5	T09B4.5	I	I-2L22	100
T09B9.5	T09B9.5	X	X-4H10	100
T09F5.2	T09F5.2	V	V-9L24	100
T10E9.8	T10E9.8	I	I-3M07	100
T11A5.5	T11A5.5	V	V-6L14	100
T11F8.1	T11F8.1	IV	IV-2J12	100
T11F8.2	T11F8.2	IV	IV-2J14	100
T11F9.1	T11F9.1	V	V-7D24	100
T12G3.7	T12G3.7	IV	IV-6K22	100
T14B4.3	T14B4.3	II	II-5M15	100
T14B4.5	T14B4.5	II	II-5M19	100
T14G11.1	T14G11.1	X	X-1P04	100
T14G8.4	T14G8.4	X	X-6G07	100
T15B7.14	T15B7.14	V	V-5A17	100
T15B7.8	T15B7.10	V	V-5A09	100
T16G12.4	T16G12.4	III	III-5K22	100
T17A3.10	T17A3.10	III	III-1G01	100
T18D3.5	T18D3.5	X	X-5N24	100
T19C4.1	T19C4.1	V	V-7J13	100
T19D12.7	T19D12.7	II	II-5K09	100
T19D2.3	T19D2.3	X	X-2B05	100
T19H5.4	T19H5.4	II	II-6D24	100
T20D3.11	T20D3.9	IV	IV-4H06	100
T20F5.5	T20F5.5	I	I-1N23	100
T21B10.4	T21B10.4	II	II-6O18	100
T21C9.11	T21C9.11	V	V-7G18	100
T21C9.5	T21C9.5	V	V-7G06	100
T21D9.2	T21D9.2	X	X-1P17	100
T21E12.2	T21E12.2	I	I-1N24	100
T21E12.5	T21E12.5	I	I-1P06	100
T21G5.2	T21G5.2	I	I-3I10	100
T22B11.4	T22B11.4	IV	IV-2K24	100
T22B2.2	T22B2.2	X	X-2O14	100
T22B2.3	T22B2.3	X	X-2O16	100
T22B2.5	T22B2.5	X	X-2O20	100
T22C1.9	T22C1.9	I	I-3N14	100
T22C8.1	T22C8.1	II	II-6C24	100
T23B3.6	T23B3.6	I	I-3C16	100
T23G11.1	T23G11.1	I	I-3F04	100
T24A11.2	T24A11.2	III	III-1L10	100
T24C12.1	T24C12.1	X	X-1D04	100
T24C12.4	T24C12.4	X	X-1D10	100
T25D1.1	C36C9.4	X	X-1F07	100
T25E4.2	T25E4.2	II	II-4D08	100
T25F10.4	T25F10.4	V	V-4N12	100
T26A8.1	T26A8.1	IV	IV-4E08	100
T26G10.5	T26G10.5	III	III-5C13	100
T27C4.2	T27C4.2	V	V-3C10	100
T27F6.7	T27F6.7	I	I-6G12	100
T28A11.6	T28A11.6	V	V-2L18	100
T28B4.2	T28B4.2	X	X-3D07	100
T28C6.3	T28C6.3	IV	IV-4B17	100
T28C6.8	T28C6.8	IV	IV-4D03	100
T28D9.4	T28D9.4	II	II-5C11	100
W01A11.3	W01A11.3	V	V-4B24	100
W01B11.1	W01B11.1	I	I-1O14	100
W01D2.5	W01D2.5	II	II-9E24	100
W02C12.2	W02C12.2	IV	IV-2C09	100
W02D7.3	W02D7.3	V	V-5P08	100
W02D9.8	W02D9.8	I	I-6I14	100
W02D9.9	W02D9.9	I	I-6I16	100
W03B1.2	W03B1.2	IV	IV-2A04	100
W03D2.6	W03D2.6	IV	IV-2E07	100
W03D8.3	W03D8.3	I	I-1K02	100
W03F8.6	W03F8.6	IV	IV-2P17	100
W04E12.4	W04E12.4	V	V-12F10	100
W04G3.1	W04G3.1	X	X-5G12	100
W05E10.2	W05E10.2	V	V-7N08	100
W05F2.3	W05F2.3	I	I-1B15	100
W05H7.2	Y95D11A.c	I	I-5D21	100
W05H9.1	W05H9.1	X	X-3K04	100
W06B11.3	W06B11.3	X	X-3O13	100
W06D4.2	W06D4.2	I	I-4B19	100
W06H8.4	W06H8.b	V	V-4J11	100
W07E6.3	W07E6.3	II	II-1A20	100
W07E6.5	W07E6.5	II	II-1A24	100
W07G4.5	W07G4.5	V	V-8N21	100
W08D2.3	W08D2.3	IV	IV-5G15	100
W09B6.5	W09B6.5	II	II-1B24	100
W09D10.5	W09D10.5	III	III-5P21	100
W10C8.3	W10C8.3	I	I-1K22	100
Y102E9.1	Y102E9.1	III	III-3F19	100
Y105E8A.7	Y105E8C.r	I	I-7A10	100
Y106G6G.4	Y106G6G.4	I	I-5M03	99
Y106G6H.16	Y106G6H.16	I	I-5A24	100
Y113G7A.10	Y113G7A.10	V	V-12J20	100
Y18D10A.11	Y18D10A.11	I	I-6F01	100
Y18D10A.4	Y18D10A.4	I	I-6D11	100
Y18H1A.15	Y18H1A_67.g	I	I-7B01	100
Y22D7AL.1	Y119D3_465.v	III	III-7G15	100
Y24D9A.6	Y24D9A.b	IV	IV-2C02	100
Y24D9A.7	Y24D9A.a	IV	IV-2A24	100
Y32H12A.6	Y32H12A.b	III	III-2F20	100
Y34B4A.7	Y34B4A.b	X	X-3A11	100
Y35H6.1	Y38F2A_5743.a	IV	IV-8M10	100
Y37D8A.12	C38D4.1	III	III-2M18	100
Y37D8A.16	Y37D8A.16	III	III-6O14	100
Y37D8A.22	Y37D8A.22	III	III-6O22	100
Y37H2C.1	Y37H2C.1	V	V-12C05	100
Y38C1AA.7	F17E9.5	IV	IV-4A08	100
Y38C1AB.2	Y38C1AB.d	IV	IV-1A05	100
Y38C1AB.6	T02H7.2	II	II-1K10	100
Y38C1BA.1	Y38C1BA.e	IV	IV-1H09	100
Y38F1A.7	Y38F1A.7	II	II-8F13	100
Y38H6C.21	Y38H6C.21	V	V-13G15	100
Y39A1A.20	Y39A1A.20	III	III-5P07	100
Y39B6A.10	B0413.5	V	V-13C18	100
Y39E4A.1	Y39E4A.1	III	III-6B01	100
Y39G10AR.16	Y39G10A_243.a	I	I-7H17	100
Y39G10AR.5	Y39G10A_229.a	I	I-7F19	100
Y41C4A.13	Y41C4A.13	III	III-6E23	100
Y43C5A.3	Y43C5A.3	IV	IV-5O02	100
Y43F8C.11	Y43F8C.11	V	V-12J19	100
Y44A6D.6	Y44A6D.6	V	V-13O17	100
Y45F10B.13	F52G2.4	IV	IV-7O03	100
Y46G5A.22	Y46G5.y	II	II-9N13	100
Y47D9A.3	Y47D9A.d	I	I-1L10	100
Y47D9A.5	Y47D9A.a	I	I-1L04	100
Y47G6A.3	Y47G6A_240.a	I	I-7L11	100
Y47G7B.2	Y47G7B.2	II	II-2P19	100
Y50E8A.11	Y75B12A.2	V	V-9J24	100
Y51H7BR.3	Y51H7B_6.a	II	II-9P01	100
Y52B11A.1	Y52B11A.1	I	I-5D23	100
Y53G8AM.7	Y53G8A_2706.b	III	III-7O07	100
Y53H1C.3	Y53H1C.d	I	I-5P11	100
Y54E2A.10	Y54E2A.10	II	II-9E10	100
Y54E2A.7	Y54E2A.7	II	II-9E04	100
Y54E5A.2	Y54E5A.2	I	I-7C20	100
Y54E5A.8	Y54E5A.8	I	I-7E08	100
Y54G2A.13	Y69A2A_2109.c	IV	IV-8J06	76
Y54G2A.36	Y55D5A_392.d	III	III-7G22	100
Y55F3BR.7	Y55F3A_747.h	IV	IV-8N05	100
Y55H10A.2	F42A6.1	IV	IV-1B16	100
Y57A10A.14	Y57A10A.l	II	II-8O09	100
Y57A10C.9	Y57A10C.9	II	II-8G04	100
Y57E12B.4	Y57E12_249.b	V	V-13M14	100
Y57G11B.7	F13G11.2	IV	IV-7H05	100
Y57G11C.45	Y57G11C.8	IV	IV-7H21	100
Y62H9A.1	Y62H9A.1	X	X-5N05	100
Y65B4BL.3	Y65B4B_12.a	I	I-8A17	100
Y67D8C.4	Y67D8A_360.a	IV	IV-8D04	100
Y67D8C.6	Y67D8A_380.b	IV	IV-8F06	99
Y69A2AR.14	Y69A2A_1783.c	IV	IV-8H18	100
Y69A2AR.23	Y69A2A_1783.f	IV	IV-8H24	99
Y69A2AR.27	Y69A2A_7278.d	IV	IV-8L10	100
Y69A2AR.9	Y69A2A_7278.b	IV	IV-8L06	100
Y69H2.9	Y69H2.9	V	V-12M21	100
Y6B3B.7	Y6B3B.7	I	I-6P16	100
Y71F9B.14	Y71F9A_291.c	I	I-8E13	100
Y71G12B.16	Y71G12A_200.a	I	I-8M13	100
Y71H2AM.10	Y71H2_384.a	III	III-7I16	100
Y75B12A.2	Y50E8.p	V	V-9N13	100
Y75B8A.33	Y75B8A.33	III	III-6C04	100
Y76A2B.4	Y76A2B.4	III	III-6B12	100
Y77E11A.12	Y77E11A_3443.g	IV	IV-1B13	100
Y79H2A.1	C51G7.h	III	III-6J22	100
Y79H2A.2	C51G7.g	III	III-6J20	100
Y81B9A.3	Y81B9A.a	X	X-4J21	100
Y82E9BL.1	Y119D3_465.c	III	III-7E05	100
Y82E9BL.2	Y119D3_465.d	III	III-7E07	100
Y95B8A.4	Y95B8A_79.a	I	I-1I11	19
Y9C12A.1	Y9C12A.a	X	X-1I13	100
Y9C2UA.1	Y9C2UA.1	II	II-6H01	100
ZC13.2	ZC13.2	X	X-1M21	100
ZC132.8	ZC132.8	V	V-3L03	100
ZC132.9	ZC132.9	V	V-3L05	100
ZC190.5	ZC190.5	V	V-6O03	100
ZC190.6	ZC190.6	V	V-6O05	100
ZC266.2	ZC266.2	V	V-3F10	100
ZC317.2	ZC317.2	V	V-4A14	100
ZC449.5	ZC449.5	X	X-2L24	100
ZC513.3	ZC513.3	V	V-5D06	100
ZC53.4	Y111B2C.c	III	III-6G18	100
ZC581.3	ZC581.3	I	I-3A12	100
ZK1010.5	ZK1010.5	III	III-6B15	100
ZK1010.8	ZK1010.8	III	III-6B21	100
ZK1055.3	ZK1055.3	V	V-4H14	100
ZK1073.2	ZK1073.2	X	X-7G06	100
ZK1098.12	ZK1098.9	III	III-5I03	100
ZK1320.5	ZK1320.5	II	II-6N04	100
ZK154.6	ZK154.6	X	X-4C21	100
ZK218.4	ZK218.4	V	V-11O12	100
ZK353.2	ZK353.2	III	III-4B03	100
ZK370.8	ZK370.8	III	III-4N15	100
ZK402.1	C01A2.1	I	I-6F04	100
ZK470.1	ZK470.1	X	X-2D19	100
ZK484.5	ZK484.5	I	I-2J02	100
ZK546.1	ZK546.1	II	II-4I13	100
ZK593.3	ZK593.3	IV	IV-5D20	100
ZK697.1	ZK697.1	V	V-1J04	100
ZK721.1	ZK721.1	X	X-4O14	100
ZK795.2	ZK795.2	IV	IV-6N23	100
ZK84.2	ZK84.2	II	II-4D01	100
ZK930.6	ZK930.6	II	II-8G01	100
ZK971.1	ZK971.1	II	II-7A06	100
