# Supplementary material for: A survey of putative secreted and transmembrane proteins encoded in the C. elegans genome
Source: BMC Genomics. 2012 Jul 23;13:333. doi: 10.1186/1471-2164-13-333 (PMC3534327; doi:10.1186/1471-2164-13-333)
Supplement: Additional file 4 — Table S2. RNAi clones for genes enlisted in Additional file 3. [file 1471-2164-13-333-S4.xls]

## Sheet: golgi
The following tables were generated based on the information available from CelRNAi (http://biocompute.bmi.ac.cn/CelRNAi/).
The scores correspond to the reliability scores as described in Wubin Qu, et al., BMC Genomics, 2011, 12:170.
golgi proteins
Genes without RNAi clone
B0218.3, B0261.2, B0303.7, B0432.8, B0511.1, C08A9.1, C09B8.7, C09G12.1, C10F3.6, C25A1.4, C25A1.8, C25F6.2, C25F6.7, C28G1.5, C28G1.6, C31H5.6, C33A11.2, C33D12.1, C33D12.7, C36F7.1, C41C4.10, C43G2.2, C45E1.1, C49C8.5, C49H3.9, C50F4.14, C54G10.4, DC2.3, E01F3.1, F08F8.8, F08H9.6, F08H9.9, F10B5.8, F10F2.1, F11A10.6, F13B10.1, F13E6.6, F18A12.8, F20D6.3, F20D6.4, F25B3.3, F28F8.6, F28H6.1, F32D…
Gene	JAclone	Chromosome	Location	Score
B0024.12	B0024.12	V	V-7M07	100
B0024.15	B0024.3	V	V-7K15	100
B0205.4	B0205.4	I	I-5M10	100
B0212.4	B0212.4	IV	IV-1J20	100
B0244.2	B0244.2	III	III-3C11	100
B0272.2	B0272.2	X	X-4P11	100
B0281.8	B0281.8	II	II-2B07	100
B0285.5	B0285.5	III	III-2M05	100
B0336.2	B0336.2	III	III-3A13	100
B0416.6	B0416.6	X	X-4N09	100
B0464.6	B0464.6	III	III-5E15	100
B0507.2	B0507.2	V	V-6A14	100
C01G8.5	C01G8.5	I	I-2I14	100
C03D6.4	C03D6.4	I	I-4F22	100
C03E10.4	C03E10.4	V	V-7N19	100
C03G6.19	C03G6.18	V	V-5G12	100
C03H5.2	C03H5.2	II	II-1M21	100
C04A11.4	C04A11.4	X	X-6M24	100
C04F12.10	C04F12.10	I	I-4H24	100
C05A9.1	C05A9.1	X	X-5A10	100
C05D10.2	C05D10.2	III	III-3O07	100
C05D11.4	C05D11.4	III	III-3K24	100
C05E4.3	C05E4.3	V	V-1M10	100
C06E1.7	C06E1.7	III	III-4H11	100
C06G3.10	C06G3.10	IV	IV-3B05	100
C07H4.2	C07H4.2	II	II-6F09	100
C07H6.3	C07H6.3	III	III-4A13	100
C08B11.1	C08B11.1	II	II-5N06	100
C08B11.5	C08B11.5	II	II-5N14	100
C09B8.4	C09B8.4	X	X-3C22	100
C09D8.1	C09D8.1	II	II-7J03	100
C09G4.3	C09G4.3	IV	IV-4I08	100
C09H6.2	C09H6.2	I	I-4A21	100
C10C6.6	C10C6.6	IV	IV-6K01	100
C10H11.8	C10H11.8	I	I-2I05	100
C12D8.10	C12D8.10	V	V-7I17	100
C13B9.2	C13B9.2	III	III-3D19	100
C13B9.3	C13B9.3	III	III-3D21	100
C13G3.3	C13G3.3	V	V-7F13	100
C15H9.5	C15H9.5	X	X-3G04	100
C16C2.4	C16C2.4	I	I-4J08	100
C18B12.2	C18B12.2	X	X-6P18	100
C18D11.2	C18D11.2	III	III-6G21	100
C18E9.10	C18E9.10	II	II-6B19	100
C18G1.8	C18G1.8	V	V-3H18	100
C18H9.7	C18H9.7	II	II-5M07	100
C23F12.1	C23F12.2	X	X-4P03	100
C24H11.7	C24H11.7	III	III-6G15	100
C25B8.3	C25B8.3	X	X-3D15	100
C26H9A.1	C26H9A.1	IV	IV-6B08	100
C27C12.7	C27C12.7	X	X-6L12	100
C27H5.4	F10E7.3	II	II-5M10	100
C27H6.2	C27H6.2	V	V-6P06	100
C28C12.5	C28C12.5	IV	IV-4G14	100
C28C12.7	C28C12.6	IV	IV-4G16	100
C29H12.2	C29H12.2	II	II-4H05	100
C30F12.1	T10B11.9	I	I-3M02	100
C32D5.9	C32D5.9	II	II-4P03	100
C32F10.1	C32F10.1	I	I-2N13	100
C33D9.1	C33D9.1	IV	IV-4O24	100
C33H5.14	C33H5.14	IV	IV-3P10	100
C34C6.5	C34C6.5	II	II-6G14	100
C34D4.4	C34D4.4	IV	IV-3D07	100
C34G6.4	C34G6.4	I	I-2B08	100
C35C5.6	C35C5.6	X	X-5D17	100
C35D10.4	C35D10.4	III	III-2B21	100
C36B1.1	F39H11.4	I	I-4E18	100
C39F7.4	C39F7.4	V	V-1L07	100
C42D8.8	C42D8.8	X	X-2N22	100
C43E11.11	C43E11.4	I	I-1J12	100
C43E11.8	C43E11.8	I	I-1J20	100
C44B7.7	C44B7.7	II	II-5C16	100
C44C1.3	C44C1.3	X	X-1O23	100
C44C1.4	C44C1.4	X	X-1A02	100
C47A10.1	C47A10.1	V	V-11J04	100
C51E3.7	C51E3.7	V	V-7G01	100
C52B11.2	C52B11.2	X	X-1I04	100
C52B9.4	C52B9.4	X	X-2H19	100
C52E12.4	C52E12.4	II	II-5G24	100
C52E4.5	C52E4.5	V	V-8E13	100
C55B7.2	C55B7.2	I	I-3I19	100
C56C10.9	C56C10.9	II	II-5I05	100
D1014.3	D1014.3	V	V-5H12	100
D2013.1	D2013.1	II	II-6L15	100
D2021.1	D2021.1	X	X-4I10	100
D2030.1	D2030.1	I	I-3B14	100
DH11.3	DH11.3	II	II-5L24	100
EGAP9.2	EGAP9.2	V	V-4H06	100
EGAP9.3	EGAP9.3	V	V-4H08	100
F01G4.2	F01G4.2	IV	IV-5N08	100
F02C9.3	F02C9.3	V	V-2F24	100
F02E8.6	F02E8.6	X	X-2N23	100
F07A5.4	F07A5.3	I	I-3L17	100
F07F6.4	F07F6.4	II	II-4K20	100
F08A8.5	F08A8.5	I	I-6H09	100
F08B4.6	F08B4.6	IV	IV-4M04	100
F08H9.5	F08H9.5	V	V-9D09	100
F08H9.7	F08H9.7	V	V-9D13	100
F08H9.8	R02D5.2	V	V-9D21	100
F10D11.1	F10D11.1	I	I-4K13	100
F10D7.3	F10D7.3	X	X-7F06	100
F10G7.1	F10G7.1	II	II-3N24	100
F11A10.4	F11A10.4	IV	IV-6M18	100
F11A5.5	F11A5.5	V	V-10F18	100
F11A6.1	F11A6.1	I	I-5J04	100
F11H8.4	F11H8.4	III	III-3P11	100
F12B6.1	F12B6.1	I	I-1C02	100
F12F6.6	F12F6.6	IV	IV-6M01	100
F13B9.1	F13B9.1	X	X-4A06	100
F13E6.1	F13E6.1	X	X-5M13	100
F14B4.2	F14B4.2	I	I-4H11	100
F14E5.2	F14E5.2	II	II-6K15	100
F16B4.8	F16B4.8	V	V-1D10	100
F17B5.6	F17B5.4	I	I-6N17	100
F20B6.2	F20B6.2	X	X-2F09	100
F20C5.2	F20C5.2	IV	IV-4O14	100
F20C5.4	F20C5.4	IV	IV-4O18	100
F21A10.2	F21A10.2	X	X-5A23	100
F21D5.2	F21D5.2	IV	IV-4M20	100
F21F3.3	F21F3.3	I	I-2M11	100
F22E10.1	F22E10.1	X	X-6C23	100
F22E10.2	F22E10.2	X	X-6E01	100
F22E10.3	F22E10.3	X	X-6E03	100
F22E10.5	F22E10.5	X	X-6E07	100
F23H12.1	F23H12.1	V	V-8C10	100
F25H8.3	F25H8.3	IV	IV-5M07	100
F28A10.9	F28A10.4	II	II-1B19	100
F28B3.5	F28B3.5	I	I-2O03	100
F28B4.2	F28B4.2	X	X-2K11	100
F29D11.1	F29D11.1	I	I-3D10	100
F29G9.3	F29G9.3	V	V-4F01	100
F30A10.6	F30A10.6	I	I-4P01	100
F32A6.3	Y34B4A.g	X	X-3A21	100
F32B6.8	F32B6.8	IV	IV-5K19	100
F32H2.5	F32H2.5	I	I-4O12	100
F33G12.5	F33G12.5	II	II-4M21	100
F35D6.1	F35D6.1	IV	IV-2L04	100
F35G12.1	F35G12.1	III	III-2E04	100
F35G12.3	F35G12.3	III	III-2E08	100
F35H10.4	F35H10.4	IV	IV-4O13	100
F35H12.4	F35H12.4	X	X-1O09	100
F36D4.3	F36D4.3	V	V-6J15	100
F36H2.1	F36H2.1	I	I-4H03	100
F39B2.3	F39B2.3	I	I-7G12	100
F39G3.7	F39G3.7	V	V-3F24	100
F40E10.6	F40E10.6	X	X-6H08	100
F41C3.4	F41C3.4	II	II-4A01	100
F42E11.1	F42E11.1	X	X-5O20	100
F43D9.3	F43D9.3	III	III-5J15	100
F45E1.7	F45E1.7	X	X-4I09	100
F45G2.4	F45G2.4	III	III-6L23	100
F45H11.4	F45H11.4	I	I-5O07	100
F45H7.2	F45H7.2	III	III-1P15	100
F46C5.8	F46C5.8	II	II-6M10	100
F47G9.4	F47G9.4	V	V-7P21	100
F52C12.4	F52C12.4	IV	IV-1J05	100
F53F10.4	F53F10.4	I	I-1J21	100
F53G12.1	F53G12.1	I	I-1A15	100
F54C9.10	F54C9.10	II	II-6A24	100
F54E7.7	F54E7.7	III	III-3A09	100
F54F2.1	F54F2.1	III	III-4P15	100
F54F7.1	F54F7.1	X	X-5L15	100
F55A11.2	F55A11.2	V	V-7P06	100
F55A12.7	F55A12.7	I	I-2M02	100
F55A4.1	F55A4.1	X	X-1A10	100
F55A4.8	F55A4.8	X	X-1A24	100
F55B12.3	F55B12.3	V	V-9G19	100
F55H2.5	F55H2.5	III	III-5G05	100
F57A8.2	F57A8.2	V	V-7A09	100
F57C12.4	F57C12.4	X	X-1E21	100
F57C12.5	F57C12.5	X	X-1E23	100
F57F5.1	F57F5.1	V	V-8E19	100
F57H12.1	F57H12.1	IV	IV-4E13	100
F58F12.1	F58F12.1	II	II-4P21	100
F58F6.4	F58F6.4	IV	IV-1O12	100
F59B10.1	F59B10.1	II	II-7I04	100
F59B2.7	F59B2.7	III	III-4H12	100
F59C6.7	F59C6.7	I	I-5E02	100
F59D12.4	F59D12.4	X	X-7M17	100
F59E10.3	F59E10.3	II	II-7F09	100
F59F3.1	F59F3.1	X	X-5E14	100
F59F3.5	F59F3.5	X	X-5E20	100
H17B01.1	H17B01.1a	II	II-1J12	100
H20J04.5	H20J04.d	II	II-3D18	100
H26D21.1	H26D21.1	I	I-1F15	100
JC8.10	Y67H2A.a	IV	IV-7E19	100
JC8.3	JC8.3	IV	IV-7E03	100
K02A4.2	K02A4.2	X	X-6G11	100
K02B12.7	K02B12.7	I	I-4O03	100
K02B2.1	K02B2.1	IV	IV-3E17	100
K02G10.8	K02G10.8	X	X-2D22	100
K03E5.1	K03E5.1	I	I-1D05	100
K03E6.3	K03E6.3	X	X-1C04	100
K04F10.4	K04F10.4	I	I-3E03	100
K04G2.6	K04G2.6	I	I-4A03	100
K05B2.4	K05B2.4	X	X-2J10	100
K06A1.1	K06A1.1	II	II-5A17	100
K06H6.6	K06H6.6	V	V-1E08	100
K07A1.8	K07A1.8	I	I-4D06	100
K07C11.9	K07C11.9	V	V-5L12	100
K08E5.3	K08E5.3	III	III-5O18	100
K08E7.9	K08E7.9	IV	IV-6P19	100
K08H10.4	K08H10.4	V	V-6P18	100
K09B11.9	K09B11.9	IV	IV-7K13	100
K09E9.2	K09E9.2	X	X-7M05	100
K10B2.3	K10B2.3	II	II-4P15	100
K11C4.3	K11C4.3	V	V-5C11	100
K11D2.3	K11D2.3	I	I-6G20	100
K12H4.8	K12H4.8	III	III-4C08	100
M01E11.1	M01E11.1	I	I-2F05	100
M01F1.1	M01F1.1	III	III-1D18	100
M05D6.2	M05D6.2	II	II-6M21	100
M110.5	M110.5	II	II-6E07	100
M88.6	M88.6	III	III-2E02	100
PAR2.4	PAR2.4	III	III-4P03	100
R01H10.8	R01H10.8	III	III-5D11	100
R05G6.10	R05G6.10	IV	IV-3F06	100
R05H10.2	R05H10.2	II	II-9G04	100
R06C7.7	R06C7.7	I	I-3H09	100
R07E4.4	R07E4.4	X	X-3C04	100
R09B5.11	R09B5.11	V	V-1N21	100
R107.6	R107.6	III	III-4J10	100
R119.5	R119.5	I	I-1E15	100
R11A5.1	R11A5.1	I	I-3J18	100
R11A5.7	R11A5.7	I	I-3L06	100
R11H6.2	R11H6.2	V	V-9H15	100
R12B2.2	R12B2.2	III	III-3E11	100
R12B2.5	R12B2.5	III	III-3E17	100
R12H7.2	R12H7.2	X	X-6O01	100
R153.1	R153.1	II	II-5B06	100
R166.1	R166.1	II	II-7I16	100
T01B7.3	T01B7.3	II	II-6I02	100
T01D3.2	T01D3.2	V	V-9C07	100
T01D3.5	T01D3.5	V	V-9C13	100
T03F6.3	T03F6.3	III	III-6L03	100
T05A8.4	T05A8.4	II	II-2B06	100
T05C12.7	T05C12.7	II	II-6C15	100
T05E7.1	T05E7.1	I	I-2N10	100
T06A4.1	T06A4.1	I	I-1G19	100
T06A4.3	T06A4.3	I	I-1G23	100
T07A5.2	T07A5.2	III	III-5D19	100
T07D3.4	T07D3.4	II	II-1D23	100
T09A5.2	T09A5.2	II	II-5H18	100
T10B11.6	T10B11.6	I	I-3K20	100
T10H9.4	T10H9.4	V	V-4J14	100
T13F2.3	T13F2.3	IV	IV-5E17	100
T13F2.8	T13F2.8	IV	IV-5G03	100
T14G10.5	T14G10.5	IV	IV-5I20	100
T17A3.1	T17A3.1	III	III-1E09	100
T17E9.2	T17E9.2	III	III-3O15	100
T18H9.7	T18H9.7	V	V-6B23	100
T19B4.7	T19B4.6	I	I-2J21	100
T19E7.3	T19E7.4	IV	IV-2N22	100
T20G5.1	T20G5.1	III	III-5O20	100
T21C9.2	T21C9.2	V	V-7G02	100
T21D12.9	T21D12.9	IV	IV-1G05	100
T21E12.4	T21E12.4	I	I-1P04	100
T21E8.1	T21E8.1	X	X-5A16	100
T21E8.3	T21E8.3	X	X-5A20	100
T22C8.8	T22C8.8	II	II-6E14	100
T23D8.8	T23D8.8	I	I-5C03	100
T23H2.5	T23H2.5	I	I-3G23	100
T24B1.1	T23G11.8	I	I-3F18	100
T24D1.1	T24D1.1	I	I-5A05	100
T24F1.1	T24F1.1	II	II-7B10	100
T25G12.4	T25G12.4	X	X-7B14	100
T25G12.7	T25G12.7	X	X-7B20	100
T27A1.5	T27A1.5	II	II-1C12	100
T27A1.6	T27A1.6	II	II-1C14	100
T27A10.7	T27A10.7	X	X-2G08	100
T27C10.6	T27C10.5	I	I-5B19	100
T28A8.2	T28A8.2	III	III-6P17	100
T28F2.1	T28F2.1	I	I-1D13	100
VW02B12L.1	C05D12.6	II	II-7F04	100
W02C12.3	W02C12.3	IV	IV-2C11	100
W03C9.3	W03C9.3	II	II-8G13	100
W03D8.8	W03D8.8	I	I-1K12	100
W04G5.2	W04G5.2	I	I-5H12	100
W05H7.3	W05H7.3	X	X-1O06	100
W06E11.5	W06E11.6	III	III-1M17	100
W06H8.8	F12F3.2	V	V-4H23	100
W07G4.2	W07G4.2	V	V-8N15	100
W07G4.3	W07G4.3	V	V-8N17	100
W08D2.1	W08D2.1	IV	IV-5G13	100
W09B6.1	W09B6.1	II	II-1B16	100
W09D10.1	W09D10.1	III	III-5P13	100
W09G10.4	W09G10.4	II	II-3C22	100
Y105E8A.10	Y105E8C.k	I	I-7O19	100
Y105E8A.9	Y105E8C.n	I	I-7A02	100
Y105E8B.5	Y105E8B.a	I	I-7C04	100
Y106G6E.4	Y106G6E.4	I	I-5I23	100
Y110A7A.12	Y110A7A.h	I	I-2E02	100
Y110A7A.20	Y110A7A.i	I	I-2E04	100
Y110A7A.6	Y110A7A.o	I	I-2E16	100
Y111B2A.16	Y111B2D.e	III	III-6I24	17
Y113G7A.3	Y113G7A.3	V	V-12J06	100
Y18D10A.13	Y18D10A.13	I	I-6F05	100
Y18D10A.6	Y18D10A.6	I	I-6D15	100
Y18D10A.9	Y18D10A.9	I	I-6D21	100
Y18H1A.9	Y18H1A_67.j	I	I-7B07	100
Y25C1A.5	Y25C1A.5	II	II-2N20	100
Y37A1B.1	Y37A1B.1	IV	IV-7I20	100
Y39B6A.2	Y39B6B.ff	V	V-12I18	100
Y39G8C.1	Y39G8C.1	II	II-9C05	100
Y40B1A.4	Y40B1A.4	I	I-6F02	100
Y41D4B.12	Y41D4A_3457.b	IV	IV-8D15	100
Y41E3.7	Y41E3.7	IV	IV-7N01	100
Y43C5A.2	Y43C5A.2	IV	IV-5M24	100
Y43F4B.7	Y43F4B.7	III	III-6J01	100
Y43F8A.3	Y43F8A.3	V	V-12D09	100
Y46G5A.5	Y46G5.e	II	II-9J09	100
Y47D3A.17	Y47D3A.s	III	III-5P10	100
Y47G6A.11	Y47G6A_242.c	I	I-7N01	100
Y47G6A.18	Y47G6A_247.a	I	I-7P13	100
Y47G6A.19	Y47G6A_241.a	I	I-7L19	100
Y47G6A.9	Y47G6A_247.h	I	I-7B04	100
Y48G1A.6	Y48G1A_53.a	I	I-7B12	100
Y48G8AR.1	Y48G8A_3671.a	I	I-7H04	100
Y49E10.20	Y49E10.20	III	III-6E20	100
Y49E10.23	Y49E10.23	III	III-6G02	100
Y51H7C.6	Y51H7C_255.c	II	II-9P13	100
Y54E10BR.2	Y54E10B_159.i	I	I-7N20	100
Y54E5B.1	Y54E5B.1	I	I-7I10	100
Y55F3BL.2	Y55F3B_743.a	IV	IV-8P13	14
Y57E12AL.1	Y57E12_242.b	V	V-13K24	100
Y5H2B.1	Y5H2B.i	V	V-2I05	100
Y65B4A.3	Y65B4A_182.b	I	I-7P16	100
Y65B4BR.4	Y65B4B_10.a	I	I-8A05	100
Y66H1A.3	Y66H1A.3	IV	IV-1K15	100
Y67D8C.10	Y67D8A_367.a	IV	IV-8D08	100
Y6B3A.1	Y87G2A.y	I	I-6L22	100
Y6B3B.5	Y6B3B.5	I	I-6P12	100
Y71F9AL.17	Y71F9A_282.b	I	I-8E01	100
Y71F9AM.4	Y71F9A_290.a	I	I-8E07	100
Y71F9AM.5	Y71F9A_279.b	I	I-8C19	100
Y71G12B.27	Y71G12A_203.a	I	I-8O07	100
Y71H10A.2	Y71H10A.2	X	X-2C13	100
Y71H2B.10	Y71H2_389.e	III	III-7K20	100
Y76A2A.2	F45G2.11	III	III-6N13	100
Y76A2B.1	Y76A2B.1	III	III-6B06	100
Y87G2A.4	Y87G2A.j	I	I-6J18	100
Y95B8A.10	Y95B8A_84.h	I	I-1K07	100
ZC155.7	ZC155.7	III	III-2B04	100
ZC434.6	ZC434.6	I	I-5M17	100
ZC434.9	ZC434.9	I	I-5M23	100
ZC518.2	ZC518.2	IV	IV-6H01	100
ZC8.4	ZC8.4	X	X-2L12	100
ZK1098.10	ZK1098.10	III	III-5I05	100
ZK1098.5	ZK1098.5	III	III-5G19	100
ZK1240.3	ZK1240.3	II	II-2B13	100
ZK20.6	ZK20.6	II	II-7N18	100
ZK328.4	ZK328.4	III	III-3M11	100
ZK337.2	ZK337.2	I	I-7M08	100
ZK370.7	ZK370.7	III	III-4N13	100
ZK455.7	ZK455.7	X	X-5O16	100
ZK512.5	ZK512.5	III	III-4L22	100
ZK546.1	ZK546.1	II	II-4I13	100
ZK563.2	ZK563.3	X	X-2A04	100
ZK637.8	ZK637.8	III	III-4D10	100
ZK783.1	ZK783.1	III	III-4E05	100
ZK849.2	ZK849.2	I	I-7I11	100
ZK856.1	ZK856.1	V	V-7G05	100
ZK856.5	ZK856.3	V	V-7G09	100
ZK896.9	ZK896.9	IV	IV-6H06	100
ZK930.1	ZK930.1	II	II-8E15	100

## Sheet: ER
endoplasmic reticulum proteins
Genes without RNAi clone
B0222.6, B0222.7, B0250.9, B0361.8, B0454.6, B0511.1, B0511.13, C05B10.1, C06A1.1, C06A1.7, C06E1.3, C09G4.1, C14A6.2, C15C8.4, C15H9.6, C18E9.11, C18H7.3, C24F3.6, C29F4.1, C34F6.2, C36A4.6, C39E9.7, C40H1.4, C41C4.8, C41G7.9, C44C10.1, C46A5.3, C49C8.4, C50H11.15, C52D10.13, D2024.2, D2024.8, D2062.1, E01F3.1, E02H9.5, F10F2.1, F11A5.12, F11A5.9, F11G11.12, F15H10.2, F19B6.1, F21F8.11, F23H12.4…
Gene	JAclone	Chromosome	Location	Score
B0035.14	B0035.14	IV	IV-6E11	100
B0222.8	B0222.6	V	V-6O20	100
B0272.2	B0272.2	X	X-4P11	100
B0334.11	B0334.11	II	II-7J08	100
B0336.11	B0336.11	III	III-3C07	100
B0348.4	B0348.3	V	V-1A07	100
B0491.1	B0491.1	II	II-7B22	100
B0511.12	B0511.12	I	I-5K06	100
BE10.2	BE10.2	III	III-6M02	100
C01B12.1	C01B12.1	II	II-1A03	100
C01B4.8	Y19D10A.m	V	V-2A22	100
C01H6.4	C01H6.4	I	I-3F09	100
C02C2.4	C02C2.4	III	III-4K11	100
C02C6.3	C02C6.3	X	X-7K13	100
C02F5.9	C02F5.9	III	III-4K04	100
C04F12.10	C04F12.10	I	I-4H24	100
C05D10.3	C05D10.3	III	III-3O09	100
C06A1.6	F29D10.2	I	I-4K14	100
C06B3.4	C06B3.4	V	V-9M03	100
C06B3.5	C06B3.5	V	V-9M05	100
C06G3.9	C06G3.3	IV	IV-3O16	100
C07A12.4	C07A12.4	X	X-2P15	100
C07A4.3	C07A4.3	X	X-5A19	100
C07H4.2	C07H4.2	II	II-6F09	100
C08B11.8	C08B11.8	II	II-5N20	100
C08E8.2	C08E8.2	V	V-12E13	100
C08F8.4	C08F8.4	IV	IV-5N24	100
C08H9.2	C08H9.2	II	II-7C09	100
C08H9.3	C08H9.3	II	II-7C11	100
C09D4.4	C09D4.4	I	I-2B17	100
C10C6.5	C10C6.5	IV	IV-6I23	100
C10C6.6	C10C6.6	IV	IV-6K01	100
C12C8.1	C12C8.1	I	I-4J07	100
C12D5.7	C12D5.7	V	V-5H23	100
C14A4.3	C14A4.3	II	II-7K18	100
C14B1.1	C14B1.1	III	III-1H16	100
C14B9.2	C14B9.2	III	III-4E04	100
C15F1.6	C15F1.c	II	II-5G06	100
C15H11.9	C15H11.9	V	V-9B07	100
C15H9.4	C15H9.4	X	X-3G02	100
C16C10.12	C16C10.12	III	III-2G05	100
C18B12.2	C18B12.2	X	X-6P18	100
C18D1.2	C18D1.2	II	II-7K01	100
C18E9.2	C18E9.2	II	II-6B03	100
C18H9.3	C18H9.3	II	II-5K23	100
C18H9.5	C18H9.5	II	II-5M03	25
C23H3.4	C23H3.4	II	II-1C17	100
C25A1.5	C25A1.5	I	I-5G21	100
C25E10.2	C25E10.2	V	V-6I24	100
C27A12.9	C27A12.9	I	I-2H16	100
C27A7.5	C27A7.5	V	V-8K23	100
C27H5.5	C27H5.5	II	II-5O20	100
C28H8.4	C28H8.4	III	III-3I09	100
C30F12.1	T10B11.9	I	I-3M02	100
C31E10.7	C31E10.7	X	X-6F17	100
C32D5.9	C32D5.9	II	II-4P03	100
C32F10.1	C32F10.1	I	I-2N13	100
C33F10.14	C33F10.3	II	II-4C11	100
C33H5.18	C33H5.18	IV	IV-3P18	100
C34B2.10	C34B2.10	I	I-5M02	100
C34C6.5	C34C6.5	II	II-6G14	100
C34F6.10	C34F6.10	X	X-5K22	100
C34F6.3	C34F6.2	X	X-5K06	100
C34H4.4	C34H4.4	IV	IV-1F09	100
C35A5.3	C35A5.3	V	V-7C12	100
C36A4.1	C36A4.3	III	III-1N04	100
C36A4.2	C36A4.2	III	III-1N02	100
C36A4.3	C36A4.1	III	III-1L24	100
C38C10.2	C38C10.2	III	III-5A23	100
C39F7.4	C39F7.4	V	V-1L07	100
C41C4.4	C41C4.4	II	II-6A03	100
C42C1.15	C42C1.9	IV	IV-6F01	100
C43G2.1	C43G2.1	IV	IV-3A02	100
C45H4.17	C45H4.17	V	V-2G11	100
C45H4.2	C45H4.2	V	V-2E07	100
C46H11.2	C46H11.2	I	I-2A16	100
C47B2.4	C47B2.4	I	I-6H19	100
C47E12.3	C47E12.3	IV	IV-5M19	100
C48A7.1	C48A7.1	IV	IV-3P03	100
C50C3.9	C50C3.9	III	III-4G16	100
C50D2.2	C50D2.2	II	II-1E05	100
C50D2.4	C50D2.4	II	II-1E09	100
C50F7.10	C50F7.10	IV	IV-3L16	100
C53B4.4	C53B4.4	IV	IV-4H11	100
C53B4.5	C53B4.5	IV	IV-4H13	100
C53B4.6	C53B4.6	IV	IV-4H15	100
C54D1.5	C54D1.5	X	X-3B20	100
C54G7.2	C54G7.2	X	X-3I01	100
C55B6.2	C55B6.2	X	X-3D02	100
C56G2.6	C56G2.6	III	III-3I14	100
D1009.1	D1009.1	X	X-4D07	100
D1014.3	D1014.3	V	V-5H12	100
D2013.8	D2013.8	II	II-6N05	100
D2024.3	D2024.3	IV	IV-3J01	100
D2045.9	D2045.9	III	III-5J09	100
D2085.6	D2085.6	II	II-6G02	100
D2092.5	D2092.5	I	I-3O23	100
D2096.2	D2096.2	IV	IV-4C02	100
E03E2.1	E03E2.1	X	X-3K23	100
E03G2.4	E03G2.4	X	X-7C20	100
EGAP7.1	EGAP7.1	X	X-1B10	100
F01G4.2	F01G4.2	IV	IV-5N08	100
F02C12.5	F02C12.5	X	X-6E10	100
F02E11.1	F02E11.1	II	II-3G07	100
F08C6.2	F08C6.2	X	X-3N20	100
F09B9.3	F09B9.3	X	X-5A11	100
F09E5.2	F09E5.2	II	II-4G12	100
F10C2.7	F10C2.7	V	V-8G17	100
F10D2.9	F10D2.9	V	V-5K17	100
F10D7.3	F10D7.3	X	X-7F06	100
F11A10.1	F11A10.1	IV	IV-6M12	100
F11E6.5	F11E6.5	IV	IV-8I10	100
F11G11.11	F11G11.11	II	II-4G05	100
F12B6.2	F12B6.2	I	I-1C04	100
F13D12.6	F13D12.6	II	II-8A03	100
F13H10.4	F13H10.4	IV	IV-5H14	100
F14D12.5	F14D12.5	X	X-3I15	100
F14F7.2	F14F7.2	III	III-6D03	100
F14F7.3	F14F7.3	III	III-6D05	100
F14H12.1	F14H12.1	X	X-2J17	100
F15A2.1	F15A2.1	X	X-6G16	100
F15B10.1	F15B10.1	IV	IV-3C12	100
F15C11.2	F15C11.2	I	I-3O04	100
F15H10.1	F15H10.1	V	V-7O21	100
F17C11.7	F17C11.7	V	V-7D17	100
F19B6.2	F19B6.2	IV	IV-6F17	100
F19C7.7	F19C7.7	IV	IV-2I14	100
F20C5.4	F20C5.4	IV	IV-4O18	100
F21F3.3	F21F3.3	I	I-2M11	100
F22E10.5	F22E10.5	X	X-6E07	100
F23F1.6	F23F1.6	II	II-1C05	100
F25B4.6	F25B4.6	V	V-4K02	100
F25D7.1	F25D7.1	I	I-5O09	100
F25D7.2	F25D7.2	I	I-5O11	100
F25G6.5	F25G6.5	V	V-6I15	100
F25G6.7	F25G6.7	V	V-6I19	100
F25G6.8	F25G6.8	V	V-6I21	100
F26B1.4	F26B1.4	I	I-3C13	100
F26E4.11	F26E4.11	I	I-4L12	100
F26H9.8	F26H9.8	I	I-4J05	100
F27C8.6	F27C8.6	IV	IV-5A03	100
F28B12.3	F28B12.3	II	II-4B11	100
F28C6.4	F28C6.4	II	II-6C10	100
F28D1.9	F28D1.9	IV	IV-6H23	100
F29D11.1	F29D11.1	I	I-3D10	100
F30A10.6	F30A10.6	I	I-4P01	100
F30B5.1	F30B5.1	IV	IV-2K17	100
F32A5.3	F32A5.3	II	II-5D11	100
F32B4.6	F32B4.6	I	I-5D18	100
F33D11.11	F33D11.11	I	I-2P23	100
F33D11.9	F33D11.9	I	I-2P19	100
F33D4.2	F33D4.2	IV	IV-3J16	100
F35B12.2	F35B12.2	V	V-7J24	100
F35C8.5	F35C8.5	X	X-3E03	100
F35G2.4	F35G2.4	IV	IV-6B13	100
F36A4.6	F36A4.6	IV	IV-2M17	100
F36H1.1	F36H1.1	IV	IV-5H18	100
F38A1.8	Y104H12C.a	IV	IV-1K18	100
F38A3.1	F38A3.1	II	II-7J07	100
F38A3.2	F38A3.2	II	II-7J09	100
F38B6.5	F38B6.5	X	X-3F15	100
F39H11.5	F39H11.5	I	I-4E20	100
F40E10.3	F40E10.3	X	X-6H02	100
F41B5.2	F41B5.7	V	V-2K17	100
F41B5.4	F41B5.4	V	V-2K11	100
F41B5.7	F44C8.1	V	V-2I07	100
F41C3.2	F41C3.2	II	II-3P22	100
F41C3.4	F41C3.4	II	II-4A01	100
F41C6.5	F41C6.5	X	X-3L17	100
F42A9.5	F42A9.5	IV	IV-4I22	100
F42G9.2	F42G9.2	III	III-1A10	100
F43D9.3	F43D9.3	III	III-5J15	100
F43G6.5	F43G6.5	II	II-8C05	100
F43H9.2	F43H9.2	V	V-5B20	100
F44B9.5	F44B9.5	III	III-4A08	100
F44E7.7	F44E7.7	V	V-4M14	100
F45E4.11	F45E4.11	IV	IV-3J10	100
F46C3.1	F46C3.1	X	X-5B11	100
F46C8.2	F46C8.2	X	X-3N02	100
F46C8.6	F46C8.6	X	X-3N10	100
F46E10.9	F46E10.9	V	V-4F04	100
F48E3.3	F48E3.3	X	X-3L14	100
F49E12.10	F49E12.10	II	II-6K11	100
F49E12.9	F49E12.9	II	II-6K09	100
F52D1.1	F52D1.1	X	X-1C11	100
F52H3.1	F52H3.1	II	II-7I09	100
F53F4.5	F53F4.5	V	V-8P18	100
F53G12.7	F53G12.7	I	I-1C03	100
F54C9.4	F54C9.4	II	II-6A12	100
F54F2.9	F54F2.9	III	III-4B08	100
F54H5.3	F54H5.3	II	II-5I15	100
F55A3.1	F55A3.1	I	I-5O04	100
F55A4.1	F55A4.1	X	X-1A10	100
F55B12.3	F55B12.3	V	V-9G19	100
F55C10.3	F55C10.2	V	V-7B12	100
F56B6.4	F56B6.4	X	X-2E04	100
F56H11.3	F56H11.3	IV	IV-4N22	100
F56H11.4	F56H11.4	IV	IV-4N24	100
F57A8.2	F57A8.2	V	V-7A09	100
F57B1.4	F57B1.3	V	V-8B16	100
F57B7.3	F57B7.3	V	V-7D20	100
F57C2.5	F57C2.5	II	II-9O05	100
F59E12.12	F59E12.12	II	II-4F24	100
F59E12.4	F59E12.7	II	II-4F14	100
H06O01.1	H06O01.1	I	I-3M18	100
H11E01.2	H11E01.2	X	X-1D07	100
H13N06.5	H13N06.5	X	X-7K03	100
H20J04.2	H20J04.f	II	II-3D22	100
H24K24.5	H24K24.b	V	V-1F05	100
H37A05.1	H37A05.1	V	V-9A13	100
K01G5.6	K01G5.6	III	III-5B10	100
K02B12.3	K02B12.3	I	I-4M19	100
K02G10.6	K02G10.6	X	X-2D18	100
K05C4.1	K05C4.1	I	I-7E10	100
K06G5.2	K06G5.2	X	X-6L09	100
K07B1.4	K07B1.4	V	V-6H03	100
K07E3.8	K07E3.8	X	X-4K19	100
K07G5.1	K07G5.1	I	I-3D05	100
K08C7.1	K08C7.1	IV	IV-5J19	100
K08C7.2	K08C7.2	IV	IV-5J21	100
K08C7.5	K08C7.5	IV	IV-5L03	100
K08D12.3	K08D12.c	IV	IV-1F15	100
K08F4.3	K08F4.3	IV	IV-5G20	100
K08H10.4	K08H10.4	V	V-6P18	100
K09A9.6	K09A9.6	X	X-7M01	100
K09E4.2	K09E4.2	II	II-9C19	99
K09E9.2	K09E9.2	X	X-7M05	100
K10B2.2	K10B2.2	II	II-4P13	100
K11C4.5	Y57E12_245.a	V	V-13M04	99
K11G9.5	K11G9.5	V	V-4L04	100
K12H4.4	K12H4.4	III	III-4A24	100
M01A10.3	M01A10.3	I	I-2D23	100
M01E11.1	M01E11.1	I	I-2F05	100
M02B7.4	M02B7.4	IV	IV-1N22	100
M03F4.7	M03F4.7	X	X-2L02	100
M05B5.4	M05B5.4	I	I-3D21	100
M110.7	M110.7	II	II-6E11	100
M162.5	M162.5	V	V-12H04	100
M195.1	M195.1	II	II-6I11	100
M4.1	M4.1	IV	IV-1N17	100
R01B10.4	R01B10.4	V	V-4F17	100
R05F9.1	R05F9.1	II	II-4G11	100
R07E3.5	R07E3.5	X	X-5G01	100
R10D12.1	R10D12.1	V	V-9M19	100
R10D12.12	R10D12.12	V	V-9O17	100
R74.3	R74.3	III	III-2G11	100
T01H3.3	T01H3.3	II	II-5J20	100
T04G9.5	T04G9.5	X	X-1K15	100
T04H1.1	T04H1.1	V	V-8O07	100
T05A8.4	T05A8.4	II	II-2B06	100
T05E11.3	T05E11.3	IV	IV-5L18	100
T05E11.5	T05E11.5	IV	IV-5L22	100
T05E11.6	T05E11.6	IV	IV-5L24	100
T05F1.1	T05F1.1	I	I-4D18	100
T05G5.3	T05G5.3	III	III-5O13	100
T05H4.1	T05H4.1	V	V-4P11	100
T05H4.4	T05H4.5	V	V-4P19	100
T05H4.5	T05H4.4	V	V-4P17	100
T06E8.1	T06E8.1	V	V-7A03	100
T07A9.3	T07A9.3	IV	IV-1I17	100
T07H6.2	T07H6.2	X	X-3K12	100
T09A5.11	T09A5.11	II	II-5J12	100
T09B4.1	T09B4.1	I	I-2L14	100
T09B9.2	T09B9.2	X	X-4H04	100
T09E8.3	T09E8.3	V	V-8B06	100
T10B9.1	T10B9.1	II	II-6P22	100
T10B9.2	T10B9.2	II	II-6P24	100
T10B9.4	T10B9.4	II	II-7A03	100
T10B9.5	T10B9.5	II	II-7A05	100
T10B9.7	T10B9.7	II	II-7A07	100
T10B9.8	T10B9.8	II	II-7A09	100
T11F9.9	F55C10.3	V	V-7B14	100
T12A2.2	T12A2.2	III	III-3C22	100
T13B5.4	T13B5.4	II	II-1B06	100
T13F2.8	T13F2.8	IV	IV-5G03	100
T13H5.8	T13H5.2	II	II-6O11	100
T14B4.6	T14B4.6	II	II-5M21	100
T14B4.7	T14B4.7	II	II-5M23	100
T14G10.7	T14G10.7	IV	IV-5I24	100
T14G8.3	T14G8.3	X	X-6G05	100
T15B7.2	T15B7.2	V	V-4P18	100
T15H9.6	T15H9.6	II	II-6J24	100
T15H9.7	T15H9.1	II	II-6J14	100
T19B10.1	T19B10.1	V	V-7L09	100
T19B10.8	T19B10.8	V	V-7L23	100
T19D12.10	T19D12.10	II	II-5K15	100
T19D12.9	T19D12.9	II	II-5K13	100
T20F5.2	T20F5.2	I	I-1N17	100
T21D12.2	T21D12.2	IV	IV-1E17	100
T22C1.7	T22C1.7	I	I-3N10	100
T22D1.4	T22D1.4	IV	IV-3K14	100
T22D1.9	T22D1.9	IV	IV-3K24	100
T22F3.11	T22F3.11	V	V-3A02	100
T22F3.7	T22F3.7	V	V-3O19	100
T22F3.8	T22F3.8	V	V-3O21	100
T22G5.5	T22G5.5	V	V-9K15	100
T24D1.4	T24D1.4	I	I-5A11	100
T25E12.5	M116.1	IV	IV-4C22	100
T26A5.1	T26A5.1	III	III-3M20	100
T26A5.4	T26A5.4	III	III-3O02	100
T27D12.1	T27D12.1	II	II-8C23	100
T27E4.2	Y46H3A.d	V	V-1L12	100
T27E4.9	Y46H3A.e	V	V-1L14	100
T27E9.5	T27E9.5	III	III-6P05	100
T27F6.6	T27F6.6	I	I-6G10	100
T27F7.3	T27F7.3	II	II-4K23	100
T28C6.4	T28C6.6	IV	IV-4B23	100
T28F2.5	T28F2.5	I	I-1D21	100
T28F3.3	F26D10.5	IV	IV-8O21	100
W01A11.2	W01A11.2	V	V-4B22	100
W03G11.1	W03G11.1	X	X-5D06	100
W05B2.1	W05B2.1	III	III-5F20	100
W06A7.3	W06A7.3	V	V-9P03	100
W07A12.5	W07A12.5	II	II-6H07	100
W09B12.1	W09B12.1	X	X-7K10	100
W09B6.1	W09B6.1	II	II-1B16	100
Y106G6E.6	Y106G6E.6	I	I-5K03	100
Y110A2AL.12	Y110A2A_54.a	II	II-9D07	100
Y11D7A.11	Y11D7A.11	IV	IV-4B20	100
Y15E3A.4	Y15E3B.e	X	X-7G05	100
Y18D10A.17	Y18D10A.17	I	I-6F13	100
Y19D10A.10	F56A4.b	V	V-2C20	100
Y19D10A.11	F56A4.a	V	V-2C18	100
Y19D10A.8	F15E11.8	V	V-2O11	100
Y32F6A.3	Y32F6A.3	V	V-7A16	100
Y34D9A.10	Y34D9A_152.a	I	I-7F05	100
Y37A1B.12	Y37A1B.13	IV	IV-7K20	100
Y38A10A.5	Y38A10A.5	V	V-4H05	100
Y38A8.2	Y38A8.2	II	II-4K15	100
Y38C1BA.3	Y38C1BA.a	IV	IV-1H01	100
Y38F2AR.2	Y38F2A_6126.d	IV	IV-8O14	100
Y38H6C.16	Y38H6C.16	V	V-13G05	30
Y39D8C.1	F33E11.4	V	V-1G15	100
Y40D12A.2	Y40D12A.2	III	III-3D13	100
Y41D4A.2	Y41D4A_5905.d	IV	IV-8F17	100
Y43F8A.3	Y43F8A.3	V	V-12D09	100
Y46H3A.3	T27E4.8	V	V-6M10	100
Y47D3A.11	Y47D3A.n	III	III-5N24	100
Y47D3A.17	Y47D3A.s	III	III-5P10	100
Y47D3B.10	Y47D3B.10	III	III-6C05	100
Y49F6B.10	Y49F6B.p	II	II-3C10	100
Y50D4C.4	Y50D4A_20.a	V	V-13K08	55
Y53F4B.2	Y53F4B.c	II	II-9I08	100
Y54E10BL.2	Y54E10B_152.d	I	I-7L18	23
Y54E10BL.4	Y54E10B_154.c	I	I-7N02	100
Y54E10BR.1	M01B12.2	I	I-1M06	100
Y55B1BM.1	Y55B1B_113.a	III	III-7E10	100
Y55F3BL.2	Y55F3B_743.a	IV	IV-8P13	14
Y56A3A.21	Y56A3A.21	III	III-6K19	100
Y57G11C.17	Y57G11C.17	IV	IV-7J15	100
Y63D3A.6	Y63D3A.6a	I	I-7G07	100
Y66H1B.4	Y66H1B.4	IV	IV-1I11	100
Y67D8C.10	Y67D8A_367.a	IV	IV-8D08	100
Y6B3B.11	Y6B3B.11	I	I-6P24	100
Y71F9AM.4	Y71F9A_290.a	I	I-8E07	100
Y71H10A.1	Y71H10A.1	X	X-2C11	100
Y80D3A.5	Y80D3B.c	V	V-12E24	100
ZC373.7	ZC373.7	X	X-4P16	100
ZC434.6	ZC434.6	I	I-5M17	100
ZC506.1	ZC506.1	X	X-4L24	100
ZC8.1	ZC8.1	X	X-2L06	100
ZK1010.7	ZK1010.7	III	III-6B19	100
ZK1058.2	ZK1058.2	III	III-1P02	100
ZK1098.10	ZK1098.10	III	III-5I05	100
ZK1290.3	ZK1290.3	II	II-5N07	100
ZK1321.3	ZK1321.3	II	II-6P18	100
ZK180.3	ZK180.3	IV	IV-2G04	100
ZK180.4	ZK180.4	IV	IV-2G06	100
ZK265.9	ZK265.5	I	I-4E13	100
ZK370.4	ZK370.4	III	III-4N07	100
ZK40.1	ZK40.1	V	V-4B18	100
ZK54.1	C36E6.a	X	X-7F22	100
ZK632.6	ZK632.6	III	III-5C10	100
ZK637.5	F47G3.2	X	X-1H10	100
ZK682.2	ZK682.2	V	V-6D21	100
ZK686.3	ZK686.3	III	III-4I01	100

## Sheet: vesicle
vesicle proteins
Genes without RNAi clone
B0025.2, B0218.3, B0261.2, B0280.1, B0454.6, B0513.9, C06A1.1, C08G5.4, C09G12.1, C09G12.8, C15B12.8, C15H11.3, C15H11.7, C18C4.10, C18E3.2, C25D7.6, C25D7.7, C25F6.2, C25F6.7, C27H2.2, C28A5.4, C28G1.5, C28G1.6, C30A5.5, C30F8.2, C31H5.6, C32E12.5, C33A11.2, C34C12.5, C37F5.1, C37H5.13, C40H1.4, C41C4.8, C42D8.2, C44B7.9, C44E4.3, C49C8.4, C49C8.5, C50H11.15, C55C3.1, D1054.2, D1086.9, D2024.7, …
Gene	JAclone	Chromosome	Location	Score
B0024.10	B0024.10	V	V-7M03	100
B0024.12	B0024.12	V	V-7M07	100
B0024.13	B0024.13	V	V-7M09	100
B0024.15	B0024.3	V	V-7K15	100
B0025.1	B0025.1	I	I-2F20	100
B0034.3	B0034.3	II	II-4B17	100
B0035.4	B0035.4	IV	IV-6C15	100
B0035.5	B0035.5	IV	IV-6C17	100
B0207.6	B0207.6	I	I-2D06	100
B0244.2	B0244.2	III	III-3C11	100
B0272.4	B0272.4	X	X-4P15	100
B0281.8	B0281.8	II	II-2B07	100
B0303.9	B0303.9	III	III-4L17	100
B0336.2	B0336.2	III	III-3A13	100
B0361.10	B0361.10	III	III-3L14	100
B0361.7	B0361.7	III	III-3L08	100
B0395.3	B0395.3	X	X-7E10	100
B0414.2	B0414.2	I	I-2L23	100
B0464.6	B0464.6	III	III-5E15	100
B0491.1	B0491.1	II	II-7B22	100
B0511.6	B0511.6	I	I-5I18	100
C01B10.9	C01B10.9	IV	IV-3E08	100
C01F1.6	C01F1.6	II	II-3D10	100
C01F6.6	C01F6.6	IV	IV-4L17	100
C01G8.2	C01G8.2	I	I-2I08	100
C01G8.9	C01G8.7	I	I-2I18	100
C01H6.4	C01H6.4	I	I-3F09	100
C02C6.1	C02C6.1	X	X-7K09	100
C02D5.2	C02D5.2	III	III-4F19	100
C02F4.2	C02F4.2	IV	IV-5F13	100
C02F5.9	C02F5.9	III	III-4K04	100
C03C11.2	C03C11.2	I	I-5C09	100
C04F12.10	C04F12.10	I	I-4H24	100
C04F5.3	C04F5.3	V	V-4E07	100
C05D10.3	C05D10.3	III	III-3O09	100
C05D11.2	C05D11.2	III	III-3K20	100
C05D9.1	C05D9.1	X	X-1C18	100
C05E11.1	C05E11.1	X	X-2P21	100
C05E4.9	H24O09.f	V	V-1M04	100
C06G8.2	C06G8.2	IV	IV-5P09	100
C07A4.3	C07A4.3	X	X-5A19	100
C07G1.5	C07G1.5	IV	IV-4K17	100
C07H6.7	C07H6.7	III	III-4A21	100
C08B11.5	C08B11.5	II	II-5N14	100
C08H9.2	C08H9.2	II	II-7C09	100
C08H9.3	C08H9.3	II	II-7C11	100
C09D4.4	C09D4.4	I	I-2B17	100
C09E9.1	C09E9.1	IV	IV-1K20	39
C09H6.2	C09H6.2	I	I-4A21	100
C10C6.5	C10C6.5	IV	IV-6I23	100
C10C6.6	C10C6.6	IV	IV-6K01	100
C10H11.8	C10H11.8	I	I-2I05	100
C11H1.4	C11H1.4	X	X-6N19	100
C12D5.7	C12D5.7	V	V-5H23	100
C13B9.3	C13B9.3	III	III-3D21	100
C13C4.5	C13C4.5	V	V-8K11	100
C13F10.5	C13F10.5	V	V-5M23	100
C13G3.3	C13G3.3	V	V-7F13	100
C14B9.8	C14B9.8	III	III-4E16	100
C14F11.1	C14F11.1	X	X-3I16	100
C15B12.1	C15B12.1	X	X-3O22	100
C15B12.7	C15B12.7	X	X-3B09	100
C15F1.4	C15F1.e	II	II-5G10	100
C15F1.6	C15F1.c	II	II-5G06	100
C15H11.6	C15H11.6	V	V-9B01	100
C15H9.4	C15H9.4	X	X-3G02	100
C15H9.8	C15H9.8	X	X-3G10	100
C16A3.2	C16A3.2	III	III-3I24	100
C17C3.1	C17C3.1	II	II-4B02	100
C17C3.3	C17C3.3	II	II-4B06	100
C17G1.7	C17G1.7	X	X-4L22	100
C17H12.14	C17H12.14	IV	IV-3I08	100
C18A3.6	C18A3.6	II	II-4J08	100
C18B12.4	C18B12.4	X	X-6P22	100
C18D11.2	C18D11.2	III	III-6G21	100
C18E9.10	C18E9.10	II	II-6B19	100
C18E9.2	C18E9.2	II	II-6B03	100
C18F3.2	C18F3.2	IV	IV-4G03	100
C18H9.3	C18H9.3	II	II-5K23	100
C23H3.4	C23H3.4	II	II-1C17	100
C24H11.7	C24H11.7	III	III-6G15	100
C25B8.3	C25B8.3	X	X-3D15	100
C25E10.2	C25E10.2	V	V-6I24	100
C27A7.5	C27A7.5	V	V-8K23	100
C27F2.8	C27F2.8	III	III-2J05	100
C27H6.1	C27H6.1	V	V-6P04	100
C27H6.2	C27H6.2	V	V-6P06	100
C28C12.10	C28C12.10	IV	IV-4G24	100
C28C12.5	C28C12.5	IV	IV-4G14	100
C28C12.7	C28C12.6	IV	IV-4G16	100
C28G1.3	C28G1.3	X	X-4B17	100
C28H8.4	C28H8.4	III	III-3I09	100
C28H8.9	C28H8.9	III	III-3I19	100
C29H12.2	C29H12.2	II	II-4H05	100
C30F12.1	T10B11.9	I	I-3M02	100
C31B8.8	C31B8.8	V	V-2L05	100
C31E10.7	C31E10.7	X	X-6F17	100
C32D5.3	C32D5.3	II	II-4N15	100
C32D5.9	C32D5.9	II	II-4P03	100
C32E8.10	C32E8.10	I	I-1J11	100
C33C12.3	C33C12.3	II	II-2M08	100
C33C12.8	C33C12.8	II	II-2M18	100
C33H5.10	C33H5.10	IV	IV-3P02	100
C33H5.14	C33H5.14	IV	IV-3P10	100
C33H5.9	C33H5.9	IV	IV-3N24	100
C34C6.6	C34C6.6	II	II-6G16	100
C34D10.1	C34D10.1	X	X-4I11	100
C34D10.2	C34D10.2	X	X-4I13	100
C34D4.4	C34D4.4	IV	IV-3D07	100
C34E10.4	C34E10.4	III	III-2B12	100
C34E10.7	C34E10.7	III	III-2B18	100
C34E11.1	C34E11.1	X	X-5L09	100
C34F6.8	C34F6.8	X	X-5K18	100
C34G6.7	C34G6.7	I	I-2B14	100
C35B8.2	C35B8.2	X	X-4L07	100
C36A4.9	C36A4.9	III	III-1N16	100
C36B1.1	F39H11.4	I	I-4E18	100
C36B1.12	C36B1.12	I	I-4G20	100
C36B1.4	C36B1.4	I	I-4G04	100
C36F7.4	C36F7.3a	I	I-4B06	100
C39E9.10	C39E9.10	IV	IV-6P22	100
C39E9.11	C39E9.11	IV	IV-6P24	100
C39E9.13	C39E9.13	IV	IV-7A03	100
C39F7.4	C39F7.4	V	V-1L07	100
C40C9.5	C40C9.5	X	X-6M16	100
C41C4.5	C41C4.5	II	II-6A05	100
C41C4.7	C41C4.7	II	II-6A09	100
C42D8.8	C42D8.8	X	X-2N22	100
C43E11.8	C43E11.8	I	I-1J20	100
C44B7.8	C44B7.9	II	II-5C20	100
C44C1.3	C44C1.3	X	X-1O23	100
C44C1.4	C44C1.4	X	X-1A02	100
C44C1.5	C44C1.5	X	X-1A04	100
C45H4.17	C45H4.17	V	V-2G11	100
C45H4.2	C45H4.2	V	V-2E07	100
C46H11.11	C46H11.11	I	I-2C10	100
C46H11.2	C46H11.2	I	I-2A16	100
C47B2.2	C47B2.2	I	I-6H15	100
C47B2.4	C47B2.4	I	I-6H19	100
C47C12.6	C47C12.1	X	X-4C01	100
C47E12.8	C47E12.8	IV	IV-5O05	100
C47G2.5	C47G2.5	II	II-7B08	100
C48A7.2	C48A7.2	IV	IV-3P05	100
C48B4.1	C48B4.1	III	III-5I07	100
C48D1.3	C48D1.3	IV	IV-7C23	100
C49H3.5	C49H3.5	IV	IV-4C09	100
C50D2.2	C50D2.2	II	II-1E05	100
C50H11.1	C50H11.1	V	V-2B14	100
C52B9.4	C52B9.4	X	X-2H19	100
C52E12.2	C52E12.2	II	II-5G20	100
C54H2.5	C54H2.5	X	X-3M17	100
C55B6.2	C55B6.2	X	X-3D02	100
C56A3.6	C56A3.6	V	V-8N18	100
C56C10.1	C56C10.1	II	II-5G13	100
C56C10.9	C56C10.9	II	II-5I05	100
CC4.3	CC4.3	I	I-6J07	100
CD4.6	CD4.6	V	V-4G08	100
D1009.1	D1009.1	X	X-4D07	100
D1009.3	D1009.3	X	X-4D11	100
D1037.4	D1037.4	I	I-1F11	100
D2013.10	D2013.10	II	II-6N09	100
D2024.3	D2024.3	IV	IV-3J01	100
D2030.10	D2030.10	I	I-3D08	100
D2045.7	D2045.7	III	III-5J05	100
D2045.9	D2045.9	III	III-5J09	100
E02H4.1	E02H4.1	X	X-6N01	100
E03H4.8	W01B11.6	I	I-1O22	100
F01F1.4	F01F1.4	III	III-3G05	100
F01G10.10	F01G10.10	IV	IV-5M20	100
F01G4.1	F01G4.1	IV	IV-5N06	100
F02C9.3	F02C9.3	V	V-2F24	100
F02E11.1	F02E11.1	II	II-3G07	100
F02E8.3	F02E8.3	X	X-2N17	100
F02E8.6	F02E8.6	X	X-2N23	100
F02E9.7	F02E9.7	I	I-4K09	100
F07F6.4	F07F6.4	II	II-4K20	100
F08A8.1	F08A8.1	I	I-6H01	100
F08A8.2	F08A8.2	I	I-6H03	100
F08A8.3	F08A8.3	I	I-6H05	100
F08B12.2	F08B12.2	X	X-5B05	100
F08B4.5	F08B4.5	IV	IV-4M02	100
F08F1.5	F08F1.4	X	X-4E20	100
F09A5.1	F09A5.1	X	X-6M09	100
F09B12.2	F09B12.2	X	X-7A19	100
F09B12.3	F09B12.3	X	X-7A21	100
F09B9.3	F09B9.3	X	X-5A11	100
F09C3.1	F09C3.1	I	I-7K17	100
F09E5.8	F09E5.8	II	II-4G24	100
F09G2.4	F09G2.4	V	V-5M05	100
F10B5.4	F10B5.4	II	II-6A19	100
F10D2.9	F10D2.9	V	V-5K17	100
F10D7.3	F10D7.3	X	X-7F06	100
F10G7.1	F10G7.1	II	II-3N24	100
F10G8.3	F10G8.3	I	I-5C15	100
F11A10.1	F11A10.1	IV	IV-6M12	100
F11E6.1	F11E6.1	IV	IV-8I02	100
F11E6.5	F11E6.5	IV	IV-8I10	100
F11H8.4	F11H8.4	III	III-3P11	100
F12F6.6	F12F6.6	IV	IV-6M01	100
F13B9.1	F13B9.1	X	X-4A06	100
F13B9.8	F13B9.8	X	X-4A18	100
F13D12.6	F13D12.6	II	II-8A03	100
F13E6.1	F13E6.1	X	X-5M13	100
F13H10.4	F13H10.4	IV	IV-5H14	100
F15A2.6	F15A2.6	X	X-6I02	100
F15C11.2	F15C11.2	I	I-3O04	100
F16B3.1	F16B3.1	V	V-1L17	100
F16B4.8	F16B4.8	V	V-1D10	100
F16F9.5	F16F9.5	X	X-4G16	100
F17C11.7	F17C11.7	V	V-7D17	100
F17E5.2	F17E5.2	X	X-5N12	100
F18C12.2	F18C12.2	I	I-4A15	100
F19B6.2	F19B6.2	IV	IV-6F17	100
F20B10.1	F20B10.1	IV	IV-6B01	100
F20B6.2	F20B6.2	X	X-2F09	100
F20D12.2	F20D12.2	IV	IV-4E03	100
F21F3.3	F21F3.3	I	I-2M11	100
F21G4.2	F21G4.2	X	X-4J24	100
F21H11.2	F21H11.1	III	III-2N09	100
F22G12.4	F22G12.4	I	I-6N07	100
F23C8.5	F23C8.5	I	I-1E02	100
F23F1.6	F23F1.6	II	II-1C05	100
F23H12.1	F23H12.1	V	V-8C10	100
F25C8.1	F25C8.1	V	V-13C02	100
F25D7.1	F25D7.1	I	I-5O09	100
F25D7.3	F25D7.3	I	I-5O13	100
F25E2.3	F25E2.3	X	X-1K23	100
F25H2.9	F25H2.9	I	I-5G02	100
F26E4.11	F26E4.11	I	I-4L12	100
F26H9.6	F26H9.6	I	I-4J01	100
F27D9.1	F27D9.1	X	X-3P18	100
F28B4.2	F28B4.2	X	X-2K11	100
F28C6.4	F28C6.4	II	II-6C10	100
F28D1.9	F28D1.9	IV	IV-6H23	100
F29D11.1	F29D11.1	I	I-3D10	100
F29G9.3	F29G9.3	V	V-4F01	100
F30A10.3	F30A10.3	I	I-4N19	100
F30A10.6	F30A10.6	I	I-4P01	100
F30F8.8	F30F8.8	I	I-3J16	100
F31E8.2	F31E8.2	II	II-5A10	100
F32A5.6	F32A5.6	II	II-5D17	100
F32A6.3	Y34B4A.g	X	X-3A21	100
F32B6.8	F32B6.8	IV	IV-5K19	100
F33D11.9	F33D11.9	I	I-2P19	100
F35C8.7	F35C8.7	X	X-3E07	100
F35E8.11	F35E8.11	V	V-10F11	100
F35G2.4	F35G2.4	IV	IV-6B13	100
F36H1.1	F36H1.1	IV	IV-5H18	100
F36H2.1	F36H2.1	I	I-4H03	100
F37A4.7	F37A4.7	III	III-3F13	100
F37B12.3	F37B12.3	II	II-6D13	100
F38A1.8	Y104H12C.a	IV	IV-1K18	100
F38A6.2	F38A6.2	V	V-13O03	100
F38B7.1	F38B7.1	V	V-7H22	100
F39B2.3	F39B2.3	I	I-7G12	100
F39G3.7	F39G3.7	V	V-3F24	100
F39H11.3	F39H11.3	I	I-4E16	100
F39H11.5	F39H11.5	I	I-4E20	100
F40E10.3	F40E10.3	X	X-6H02	100
F40F8.9	F40F8.9	II	II-7N09	100
F41B5.2	F41B5.7	V	V-2K17	100
F41B5.4	F41B5.4	V	V-2K11	100
F41B5.7	F44C8.1	V	V-2I07	100
F41C3.3	F41C3.3	II	II-3P24	100
F41C3.4	F41C3.4	II	II-4A01	100
F41E6.5	F41E6.5	V	V-6K17	100
F41E7.6	F41E7.6	X	X-5E11	100
F41F3.2	F41F3.2	V	V-3D06	100
F41G3.4	F41G3.4	II	II-5O11	100
F42A9.5	F42A9.5	IV	IV-4I22	100
F42G8.11	F42G8.11	IV	IV-4I15	100
F42G9.7	F42G9.7	III	III-1A20	100
F42H10.7	F42H10.7	III	III-4F01	100
F43D9.3	F43D9.3	III	III-5J15	100
F43E2.7	F43E2.7	II	II-5H19	100
F43G9.6	F43G9.6	I	I-4A24	100
F43H9.2	F43H9.2	V	V-5B20	100
F44B9.5	F44B9.5	III	III-4A08	100
F44C4.5	F44C4.5	V	V-4J06	100
F45E1.7	F45E1.7	X	X-4I09	100
F45G2.4	F45G2.4	III	III-6L23	100
F45H11.4	F45H11.4	I	I-5O07	100
F45H7.2	F45H7.2	III	III-1P15	100
F46C3.1	F46C3.1	X	X-5B11	100
F46C5.8	F46C5.8	II	II-6M10	100
F46E10.8	F46E10.8	V	V-4F02	100
F46F11.5	F46F11.5	I	I-2H03	100
F47G4.3	F47G4.3	I	I-7E09	100
F47G4.7	F47G4.7	I	I-7E17	100
F49E11.1	F49E11.1	IV	IV-6N06	100
F49E12.10	F49E12.10	II	II-6K11	100
F49E12.9	F49E12.9	II	II-6K09	100
F52C12.4	F52C12.4	IV	IV-1J05	100
F52E1.13	F52E1.13	V	V-6C21	100
F52F12.1	F52F12.1	I	I-4N22	100
F53A2.4	F53A2.4	III	III-6J11	100
F53C11.3	F53C11.3	V	V-9G03	100
F53F10.4	F53F10.4	I	I-1J21	100
F53F10.5	F53F10.5	I	I-1J23	100
F53G12.1	F53G12.1	I	I-1A15	100
F53H8.1	F53H8.1	X	X-1O11	100
F54B3.1	F54B3.1	II	II-7O23	100
F54C9.1	F54C9.1	II	II-6A06	100
F54D8.3	F54D8.3	III	III-2N01	100
F54F2.8	F54F2.8	III	III-4B06	100
F54G8.3	F54G8.3	III	III-4N10	100
F54H5.3	F54H5.3	II	II-5I15	100
F55A12.7	F55A12.7	I	I-2M02	100
F55A3.1	F55A3.1	I	I-5O04	100
F55A4.1	F55A4.1	X	X-1A10	100
F55A4.5	F55A4.5	X	X-1A18	100
F55C7.7	F55C7.3	I	I-1B16	100
F55F3.1	F55F3.1	X	X-6O16	100
F56B6.4	F56B6.4	X	X-2E04	100
F56D2.7	F56D2.7	III	III-2N24	100
F56E3.3	F56E3.3	X	X-2K05	100
F56F3.1	F56F3.1	III	III-2A18	100
F56F3.4	F56F3.4	III	III-2A24	100
F56H11.3	F56H11.3	IV	IV-4N22	100
F56H11.4	F56H11.4	IV	IV-4N24	100
F57A8.2	F57A8.2	V	V-7A09	100
F57C12.4	F57C12.4	X	X-1E21	100
F57C12.5	F57C12.5	X	X-1E23	100
F57F5.1	F57F5.1	V	V-8E19	100
F57H12.1	F57H12.1	IV	IV-4E13	100
F58A3.2	F58A3.2	X	X-5E24	100
F58F9.7	F58F9.7	IV	IV-3M07	100
F59A6.1	F59A6.1	II	II-4M01	100
F59B8.2	F59B8.2	IV	IV-4J18	100
F59D12.4	F59D12.4	X	X-7M17	100
F59D6.7	F59D6.7	V	V-2B12	100
F59E10.3	F59E10.3	II	II-7F09	100
F59E12.4	F59E12.7	II	II-4F14	100
F59F4.1	F59F4.1	X	X-7A14	100
F59G1.3	F59G1.3	II	II-4P24	100
H17B01.1	H17B01.1a	II	II-1J12	100
H18N23.2	H18N23.a	X	X-7J20	100
H24K24.5	H24K24.b	V	V-1F05	100
H25P06.2	H25P06.2a	I	I-5N09	100
H34C03.2	H34C03.2	IV	IV-3G06	100
JC8.10	Y67H2A.a	IV	IV-7E19	100
K01A11.4	K01A11.4	III	III-1B24	100
K02A4.2	K02A4.2	X	X-6G11	100
K02B2.1	K02B2.1	IV	IV-3E17	100
K02F2.6	K02F2.6	I	I-3I06	100
K03E6.3	K03E6.3	X	X-1C04	100
K04E7.2	K04E7.2	X	X-3O18	100
K04F1.15	K04F1.15	V	V-1H10	100
K05B2.4	K05B2.4	X	X-2J10	100
K05C4.1	K05C4.1	I	I-7E10	100
K06A1.1	K06A1.1	II	II-5A17	100
K07C5.5	K07C5.5	V	V-7M21	100
K07D4.3	K07D4.3	II	II-3L07	100
K08C7.2	K08C7.2	IV	IV-5J21	100
K08C7.5	K08C7.5	IV	IV-5L03	100
K08D12.2	K08D12.d	IV	IV-1F17	100
K09A9.2	K09A9.2	X	X-7K17	100
K09B11.9	K09B11.9	IV	IV-7K13	100
K09C8.4	K09C8.4	X	X-5E10	100
K09E9.2	K09E9.2	X	X-7M05	100
K10B3.10	K10B3.10	X	X-2I13	100
K10D2.6	K10D2.6	III	III-2P11	100
K10H10.2	K10H10.2	II	II-9M07	100
K11D2.2	K11D2.2	I	I-6G18	100
K11D2.3	K11D2.3	I	I-6G20	100
K11G12.3	K11G12.3	X	X-3H01	100
K11G12.4	K11G12.4	X	X-3H03	100
K11H3.1	K11H3.1	III	III-5E02	100
K12H4.4	K12H4.4	III	III-4A24	100
K12H6.3	K12H6.3	II	II-2F16	100
M01A10.2	M01A10.2	I	I-2D21	100
M01E11.1	M01E11.1	I	I-2F05	100
M01F1.7	M01F1.7	III	III-1F04	100
M02B7.4	M02B7.4	IV	IV-1N22	100
M02B7.5	M02B7.5	IV	IV-1N24	100
M03A1.1	M03A1.1	II	II-3J20	100
M04C9.5	M04C9.5	I	I-4J21	100
M106.5	M106.5	II	II-7F03	100
M110.5	M110.5	II	II-6E07	100
M88.5	M88.5	III	III-2C24	100
PAR2.3	PAR2.3	III	III-4P01	100
PAR2.4	PAR2.4	III	III-4P03	100
R01H10.1	R01H10.1	III	III-5B23	100
R01H2.5	R01H2.5	III	III-3P21	100
R02D3.1	R02D3.1	IV	IV-1C23	100
R04B3.2	R04B3.2	X	X-1J22	100
R05D11.3	R05D11.3	I	I-4A02	100
R05D3.7	R05D3.7	III	III-4O16	100
R05F9.12	R05F9.12	II	II-4I09	100
R05G6.5	R05G6.5	IV	IV-3D20	100
R06C1.3	R06C1.3	I	I-6A05	100
R06C7.3	R06C7.3	I	I-3H01	100
R06C7.6	R06C7.6	I	I-3H07	100
R06F6.2	R06F6.2	II	II-7B23	100
R06F6.9	R06F6.9	II	II-7D11	100
R07B1.10	R07B1.10	X	X-4J20	100
R07E4.4	R07E4.4	X	X-3C04	100
R07H5.1	R07H5.1	IV	IV-5P10	100
R08E5.2	F59A7.9	V	V-2A09	100
R09B5.11	R09B5.11	V	V-1N21	100
R09E10.3	R07C3.4	II	II-1F17	100
R10D12.12	R10D12.12	V	V-9O17	100
R10E12.1	R10E12.1	III	III-5I08	100
R11A5.1	R11A5.1	I	I-3J18	100
R11A5.7	R11A5.7	I	I-3L06	100
R12A1.2	R12A1.2	V	V-1L19	100
R12C12.2	R12C12.2	II	II-4D13	100
R12H7.2	R12H7.2	X	X-6O01	100
R13A1.4	R13A1.4	IV	IV-3H13	100
R13A5.1	R13A5.1	III	III-4A23	100
R160.1	R160.1	X	X-2L07	100
R166.1	R166.1	II	II-7I16	100
T01C8.1	T01C8.1	X	X-7D05	100
T01C8.7	T01C8.7	X	X-7D15	100
T01D3.2	T01D3.2	V	V-9C07	100
T01D3.5	T01D3.5	V	V-9C13	100
T01G1.3	T01G1.3	IV	IV-6G07	100
T01H3.1	T01H3.1	II	II-5J16	100
T02D1.5	T02D1.5	IV	IV-8G10	100
T03E6.7	T03E6.7	V	V-11I07	100
T03F1.1	T03F1.1	I	I-1L01	100
T03F6.3	T03F6.3	III	III-6L03	100
T03F6.5	T03F6.5	III	III-6L07	100
T04C10.1	T04C10.1	X	X-6J16	100
T05C12.3	T05C12.3	II	II-6C07	100
T05E11.6	T05E11.6	IV	IV-5L24	100
T05E7.1	T05E7.1	I	I-2N10	100
T05F1.1	T05F1.1	I	I-4D18	100
T05G5.10	T05G5.10	III	III-5A04	100
T05H10.1	T05H10.1	II	II-5N24	100
T06A4.1	T06A4.1	I	I-1G19	100
T06A4.3	T06A4.3	I	I-1G23	100
T07A5.2	T07A5.2	III	III-5D19	100
T07A9.10	T07A9.10	IV	IV-1K07	100
T08A9.3	T08A9.3	X	X-3F24	100
T08D2.1	T08D2.1	V	V-13C24	100
T09A5.11	T09A5.11	II	II-5J12	100
T09E8.2	T09E8.2	V	V-8B04	100
T09E8.3	T09E8.3	V	V-8B06	100
T10A3.1	T10A3.1	X	X-3F06	100
T10F2.3	T10F2.3	III	III-2N21	100
T10G3.5	B0250.7	V	V-13C17	100
T10H9.2	T10H9.2	V	V-4J10	100
T10H9.4	T10H9.4	V	V-4J14	100
T11F8.3	Y52D5A.c	IV	IV-2J10	100
T12A2.2	T12A2.2	III	III-3C22	100
T12E12.4	T12E12.4	IV	IV-2L12	100
T13C2.6	T13C2.4	II	II-5A06	100
T13F2.1	T13F2.1	IV	IV-5E13	100
T13F2.3	T13F2.3	IV	IV-5E17	100
T13F2.8	T13F2.8	IV	IV-5G03	100
T14D7.3	T14D7.3	II	II-6M18	100
T14F9.3	T14F9.3	X	X-1D16	100
T14G10.5	T14G10.5	IV	IV-5I20	100
T14G10.7	T14G10.7	IV	IV-5I24	100
T15B7.2	T15B7.2	V	V-4P18	100
T15H9.3	T15H9.3	II	II-6J18	100
T17E9.1	T17E9.1	III	III-3O13	100
T18D3.3	T18D3.3	X	X-5N20	100
T19E7.3	T19E7.4	IV	IV-2N22	100
T20B3.1	T20B3.1	V	V-11A04	100
T20B5.1	T20B5.1	X	X-4N15	100
T20D3.7	T20D3.7	IV	IV-4H02	100
T20F5.2	T20F5.2	I	I-1N17	100
T20G5.1	T20G5.1	III	III-5O20	100
T20G5.2	T20G5.2	III	III-5O22	100
T21C9.2	T21C9.2	V	V-7G02	100
T21E12.4	T21E12.4	I	I-1P04	100
T22C8.5	T22C8.5	II	II-6E08	100
T22D1.4	T22D1.4	IV	IV-3K14	100
T22D2.1	F42G2.1	II	II-2F03	100
T22G5.5	T22G5.5	V	V-9K15	100
T23F11.3	T23F11.3	III	III-2I02	100
T23G5.5	T23G5.5	III	III-4P10	100
T23H2.5	T23H2.5	I	I-3G23	100
T24D1.4	T24D1.4	I	I-5A11	100
T24F1.1	T24F1.1	II	II-7B10	100
T25E12.5	M116.1	IV	IV-4C22	100
T26A5.9	T26A5.9	III	III-3O12	100
T27A1.5	T27A1.5	II	II-1C12	100
T27C10.6	T27C10.5	I	I-5B19	100
T27C4.4	T27C4.4	V	V-3C14	100
T27E9.3	T27E9.3	III	III-6P01	100
T27F6.6	T27F6.6	I	I-6G10	100
T28H10.3	T28H10.3	V	V-8I24	100
VM106R.1	VM106R.1	II	II-7D17	100
W01C8.6	W01C8.6	X	X-3K21	100
W02B12.10	W02B12.10	II	II-7H06	100
W02D9.1	W02D9.1	I	I-6G24	100
W02D9.2	W02D9.2	I	I-6I02	100
W02F12.5	W02F12.5	V	V-4L14	100
W03C9.3	W03C9.3	II	II-8G13	100
W03C9.4	Y17G7A.2	II	II-8G07	100
W03D8.8	W03D8.8	I	I-1K12	100
W05H7.3	W05H7.3	X	X-1O06	100
W06B4.3	W06B4.3	II	II-3H14	100
W06D4.5	W06D4.5	I	I-4D01	100
W06H12.1	W06H12.1	I	I-5J01	100
W07G4.3	W07G4.3	V	V-8N17	100
W08D2.4	W08D2.4	IV	IV-5G17	100
W09B6.1	W09B6.1	II	II-1B16	100
W09D10.1	W09D10.1	III	III-5P13	100
W09D10.4	W09D10.4	III	III-5P19	100
W09G10.4	W09G10.4	II	II-3C22	100
W09H1.5	W09H1.5	II	II-8L09	100
Y105E8A.9	Y105E8C.n	I	I-7A02	100
Y105E8B.9	Y105E8B.f	I	I-7C14	100
Y106G6H.7	Y106G6H.7	I	I-5A08	100
Y110A2AL.12	Y110A2A_54.a	II	II-9D07	100
Y110A7A.12	Y110A7A.h	I	I-2E02	100
Y110A7A.14	Y110A7A.f	I	I-2C22	100
Y110A7A.6	Y110A7A.o	I	I-2E16	100
Y111B2A.8	Y111B2C.h	III	III-6I04	100
Y113G7A.3	Y113G7A.3	V	V-12J06	100
Y116A8C.12	Y116A8C.12	IV	IV-8G01	100
Y116A8C.16	W09C5.9	I	I-6N16	100
Y116A8C.36	Y116A8C.36	IV	IV-8I23	100
Y18D10A.17	Y18D10A.17	I	I-6F13	100
Y18D10A.5	Y18D10A.5	I	I-6D13	100
Y18H1A.9	Y18H1A_67.j	I	I-7B07	100
Y25C1A.5	Y25C1A.5	II	II-2N20	100
Y32H12A.2	Y32H12A.g	III	III-2H06	100
Y38A10A.5	Y38A10A.5	V	V-4H05	100
Y38A8.2	Y38A8.2	II	II-4K15	100
Y38C1BA.2	Y38C1BA.b	IV	IV-1H03	100
Y39B6A.33	Y39B6B.o	V	V-12K14	100
Y40G12A.1	W01A11.8	V	V-4D10	100
Y40G12A.2	F46E10.7	V	V-4D24	100
Y40H4A.1	C53A5.12	V	V-9H05	100
Y41D4A.6	Y41D4A_3192.a	IV	IV-8D07	98
Y41D4B.13	Y41D4A_3457.c	IV	IV-8D17	100
Y41D4B.19	Y41D4A_3457.a	IV	IV-8D13	100
Y43C5A.2	Y43C5A.2	IV	IV-5M24	100
Y43F4B.4	Y43F4B.4	III	III-6H19	100
Y43F4B.7	Y43F4B.7	III	III-6J01	100
Y47D3A.15	Y47D3A.q	III	III-5P06	100
Y47D3A.17	Y47D3A.s	III	III-5P10	100
Y47D3A.29	Y47D3A.c	III	III-5L14	100
Y47D3B.10	Y47D3B.10	III	III-6C05	100
Y47G6A.11	Y47G6A_242.c	I	I-7N01	100
Y47G6A.19	Y47G6A_241.a	I	I-7L19	100
Y47H9C.4	Y47H9C.4	I	I-5N22	100
Y48A6A.1	Y48A6A.1	III	III-5F18	100
Y48B6A.12	Y48B6A.12	II	II-9G09	100
Y48E1B.1	Y48E1B.1	II	II-8D06	100
Y48G10A.1	Y48G10B.b	I	I-6H22	100
Y48G1A.5	Y48G1A_54.b	I	I-7B24	100
Y49E10.20	Y49E10.20	III	III-6E20	100
Y53F4B.2	Y53F4B.c	II	II-9I08	100
Y54E10BL.4	Y54E10B_154.c	I	I-7N02	100
Y54E10BR.2	Y54E10B_159.i	I	I-7N20	100
Y54E5A.4	Y54E5A.4	I	I-7C24	100
Y54G11A.13	Y54G11A.6	II	II-9I01	100
Y54G11A.5	Y54G11A.5	II	II-9G23	100
Y55D5A.3	Y55D5A_392.c	III	III-7G20	100
Y55D5A.5	Y55D5A_391.b	III	III-7G12	100
Y55F3AM.12	Y55F3A_748.c	IV	IV-8N15	100
Y57A10C.6	Y57A10C.6	II	II-8E22	100
Y63D3A.6	Y63D3A.6a	I	I-7G07	100
Y66H1A.3	Y66H1A.3	IV	IV-1K15	100
Y69A2AR.4	Y69A2A_7278.g	IV	IV-8L16	27
Y6B3A.1	Y87G2A.y	I	I-6L22	100
Y6B3B.11	Y6B3B.11	I	I-6P24	100
Y71F9AL.17	Y71F9A_282.b	I	I-8E01	100
Y71G12B.11	Y71G12A_195.b	I	I-8K19	100
Y71H10A.2	Y71H10A.2	X	X-2C13	100
Y71H2B.10	Y71H2_389.e	III	III-7K20	100
Y73B3A.5	F56C11.5	I	I-1A11	100
Y76A2A.2	F45G2.11	III	III-6N13	100
Y76A2B.3	Y76A2B.3	III	III-6B10	100
Y77E11A.13	Y77E11A_3670.c	IV	IV-1D15	100
Y77E11A.4	Y77E11A_3443.b	IV	IV-1B03	100
Y87G2A.14	Y87G2A.b	I	I-6J02	100
ZC404.9	ZC404.9	V	V-4P08	100
ZC434.9	ZC434.9	I	I-5M23	100
ZC518.2	ZC518.2	IV	IV-6H01	100
ZC8.1	ZC8.1	X	X-2L06	100
ZC8.4	ZC8.4	X	X-2L12	100
ZK1098.10	ZK1098.10	III	III-5I05	100
ZK1098.5	ZK1098.5	III	III-5G19	100
ZK1240.3	ZK1240.3	II	II-2B13	100
ZK1307.5	ZK1307.5	II	II-6L10	100
ZK1320.1	ZK1320.1	II	II-6L20	100
ZK180.3	ZK180.3	IV	IV-2G04	100
ZK180.4	ZK180.4	IV	IV-2G06	100
ZK328.4	ZK328.4	III	III-3M11	100
ZK328.5	ZK328.5	III	III-3M13	100
ZK370.3	ZK370.3	III	III-4N05	100
ZK512.5	ZK512.5	III	III-4L22	100
ZK524.2	ZK524.2	I	I-3N19	100
ZK593.4	ZK593.4	IV	IV-5D22	100
ZK632.6	ZK632.6	III	III-5C10	100
ZK637.8	ZK637.8	III	III-4D10	100
ZK669.3	ZK669.3	II	II-5L14	100
ZK686.3	ZK686.3	III	III-4I01	100
ZK688.9	C02C2.6	III	III-4K15	100
ZK721.1	ZK721.1	X	X-4O14	100
ZK770.1	ZK770.1	I	I-1H13	100
ZK783.2	ZK783.2	III	III-4E07	100
ZK809.7	ZK809.7	IV	IV-6A04	100
ZK899.8	ZK899.8	X	X-4B10	100
ZK930.1	ZK930.1	II	II-8E15	100

## Sheet: mito
mitochondrial proteins
Genes without RNAi clone
AC3.2, B0205.11, B0205.6, B0261.2, B0303.3, B0365.1, B0432.4, B0432.8, B0454.6, B0478.1, B0513.5, B0513.9, BE0003N10.1, C01B4.9, C02G6.1, C02G6.2, C05C8.1, C06A1.1, C06G3.11, C06G3.7, C07G1.8, C08A9.1, C09F9.3, C14A4.2, C14A6.1, C14A6.2, C15F1.7, C15H11.4, C15H11.7, C17G10.8, C18C4.10, C25A1.13, C25H3.9, C26E6.12, C27H6.9, C29E4.12, C31H5.6, C32E12.5, C33A12.7, C34E10.10, C34E10.11, C35D10.1, C37…
Gene	JAclone	Chromosome	Location	Score
B0024.9	B0024.9	V	V-7M01	100
B0035.16	B0035.16	IV	IV-6E15	100
B0035.3	B0035.3	IV	IV-6C13	100
B0041.5	B0041.5	I	I-2E13	100
B0041.6	B0041.6	I	I-2E15	100
B0212.1	B0212.1	IV	IV-1J14	100
B0218.6	B0218.6	IV	IV-4K03	100
B0218.8	T03F1.10	I	I-1L19	100
B0228.5	B0228.5	II	II-5F02	100
B0250.5	B0250.5	V	V-13C13	100
B0261.4	B0261.4	I	I-2G22	100
B0272.3	B0272.3	X	X-4P13	100
B0303.15	B0303.15	III	III-4N01	100
B0334.4	B0334.4	II	II-7H18	100
B0334.5	B0334.5	II	II-7H20	100
B0334.8	B0334.8	II	II-7J02	100
B0336.4	B0336.4	III	III-3A17	100
B0361.10	B0361.10	III	III-3L14	100
B0361.5	B0361.5	III	III-3L04	100
B0395.3	B0395.3	X	X-7E10	100
B0432.2	B0432.2	II	II-1I15	100
B0491.3	B0491.3	II	II-7D02	100
B0511.8	B0511.8	I	I-5I22	100
B0546.1	B0546.1	IV	IV-1D14	100
C01A2.3	C01A2.3	I	I-6F08	100
C01A2.4	C01A2.4	I	I-6F10	100
C01B10.9	C01B10.9	IV	IV-3E08	100
C01B4.8	Y19D10A.m	V	V-2A22	100
C01F1.2	C01F1.2	II	II-3D02	100
C01G10.10	C01G10.10	V	V-9J12	100
C01G10.7	C01G10.7	V	V-9J06	100
C01G8.4	C01G8.4	I	I-2I12	100
C02B10.1	C02B10.1	IV	IV-2L07	100
C02C2.4	C02C2.4	III	III-4K11	100
C02C6.1	C02C6.1	X	X-7K09	100
C02F4.2	C02F4.2	IV	IV-5F13	100
C02F5.3	C02F5.3	III	III-4I16	100
C03G5.1	C03G5.1	X	X-4I06	100
C03G6.19	C03G6.18	V	V-5G12	100
C03H5.4	C03H5.4	II	II-1O01	100
C04A2.3	C04A2.2	II	II-5A22	100
C04C3.3	C04C3.3	IV	IV-1F04	100
C04E12.7	C04E12.7	V	V-3C17	100
C04E6.11	C04E6.11	V	V-4B15	100
C04F12.10	C04F12.10	I	I-4H24	100
C04F6.3	C04F6.3	X	X-2A16	100
C04G2.6	C04G2.6	IV	IV-5E02	100
C05C10.1	C05C10.1	II	II-7E15	100
C05C10.3	C05C10.3	II	II-7E19	100
C05C10.4	C05C10.4	II	II-7E21	100
C05D10.3	C05D10.3	III	III-3O09	100
C05D11.1	C05D11.1	III	III-3K18	100
C05D11.10	C05D11.10	III	III-3M12	100
C05D11.11	C05D11.11	III	III-3M14	100
C05D11.12	C05D11.12	III	III-3M16	100
C05D9.5	C05D9.5	X	X-1E02	100
C05E4.1	C05E4.1	V	V-1M06	100
C05E4.3	C05E4.3	V	V-1M10	100
C05G5.4	C05G5.4	X	X-6H24	100
C06A8.1	C06A8.1	II	II-5F12	100
C06E1.10	C06E1.10	III	III-4H17	100
C06H2.1	C06H2.1	V	V-7J03	100
C07B5.4	C07B5.4	X	X-4B18	100
C07E3.2	C07E3.2	II	II-7C06	100
C07H4.2	C07H4.2	II	II-6F09	100
C08B6.8	C08B6.8	V	V-7E07	100
C08F8.2	C08F8.2	IV	IV-5N20	100
C09B8.6	C09B8.6	X	X-3E02	100
C09H10.3	C09H10.3	II	II-7L05	100
C10C5.6	C10C5.6	IV	IV-4H20	100
C10C6.6	C10C6.6	IV	IV-6K01	100
C10E2.6	C10E2.6	X	X-7D03	100
C10G11.5	C10G11.5	I	I-3A19	100
C11E4.1	C11E4.1	X	X-4D10	100
C11E4.2	C11E4.2	X	X-4D12	100
C13B9.2	C13B9.2	III	III-3D19	100
C13G5.1	C13G5.1	III	III-4H21	100
C14A4.14	C14A4.2	II	II-7K16	100
C14B9.2	C14B9.2	III	III-4E04	100
C14C10.1	C14C10.1	V	V-8K22	100
C14F11.1	C14F11.1	X	X-3I16	100
C14F5.1	C14F5.1	X	X-4G11	100
C15B12.7	C15B12.7	X	X-3B09	100
C15F1.6	C15F1.c	II	II-5G06	100
C15H9.1	C15H9.1	X	X-3E20	100
C15H9.7	C15H9.7	X	X-3G08	100
C16A3.10	C16A3.10	III	III-3K16	100
C16A3.5	C16A3.5	III	III-3K06	100
C16C10.1	C16C10.1	III	III-2E07	100
C16C10.10	C16C10.10	III	III-2G01	100
C16C10.11	C16C10.11	III	III-2G03	100
C17C3.1	C17C3.1	II	II-4B02	100
C17C3.3	C17C3.3	II	II-4B06	100
C17G1.7	C17G1.7	X	X-4L22	100
C17H12.14	C17H12.14	IV	IV-3I08	100
C18A3.5	C18A3.5	II	II-4J06	100
C18A3.6	C18A3.6	II	II-4J08	100
C18B12.4	C18B12.4	X	X-6P22	100
C18D1.2	C18D1.2	II	II-7K01	100
C18E9.4	C18E9.4	II	II-6B07	100
C18E9.6	C18E9.6	II	II-6B11	100
C18F3.2	C18F3.2	IV	IV-4G03	100
C18H9.3	C18H9.3	II	II-5K23	100
C18H9.5	C18H9.5	II	II-5M03	25
C23G10.2	C23G10.2	III	III-3A24	100
C23H3.7	C23H3.7	II	II-1C21	100
C23H4.6	C23H4.6	X	X-5H02	100
C24A11.9	C24A11.3	I	I-2M12	100
C24A3.4	C24A3.3	X	X-4F05	100
C25A1.12	C25A1.12	I	I-5I11	100
C25A1.7	C25A1.7	I	I-5I01	100
C25B8.1	C25B8.1	X	X-3D13	100
C25B8.3	C25B8.3	X	X-3D15	100
C26E6.4	C26E6.4	III	III-2F23	100
C26E6.6	C26E6.6	III	III-2H03	100
C26F1.7	C26F1.7	V	V-5L15	100
C27A7.1	C27A7.1	V	V-8K15	100
C27A7.3	C27A7.3	V	V-8K19	100
C27H6.4	C27H6.4	V	V-6P10	100
C28C12.5	C28C12.5	IV	IV-4G14	100
C28C12.7	C28C12.6	IV	IV-4G16	100
C28F5.4	C28F5.4	II	II-5L23	100
C29A12.3	C29A12.3	V	V-7O12	100
C29E4.10	C29E4.3	III	III-4M13	100
C29E4.8	C29E4.8	III	III-4M21	100
C29F3.1	T08B2.7	I	I-2P06	100
C29H12.1	C29H12.1	II	II-4H03	100
C30C11.1	C30C11.1	III	III-4D07	0
C30F12.2	C30F12.2	I	I-3M06	100
C30F12.7	C30F12.7	I	I-3M16	100
C30H6.6	C30H6.6	IV	IV-8E20	100
C31E10.7	C31E10.7	X	X-6F17	100
C32D5.3	C32D5.3	II	II-4N15	100
C32D5.6	C32D5.6	II	II-4N21	100
C32F10.8	C32F10.8	I	I-2P01	100
C33A12.1	C33A12.1	IV	IV-4L12	100
C33F10.12	C33F10.12	II	II-4E05	100
C33F10.14	C33F10.3	II	II-4C11	100
C33H5.18	C33H5.18	IV	IV-3P18	100
C34B2.6	C34B2.6	I	I-5K18	100
C34B2.7	C34B2.7	I	I-5K20	100
C34B2.8	C34B2.8	I	I-5K22	100
C34C12.6	C34C12.6	III	III-1D12	100
C34C12.8	C34C12.8	III	III-1D16	100
C34C6.4	C34C6.4	II	II-6G12	100
C34D4.14	C34D4.14	IV	IV-3F03	100
C34E10.1	C34E10.1	III	III-2B06	100
C34E10.4	C34E10.4	III	III-2B12	100
C34E10.6	C34E10.6	III	III-2B16	100
C34F6.8	C34F6.8	X	X-5K18	100
C35A5.3	C35A5.3	V	V-7C12	100
C35B8.3	C35B8.3	X	X-4L09	100
C35D10.4	C35D10.4	III	III-2B21	100
C35D10.5	C35D10.5	III	III-2B23	100
C36A4.9	C36A4.9	III	III-1N16	100
C36B1.4	C36B1.4	I	I-4G04	100
C37E2.1	C37E2.1	X	X-6J21	100
C37H5.2	C37H5.2	V	V-3J10	100
C37H5.3	C37H5.3	V	V-3J12	100
C37H5.8	C37H5.8	V	V-3J20	100
C38C10.2	C38C10.2	III	III-5A23	100
C39F7.4	C39F7.4	V	V-1L07	100
C42C1.10	C42C1.10	IV	IV-6F03	100
C42C1.5	C42C1.5	IV	IV-6D17	100
C43E11.7	C43E11.7	I	I-1J18	100
C43H6.3	C43H6.3	X	X-1H20	100
C44B7.4	C44B7.4	II	II-5C10	100
C44B7.8	C44B7.9	II	II-5C20	100
C44C1.5	C44C1.5	X	X-1A04	100
C44E4.6	C44E4.6	I	I-2E01	100
C45B11.1	C45B11.1	V	V-7F15	100
C45B11.3	C45B11.3	V	V-7F19	100
C45G3.3	C45G3.3	I	I-4F21	100
C46F11.2	C46F11.2	III	III-1H04	100
C46F4.2	C46F4.2	X	X-3A20	100
C46H11.3	C46H11.3	I	I-2A18	100
C47C12.4	Y47G6A_245.j	I	I-7P01	100
C47D12.6	C47D12.6	II	II-7P06	100
C47E12.1	C47E12.1	IV	IV-5M15	100
C47E12.2	C47E12.2	IV	IV-5M17	100
C47E12.4	C47E12.4	IV	IV-5M21	100
C47E12.8	C47E12.8	IV	IV-5O05	100
C48B4.1	C48B4.1	III	III-5I07	100
C48E7.3	C48E7.3	I	I-2P22	100
C49F8.2	C49F8.2	X	X-6C22	100
C49H3.10	C49H3.10	IV	IV-4C19	100
C50B6.9	C50B6.9	V	V-8F12	100
C50B8.3	C50B8.3	V	V-8P04	100
C50D2.2	C50D2.2	II	II-1E05	100
C50F4.12	C50F4.12	V	V-6N21	100
C50F7.4	C50F7.4	IV	IV-3L08	100
C50H11.1	C50H11.1	V	V-2B14	100
C52E12.2	C52E12.2	II	II-5G20	100
C52E4.4	C52E4.4	V	V-8E11	100
C53B7.4	C53B7.4	X	X-3L01	100
C54F6.14	C54F6.14	V	V-5B07	100
C54G4.8	C54G4.8	I	I-3P14	100
C55B7.4	C55B7.4	I	I-3I23	100
C55F2.1	C49H3.7	IV	IV-4C13	100
C56G2.1	C56G2.2	III	III-3I06	100
CD4.3	CD4.3	V	V-4G02	100
CD4.6	CD4.6	V	V-4G08	100
D1005.1	B0365.1	V	V-8P09	100
D1022.3	K02A2.1	II	II-5J03	100
D1022.4	D1022.4	II	II-5L01	100
D1022.5	D1022.5	II	II-5L03	100
D1025.2	D1025.2	X	X-6B24	100
D1037.3	D1037.3	I	I-1F09	100
D1037.4	D1037.4	I	I-1F11	100
D1046.3	D1046.3	IV	IV-4F23	100
D1053.1	D1053.1	X	X-5J07	100
D2007.4	D2007.4	III	III-4E24	100
D2013.5	D2013.5	II	II-6L23	100
D2023.2	D2023.2	V	V-7P22	100
D2023.5	D2023.5	V	V-8A03	100
D2023.6	D2023.6	V	V-8A05	100
D2030.2	D2030.2	I	I-3B16	100
D2030.4	D2030.4	I	I-3B20	100
D2030.5	D2030.5	I	I-3B22	29
D2063.1	D2063.1	V	V-3L09	100
D2085.1	D2085.1	II	II-6E16	100
D2096.1	E04A4.5	IV	IV-2M24	100
D2096.4	D2096.4	IV	IV-4C06	100
DC2.5	DC2.5	V	V-1E11	100
DH11.1	DH11.1	II	II-5L20	100
DY3.1	DY3.1	I	I-4G22	100
E01H11.1	E01H11.2	X	X-4N23	100
E02A10.1	E02A10.1	V	V-8K16	100
E02H1.2	E02H1.2	II	II-6J02	100
E02H1.8	E02H1.6	II	II-6J10	100
E04A4.4	E04A4.4	IV	IV-2M22	100
E04A4.7	E04A4.7	IV	IV-2O04	100
E04F6.2	E04F6.2	II	II-5B05	100
E04F6.5	E04F6.5	II	II-5B11	100
E04F6.7	E04F6.7	II	II-5B15	100
EEED8.8	EEED8.8	II	II-4K02	100
EEED8.9	EEED8.9	II	II-4K04	100
EGAP2.3	EGAP2.3	II	II-4E10	100
F01D5.7	F01D5.7	II	II-9A09	100
F01D5.8	F01D5.8	II	II-9A11	100
F01F1.6	F01F1.6	III	III-3G09	100
F01G4.2	F01G4.2	IV	IV-5N08	100
F01G4.6	F01G4.6	IV	IV-5N16	100
F02A9.4	F02A9.5	III	III-4J24	100
F02E11.1	F02E11.1	II	II-3G07	100
F02E8.5	F02E8.5	X	X-2N21	100
F07A5.7	F07A5.7	I	I-3N01	100
F07H5.9	F07H5.9	II	II-6K16	100
F08A8.1	F08A8.1	I	I-6H01	100
F08A8.2	F08A8.2	I	I-6H03	100
F08A8.3	F08A8.3	I	I-6H05	100
F08B4.1	F08B4.1	IV	IV-4K18	100
F08F3.2	F08F3.2	V	V-4O19	100
F09E5.8	F09E5.8	II	II-4G24	100
F09F7.4	F09F7.4	III	III-2N02	100
F09G8.3	F09G8.3	III	III-4K10	100
F10C2.7	F10C2.7	V	V-8G17	100
F10D11.1	F10D11.1	I	I-4K13	100
F10E7.7	F10E7.7	II	II-5M18	100
F10G7.2	F10G7.2	II	II-3P02	100
F10G7.4	F10G7.4	II	II-3P06	100
F10G8.9	F10G8.9	I	I-5E03	100
F11A10.1	F11A10.1	IV	IV-6M12	100
F11C1.5	F11C1.5	X	X-6I17	100
F11D5.3	F11D5.3	X	X-2O05	100
F11H8.4	F11H8.4	III	III-3P11	100
F12B6.1	F12B6.1	I	I-1C02	100
F12B6.2	F12B6.2	I	I-1C04	100
F12F6.5	F12F6.5	IV	IV-6K23	100
F13B9.8	F13B9.8	X	X-4A18	100
F13D12.2	F13D12.2	II	II-7P20	100
F13D12.4	F13D12.4	II	II-7P24	100
F13D12.6	F13D12.6	II	II-8A03	100
F13G3.7	F13G3.7	I	I-3J17	100
F14B4.2	F14B4.2	I	I-4H11	100
F14B8.7	F14B8.5	X	X-3N07	100
F14F4.3	F14F4.3	X	X-6N12	100
F15A2.2	F15A2.2	X	X-6G18	100
F15D3.1	F15D3.1	I	I-5D24	100
F15D3.6	F15D3.6	I	I-5F08	100
F15D4.1	F15D4.1	II	II-8L13	100
F15D4.3	F15D4.3	II	II-8L17	100
F17A9.4	F17A9.2	V	V-4H11	100
F17C11.9	F17C11.9	V	V-7D21	100
F17E5.2	F17E5.2	X	X-5N12	100
F17H10.1	F17H10.1	X	X-6M01	100
F19B6.4	F19B6.4	IV	IV-6F21	100
F19C6.1	F19C6.1	X	X-4N08	100
F19H8.1	F19H8.1	II	II-9O23	100
F20C5.2	F20C5.2	IV	IV-4O14	100
F20D1.9	F20D1.9	X	X-6P14	100
F20D6.11	F20D6.11	V	V-5J20	100
F20H11.3	F20H11.3	III	III-3D03	100
F21D5.8	F21D5.8	IV	IV-4O08	100
F21H11.2	F21H11.1	III	III-2N09	100
F22B8.7	F22B8.7	V	V-10P23	100
F22D6.3	F22D6.3	I	I-3O22	100
F22D6.4	F22D6.4	I	I-3O24	100
F22E10.5	F22E10.5	X	X-6E07	100
F22F7.1	F22F7.1	V	V-2C15	100
F22F7.2	F22F7.2	V	V-2C17	51
F23B12.5	F23B12.5	V	V-9B17	100
F23C8.5	F23C8.5	I	I-1E02	100
F23F1.6	F23F1.6	II	II-1C05	100
F23F12.6	F23F12.6	III	III-3O22	100
F23H11.3	F23H11.3	III	III-1G02	100
F23H11.9	F23H11.9	III	III-1G14	100
F23H12.2	F23H12.2	V	V-8C12	100
F25B4.1	F25B4.1	V	V-4I18	100
F25B4.6	F25B4.6	V	V-4K02	100
F25B4.7	F25B4.7	V	V-4K04	100
F25B5.3	F25B5.3	III	III-3K07	100
F25B5.6	F25B5.6	III	III-3K13	100
F25C8.1	F25C8.1	V	V-13C02	100
F25E2.3	F25E2.3	X	X-1K23	100
F25E2.4	F25E2.4	X	X-1M01	100
F25G6.7	F25G6.7	V	V-6I19	100
F25H2.4	F25H2.4	I	I-5E16	100
F25H2.5	F25H2.5	I	I-5E18	100
F25H2.9	F25H2.9	I	I-5G02	100
F25H5.3	F25H5.3	I	I-4F07	100
F25H5.6	F25H5.6	I	I-4F13	100
F25H9.7	F25H9.7	V	V-8L10	100
F26C11.1	F26C11.1	II	II-7E09	100
F26D10.9	F26D10.9	IV	IV-8A02	100
F26F4.10	F26F4.10	III	III-2F13	100
F26H11.5	F26H11.5	II	II-9K13	100
F26H9.4	F26H9.4	I	I-4H21	100
F26H9.6	F26H9.6	I	I-4J01	100
F27C1.7	F27C1.7	I	I-2O16	100
F27D4.1	F27D4.1	I	I-3F22	100
F27D4.5	F27D4.5	I	I-3H04	100
F27D9.1	F27D9.1	X	X-3P18	100
F28A10.6	F28A10.6	II	II-1B23	100
F28C6.8	F28C6.8	II	II-6C18	100
F28F8.2	F28F8.2	V	V-10A16	100
F28H1.3	F28H1.3	I	I-1B08	100
F28H6.3	F28H6.3	X	X-6J05	100
F29B9.10	F29B9.10	IV	IV-2K14	100
F29C12.4	F29C12.4	II	II-8J09	100
F29C4.1	F29C4.1	IV	IV-1C09	100
F29C4.6	F29C4.6	IV	IV-1C17	100
F30A10.10	F30A10.10	I	I-4P09	100
F30A10.5	F30A10.5	I	I-4N23	100
F30A10.6	F30A10.6	I	I-4P01	100
F30F8.9	F30F8.3	I	I-3J08	52
F31C3.3	F31C3.3	I	I-7O06	100
F31E8.2	F31E8.2	II	II-5A10	100
F32A6.3	Y34B4A.g	X	X-3A21	100
F32B4.6	F32B4.6	I	I-5D18	100
F32B6.2	F32B6.2	IV	IV-5K07	100
F32B6.8	F32B6.8	IV	IV-5K19	100
F32D1.2	F32D1.2	V	V-3L15	100
F32H2.5	F32H2.5	I	I-4O12	100
F33A8.5	F33A8.5	II	II-7J19	100
F33D4.5	F33D4.5	IV	IV-3J22	100
F33H2.6	F33H2.6	I	I-7M20	100
F35G12.1	F35G12.1	III	III-2E04	100
F35G2.4	F35G2.4	IV	IV-6B13	100
F36A4.7	F36A4.7	IV	IV-2M19	100
F36D4.3	F36D4.3	V	V-6J15	100
F36H1.6	F36H1.6	IV	IV-5J04	100
F36H12.11	T23B3.3	I	I-3C10	100
F37B4.2	F37B4.2	V	V-2H17	100
F37C12.3	F37C12.3	III	III-3F12	100
F37C12.7	F37C12.7	III	III-3F16	100
F37C12.9	F37C12.9	III	III-3F20	100
F37F2.2	F37F2.2	I	I-1O21	100
F37F2.3	F37F2.3	I	I-1O23	100
F38A5.13	F38A5.13	IV	IV-3C10	100
F38B2.4	F38B2.4	X	X-5M12	100
F38B6.4	F38B6.4	X	X-3F13	100
F38H4.8	F38H4.8	IV	IV-6G04	100
F39B2.11	F39B2.11	I	I-7I04	100
F39B2.7	F39B2.7	I	I-7G20	100
F39G3.1	F39G3.1	V	V-3F12	100
F39H2.3	F39H2.3	I	I-4C20	100
F40E10.3	F40E10.3	X	X-6H02	100
F40F9.10	F40F9.10	V	V-6F10	100
F41C3.2	F41C3.2	II	II-3P22	100
F41C3.3	F41C3.3	II	II-3P24	100
F41E6.5	F41E6.5	V	V-6K17	100
F41E7.6	F41E7.6	X	X-5E11	100
F41G3.4	F41G3.4	II	II-5O11	100
F42A8.2	F42A8.2	II	II-6N13	100
F42A9.2	F42A9.2	IV	IV-4I16	100
F42G9.5	F42G9.5	III	III-1A16	100
F43C1.2	F43C1.2	III	III-2I01	100
F43E2.7	F43E2.7	II	II-5H19	100
F43G9.1	F43G9.1	I	I-4A14	100
F43G9.3	F43G9.3	I	I-4A18	100
F43H9.2	F43H9.2	V	V-5B20	100
F44C4.5	F44C4.5	V	V-4J06	100
F44E7.4	F44E7.4	V	V-4M08	100
F44E7.7	F44E7.7	V	V-4M14	100
F44E7.9	F44E7.9	V	V-4M18	100
F44G3.2	W10C8.5	I	I-1M02	100
F45E4.11	F45E4.11	IV	IV-3J10	100
F45E4.9	F45E4.9	IV	IV-3J06	100
F45F2.6	F45F2.6	V	V-6G17	100
F45G2.3	F45G2.3	III	III-6L21	100
F45H10.2	F45H10.2	II	II-8B18	100
F46B6.6	F46B6.6	V	V-6H16	100
F46C5.9	F46C5.9	II	II-6M12	100
F46E10.10	F46E10.10	V	V-4F06	100
F46G10.3	F46G10.3	X	X-6C10	100
F46G10.7	F46G10.7	X	X-6C18	100
F46G11.1	F46G11.1	X	X-3M19	100
F46H5.3	F46H5.3	X	X-3D18	100
F47B10.1	F47B10.1	X	X-5C02	100
F47D12.4	F47D12.4	III	III-3G18	100
F47G4.3	F47G4.3	I	I-7E09	100
F48E8.3	F48E8.3	III	III-2J06	100
F49E10.1	F49E10.1	X	X-3O17	100
F49E8.3	F49E8.3	IV	IV-3F12	100
F49E8.5	F49E8.5	IV	IV-3F16	100
F52A8.5	F52A8.5	I	I-3L09	100
F52D1.1	F52D1.1	X	X-1C11	100
F52E1.13	F52E1.13	V	V-6C21	100
F52E4.1	F52E4.1	X	X-2G13	100
F52F12.1	F52F12.1	I	I-4N22	100
F52H2.6	F52H2.6	X	X-1N06	100
F52H3.2	F52H3.2	II	II-7I11	100
F53C11.3	F53C11.3	V	V-9G03	100
F53E10.6	F53E10.6	V	V-2K16	100
F53F4.10	F53F4.10	V	V-9A03	100
F53G12.1	F53G12.1	I	I-1A15	100
F53H8.3	F53H8.3	X	X-1O15	100
F54A3.5	F54A3_30.a	II	II-9B13	100
F54B3.3	F54B3.3	II	II-7A04	100
F54C4.1	F54C4.1	III	III-1A23	100
F54C9.1	F54C9.1	II	II-6A06	100
F54C9.6	F54C9.6	II	II-6A16	100
F54D5.12	Y62F5A.e	II	II-7J18	100
F54D5.14	F54D5.14	II	II-7L16	100
F54D8.2	F54D8.2	III	III-2L23	100
F54D8.3	F54D8.3	III	III-2N01	100
F54E12.2	F54E12.2	IV	IV-6E19	100
F54E7.1	F54E7.1	III	III-2P22	100
F54F2.2	K02D10.3	III	III-4P09	100
F54H12.1	F54H12.1	III	III-4O01	100
F55A11.4	F55A11.4	V	V-7P10	100
F55A4.1	F55A4.1	X	X-1A10	100
F55B12.4	F55B12.4	V	V-9G21	100
F55C5.5	F55C5.5	V	V-8A12	100
F55F10.1	F55F10.1	IV	IV-2A20	100
F55G1.5	F55G1.5	IV	IV-3B14	100
F56A11.5	F56A11.5	IV	IV-1O07	100
F56B3.8	F56B3.8	IV	IV-1E16	100
F56C11.3	F56C11.3	I	I-1A09	100
F56C9.3	F56C9.3	III	III-3L20	100
F56D1.3	F56D1.3	II	II-4M06	100
F56D12.1	Y57G7A.10	II	II-1F24	100
F56D2.6	F56D2.6	III	III-2N22	100
F56D5.3	F56D5.3	IV	IV-4J02	100
F56H1.5	F56H1.5	I	I-2L15	100
F57A10.3	F57A10.3	V	V-10K14	31
F57B10.7	F57B10.7	I	I-3M21	100
F57C7.2	F57C7.2	X	X-5K15	100
F57F5.1	F57F5.1	V	V-8E19	100
F58A6.1	F58A6.1	II	II-4O23	100
F58B3.5	F58B3.5	IV	IV-6O07	34
F58F12.1	F58F12.1	II	II-4P21	100
F58F9.7	F58F9.7	IV	IV-3M07	100
F58G11.1	F58G11.1	V	V-9A17	100
F59A2.3	F59A2.3	III	III-1B10	100
F59A3.3	F59A3.3	I	I-2D03	100
F59A7.8	F59A7.8	V	V-2A07	100
F59B8.2	F59B8.2	IV	IV-4J18	100
F59C6.5	F59C6.5	I	I-5C22	100
F59F4.1	F59F4.1	X	X-7A14	100
F59G1.7	F59G1.7	II	II-4B05	100
H06O01.2	H06O01.2	I	I-3M20	100
H09G03.2	H09G03.2	III	III-1P11	100
H11E01.2	H11E01.2	X	X-1D07	100
H12D21.7	H12D21.5	V	V-9B12	100
H13N06.4	H13N06.4	X	X-7K01	100
H14A12.2	H14A12.2	III	III-3P22	100
H17B01.1	H17B01.1a	II	II-1J12	100
H19J13.1	H19J13.1	X	X-5H10	100
H21P03.1	H21P03.1	IV	IV-6K03	100
H22K11.1	H22K11.1	X	X-3H19	100
H24K24.3	Y50D4C_15.c	V	V-13K20	100
H25P06.1	H25P06.1	I	I-5N07	100
H27A22.1	H27A22.1	V	V-7G24	100
H28O16.1	H28O16.1	I	I-6M02	100
H34C03.1	H34C03.1	IV	IV-3G04	100
H37N21.1	K10D3.5	I	I-3D01	100
JC8.5	JC8.5	IV	IV-7E07	100
K01A2.5	K01A2.5	II	II-1K21	100
K01A6.2	K01A6.1	IV	IV-6C02	100
K01C8.6	K01C8.6	II	II-6G09	100
K01C8.7	K01C8.7	II	II-6G11	100
K01D12.6	K01D12.6	V	V-8E10	100
K01H12.2	T01B11.4	IV	IV-4E22	100
K02A4.1	K02A4.1	X	X-6G09	100
K02B2.3	K02B2.3	IV	IV-3E21	100
K02C4.3	K02C4.3	II	II-5P18	100
K02F3.2	K02F3.2	III	III-1C12	100
K04D7.2	K04D7.2	IV	IV-5K06	100
K04D7.3	K04D7.3	IV	IV-5K08	100
K04F1.15	K04F1.15	V	V-1H10	100
K04G2.2	K04G2.2	I	I-3P20	100
K04G7.4	K04G7.4	III	III-3F02	100
K05B2.4	K05B2.4	X	X-2J10	100
K05B2.5	K05B2.5	X	X-2J12	100
K05C4.7	K05C4.7	I	I-7E22	100
K05F1.3	K05F1.3	II	II-4L02	100
K05G3.3	K05G3.3	X	X-7M16	100
K06A1.5	K06A1.5	II	II-5C01	100
K06H7.3	K06H7.3	III	III-4C14	100
K07A3.1	K07A3.b	I	I-1G06	100
K07A3.3	K07A3.c	I	I-1G08	100
K07B1.3	K07B1.3	V	V-6H01	100
K07C5.1	K07C5.1	V	V-7M13	100
K07D4.3	K07D4.3	II	II-3L07	100
K07E3.3	K07E3.3	X	X-4K11	100
K07E3.4	K07E3.4	X	X-4K13	100
K07E8.7	K07E8.7	II	II-1G22	100
K07G5.5	K07G5.5	I	I-3D13	100
K07H8.2	K07H8.2	IV	IV-4M13	100
K08A8.3	K08A8.3	X	X-3L08	100
K08C7.1	K08C7.1	IV	IV-5J19	100
K08D10.2	K08D10.2	IV	IV-2I11	100
K08D10.8	K08D10.7	IV	IV-2I21	100
K08E4.1	K08E4.1	IV	IV-6K24	100
K08F11.4	K08F11.4	IV	IV-2M10	100
K08F4.1	K08F4.1	IV	IV-5G16	100
K09E4.3	K09E4.3	II	II-9C21	100
K10B3.8	F33H1.2	II	II-7M13	100
K10B3.9	K10B3.9	X	X-2I11	100
K10D2.6	K10D2.6	III	III-2P11	100
K10H10.2	K10H10.2	II	II-9M07	100
K10H10.3	K10H10.3	II	II-9M09	100
K11C4.3	K11C4.3	V	V-5C11	100
K11G12.3	K11G12.3	X	X-3H01	100
K11G12.4	K11G12.4	X	X-3H03	100
K11G12.5	K11G12.5	X	X-3H05	100
K11G9.5	K11G9.5	V	V-4L04	100
K11H12.1	K11H12.1	IV	IV-1A12	30
K11H12.8	K11H12.8	IV	IV-1C02	100
K11H3.1	K11H3.1	III	III-5E02	100
K12G11.3	K12G11.3	V	V-8C03	100
K12G11.4	K12G11.4	V	V-8C05	100
LLC1.3	LLC1.3	IV	IV-7D17	100
M01B12.3	M01B12.3	I	I-1M08	100
M01E5.2	M01E5.2	I	I-6B14	100
M01E5.5	M01E5.5	I	I-6B20	100
M01F1.3	M01F1.3	III	III-1D22	100
M02B7.3	M02B7.3	IV	IV-1N20	100
M03A1.1	M03A1.1	II	II-3J20	100
M03A1.6	F35D11.6	II	II-3L16	39
M03B6.2	M03B6.2	X	X-6B11	100
M03C11.5	M03C11.5	III	III-5H07	100
M03C11.8	M03C11.8	III	III-5H13	100
M04B2.4	M04B2.4	IV	IV-6K15	100
M05B5.4	M05B5.4	I	I-3D21	100
M05D6.7	M05D6.7	II	II-6O07	100
M106.1	R06F6.10	II	II-7D13	100
M106.3	M106.3	II	II-7D23	100
M110.4	M110.4	II	II-6E05	100
M142.6	M142.6	III	III-5F14	100
M153.1	M153.1	X	X-5F06	100
M162.5	M162.5	V	V-12H04	100
M7.5	M7.5	IV	IV-5J22	100
M88.1	M88.1	III	III-2C16	100
M88.2	M88.2	III	III-2C18	100
M88.6	M88.6	III	III-2E02	100
PAR2.1	PAR2.1	III	III-4N21	100
PAR2.3	PAR2.3	III	III-4P01	100
PDB1.1	PDB1.1	X	X-3N16	100
R02D3.1	R02D3.1	IV	IV-1C23	100
R02F11.3	R02F11.3	V	V-3J04	100
R03A10.4	R03A10.4	X	X-7I09	100
R03G5.1	F31E3.5	III	III-3N15	98
R03G5.5	R03G5.5	X	X-4E07	100
R04E5.10	R04E5.10	X	X-4B11	100
R04F11.2	R04F11.2	V	V-8C04	100
R05D3.6	ZC262.5	III	III-4O02	100
R05G6.10	R05G6.10	IV	IV-3F06	100
R05G6.5	R05G6.5	IV	IV-3D20	100
R05G6.7	R05G6.7	IV	IV-3D24	100
R06A4.8	R06A4.8	II	II-9K01	100
R06C1.3	R06C1.3	I	I-6A05	100
R06C7.3	R06C7.3	I	I-3H01	100
R06C7.5	R06C7.5	I	I-3H05	100
R06F6.4	R06F6.4	II	II-7D01	100
R06F6.9	R06F6.9	II	II-7D11	100
R07B7.10	R07B7.10	V	V-8I13	100
R07B7.5	R07B7.5	V	V-8I03	100
R07E3.4	R07E3.4	X	X-5E23	100
R07E3.5	R07E3.5	X	X-5G01	100
R07E4.3	R07E4.3	X	X-3C02	100
R07E4.6	R07E4.6	X	X-3C08	100
R07H5.2	R07H5.2	IV	IV-5P12	100
R08E5.2	F59A7.9	V	V-2A09	100
R09B5.11	R09B5.11	V	V-1N21	100
R09E10.3	R07C3.4	II	II-1F17	100
R107.2	R107.2	III	III-4J04	100
R107.7	R107.7	III	III-4J12	100
R10D12.1	R10D12.1	V	V-9M19	100
R10E4.5	R10E4.5	III	III-2I23	100
R10H10.1	R10H10.1	IV	IV-5B21	100
R10H10.6	R10H10.6	IV	IV-5D07	100
R11.1	R11.1	X	X-7G12	100
R119.2	R119.2	I	I-1E09	100
R11A8.5	R11A8.5	IV	IV-5B15	100
R11D1.11	R11D1.11	V	V-8B09	100
R11F4.1	R11F4.1	II	II-3N05	100
R11H6.1	R11H6.1	V	V-9H13	100
R12C12.1	R12C12.1	II	II-4D11	100
R12E2.12	R12E2.12	I	I-1H04	100
R12H7.2	R12H7.2	X	X-6O01	100
R151.7	R151.6	III	III-3H24	100
R160.1	R160.1	X	X-2L07	100
R17.2	R17.2	III	III-5D08	59
R186.6	R186.6	V	V-8L19	100
R53.4	R53.4	II	II-7G09	100
R53.5	R53.5	II	II-7G11	100
T01B11.2	T01B11.2	IV	IV-4E18	100
T01C8.1	T01C8.1	X	X-7D05	100
T01E8.3	T01E8.3	II	II-7O15	100
T01E8.6	T01E8.6	II	II-7O21	100
T01H3.3	T01H3.3	II	II-5J20	100
T01H8.1	T01H8.1	I	I-4O13	100
T02D1.5	T02D1.5	IV	IV-8G10	100
T02E1.5	T02E1.4	I	I-4C19	100
T02G5.12	T02G5.12	II	II-5M02	100
T02G5.4	T02G5.4	II	II-5K10	90
T02G5.8	T02G5.8	II	II-5K18	100
T02G5.9	T02G5.9	II	II-5K20	100
T02H6.11	T02H6.11	II	II-1K06	100
T03F1.2	T03F1.2	I	I-1L03	100
T03F1.3	T03F1.3	I	I-1L05	100
T03F1.7	T03F1.11	I	I-1L21	100
T03F6.1	T03F6.1	III	III-6J23	100
T03F6.2	T03F6.2	III	III-6L01	100
T03F7.7	T03F7.7	V	V-7P13	100
T04A8.11	T04A8.11	III	III-2K02	100
T04A8.14	T04A8.14	III	III-2K08	100
T04F8.1	T04F8.1	X	X-5F21	100
T04H1.1	T04H1.1	V	V-8O07	100
T04H1.4	T04H1.4	V	V-8O13	100
T05A12.2	T05A12.2	IV	IV-3K02	100
T05C12.3	T05C12.3	II	II-6C07	100
T05D4.1	T05D4.1	III	III-6B18	100
T05E7.1	T05E7.1	I	I-2N10	100
T05F1.10	T05F1.10	I	I-4F12	100
T05G5.10	T05G5.10	III	III-5A04	100
T05G5.6	T05G5.6	III	III-5O19	100
T05H10.2	T05H10.2	II	II-5P02	100
T05H10.6	T05H10.6	II	II-5P10	100
T05H4.12	T05H4.12	V	V-4B10	100
T05H4.4	T05H4.5	V	V-4P19	100
T05H4.5	T05H4.4	V	V-4P17	100
T06D8.3	T06D8.3	II	II-7P05	100
T06D8.5	T06D8.5	II	II-7P09	100
T06D8.6	T06D8.6	II	II-7P11	100
T07A9.2	T07A9.2	IV	IV-1I15	100
T07D3.9	T07D3.9	II	II-1F09	100
T08B1.3	T08B1.3	V	V-1P10	100
T08D2.1	T08D2.1	V	V-13C24	100
T08G11.1	T08G11.1	I	I-4M06	100
T08G2.3	T08G2.3	X	X-7B06	100
T09A12.2	T09A12.2	IV	IV-4M01	100
T09A5.7	T09A5.7	II	II-5J04	100
T09A5.9	T09A5.9	II	II-5J08	100
T09B4.9	T09B4.9	I	I-2N06	100
T09B9.2	T09B9.2	X	X-4H04	100
T09E8.3	T09E8.3	V	V-8B06	100
T09F3.2	T09F3.2	II	II-7E02	100
T10B11.1	T10B11.1	I	I-3K10	100
T10B5.5	T10B5.5	V	V-1N06	100
T10B5.8	F17A9.5	V	V-4H17	100
T10E9.7	T10E9.7	I	I-3M05	100
T10E9.9	T10E9.9	I	I-3M09	100
T10F2.1	T10F2.1	III	III-2N17	100
T10F2.2	T10F2.2	III	III-2N19	100
T10H4.4	T10H4.4	V	V-10C11	100
T10H9.4	T10H9.4	V	V-4J14	100
T11F9.11	T11F9.11	V	V-7F20	100
T11G6.1	T11G6.1	IV	IV-5P23	100
T12A2.15	T12A2.15	III	III-3E22	100
T12D8.6	T12D8.6	III	III-6D22	100
T12E12.4	T12E12.4	IV	IV-2L12	100
T14B4.2	T14B4.2	II	II-5M13	100
T14D7.1	T14D7.1	II	II-6M14	100
T14G11.3	T14G11.3	X	X-1P06	100
T14G12.4	T14G12.4	X	X-2K08	100
T16D1.2	T16D1.2	II	II-4E14	100
T17E9.1	T17E9.1	III	III-3O13	100
T19B4.4	T19B4.4	I	I-2J17	57
T19D12.10	T19D12.10	II	II-5K15	100
T19D12.9	T19D12.9	II	II-5K13	100
T19D2.2	T19D2.2	X	X-2B03	100
T20B12.1	T20B12.1	III	III-3N20	100
T20B3.1	T20B3.1	V	V-11A04	100
T20D3.5	T20D3.5	IV	IV-4F22	100
T20F5.3	T20F5.3	I	I-1N19	100
T20G5.1	T20G5.1	III	III-5O20	100
T20G5.2	T20G5.2	III	III-5O22	100
T20H4.4	T20H4.4	III	III-3J14	100
T20H4.5	T20H4.5	III	III-3J16	100
T21B10.2	T21B10.1	II	II-6O12	100
T21F4.1	T21F4.1	X	X-3I19	100
T21H8.1	T21H8.1	X	X-6B17	100
T22B11.5	T22B11.5	IV	IV-2M02	100
T22F3.11	T22F3.11	V	V-3A02	100
T22F3.7	T22F3.7	V	V-3O19	100
T22F3.8	T22F3.8	V	V-3O21	100
T22H2.5	T22H2.5	I	I-5J16	100
T22H6.2	T22H6.2	X	X-6E11	100
T23B12.2	T23B12.2	V	V-6E01	100
T23B12.3	T23B12.3	V	V-6E03	100
T23F4.1	T23F4.1	II	II-1D02	100
T23G5.1	T23G5.1	III	III-4P04	100
T23G5.5	T23G5.5	III	III-4P10	100
T23H2.3	T23H2.3	I	I-3G19	100
T23H2.5	T23H2.5	I	I-3G23	100
T24C4.1	T24C4.1	III	III-1E08	100
T24H7.1	T24H7.1	II	II-4J17	100
T24H7.5	T24H7.5	II	II-4L01	100
T25C8.1	T25C8.1	III	III-6D06	100
T25D3.2	T25D3.2	II	II-1G07	100
T25G12.5	T25G12.5	X	X-7B16	100
T25G3.4	T25G3.4	I	I-3B12	100
T27C10.6	T27C10.5	I	I-5B19	100
T27D12.1	T27D12.1	II	II-8C23	100
T27E9.2	T27E9.2	III	III-6N23	100
T27E9.7	Y76A2A.1	III	III-6N15	100
T27F6.5	T27F6.5	I	I-6G08	100
T27F6.6	T27F6.6	I	I-6G10	100
T28A11.11	T28A11.11	V	V-2N04	100
T28A8.7	T28A8.7	III	III-6B04	100
T28F3.1	F26D10.4	IV	IV-8O19	100
VF11C1L.1	C05E7.5	X	X-6I05	100
VW06B3R.1	VW06B3R.1	X	X-5B16	100
W01A8.4	W01A8.4	I	I-3O12	100
W02A11.2	W02A11.2	I	I-6B11	100
W02B12.9	W02B12.9	II	II-7H04	100
W02D3.2	W02D3.2	I	I-3C20	100
W02D3.6	W02D3.6	I	I-3E04	100
W02F12.5	W02F12.5	V	V-4L14	100
W03B1.4	W03B1.4	IV	IV-2A08	100
W03C9.3	W03C9.3	II	II-8G13	100
W03D8.8	W03D8.8	I	I-1K12	100
W03F8.3	W03F8.3	IV	IV-2P11	100
W03G11.3	W03G11.3	X	X-5D10	100
W04D2.5	W04D2.5	V	V-8I16	100
W04E12.6	W04E12.6	V	V-12F14	100
W04E12.8	C14A6.1	V	V-11N18	100
W04G5.2	W04G5.2	I	I-5H12	100
W05G11.6	R11A5.4	I	I-3J24	100
W06B11.2	W06B11.2	X	X-3O11	100
W06B3.1	W06B3.1	X	X-5B12	100
W06H3.1	W06H3.1	V	V-11O19	100
W06H3.2	W06H3.2	V	V-11O21	100
W06H3.3	W06H3.3	V	V-11O23	100
W07E11.1	W07E11.1	X	X-4P18	100
W08D2.1	W08D2.1	IV	IV-5G13	100
W09B6.1	W09B6.1	II	II-1B16	100
W09C3.4	W09C3.4	I	I-2G07	100
W09C5.8	W09C5.8	I	I-6N14	100
W09D10.2	W09D10.2	III	III-5P15	100
W09D10.3	W09D10.3	III	III-5P17	100
W09D10.4	W09D10.4	III	III-5P19	100
W09H1.5	W09H1.5	II	II-8L09	100
W10C8.2	W03D8.4	I	I-1K04	100
W10D9.5	W10D9.5	II	II-1A14	100
Y106G6E.4	Y106G6E.4	I	I-5I23	100
Y106G6E.6	Y106G6E.6	I	I-5K03	100
Y106G6H.5	Y106G6H.5	I	I-5A04	100
Y106G6H.8	Y106G6H.8	I	I-5A10	100
Y110A7A.14	Y110A7A.f	I	I-2C22	100
Y110A7A.8	Y110A7A.m	I	I-2E12	100
Y111B2A.8	Y111B2C.h	III	III-6I04	100
Y113G7A.9	Y113G7A.9	V	V-12J18	100
Y116A8C.27	Y116A8C.29	IV	IV-8I11	20
Y119D3B.14	Y119D3_451.c	III	III-6P12	100
Y15E3A.4	Y15E3B.e	X	X-7G05	100
Y17G7B.7	Y17G7B.7	II	II-8I11	100
Y18D10A.13	Y18D10A.13	I	I-6F05	100
Y18D10A.16	Y18D10A.16	I	I-6F11	100
Y18D10A.5	Y18D10A.5	I	I-6D13	100
Y18H1A.3	Y18H1A_67.n	I	I-7B15	100
Y18H1A.6	Y18H1A_67.c	I	I-7O18	100
Y19D10A.10	F56A4.b	V	V-2C20	100
Y19D10A.11	F56A4.a	V	V-2C18	100
Y19D10A.12	Y19D10A.e	V	V-2A06	100
Y19D10A.8	F15E11.8	V	V-2O11	100
Y25C1A.13	Y25C1A.13	II	II-2P12	100
Y25C1A.7	Y25C1A.7a	II	II-2N24	100
Y32H12A.3	Y32H12A.f	III	III-2H04	100
Y34D9A.1	Y34D9A_153.a	I	I-7F13	26
Y37D8A.1	Y37D8A.1	III	III-6M08	100
Y37D8A.14	Y37D8A.14	III	III-6O10	100
Y37D8A.18	Y37D8A.18	III	III-6O16	100
Y37E11AR.4	Y37E11A_93.c	IV	IV-8K10	100
Y37H9A.6	Y37H9A.6	I	I-7A07	100
Y38A8.1	Y38A8.1	II	II-4K13	100
Y39A1A.22	Y39A1A.22	III	III-5P11	100
Y39B6A.34	Y39B6B.p	V	V-12K16	100
Y39D8C.1	F33E11.4	V	V-1G15	100
Y39E4A.3	Y43F4A.4	III	III-6F19	100
Y39G8B.1	Y39G8B.a	II	II-8P10	100
Y40B10A.2	Y40B10A.g	V	V-2A19	20
Y40B10A.7	Y40B10A.c	V	V-2A11	100
Y40B1A.4	Y40B1A.4	I	I-6F02	100
Y40B1B.8	Y40B1B.8	I	I-6H06	100
Y40H4A.1	C53A5.12	V	V-9H05	100
Y41D4A.5	Y41D4A_3192.b	IV	IV-8D09	100
Y41D4A.6	Y41D4A_3192.a	IV	IV-8D07	98
Y43C5B.3	Y43C5B.3	IV	IV-5B05	100
Y43F8C.8	Y43F8C.8	V	V-12J13	100
Y43H11AL.2	Y43H11_160.a	II	II-9H15	100
Y44A6D.5	Y44A6D.5	V	V-13O15	100
Y45F3A.9	Y45F3A.9	III	III-5L17	100
Y45G12B.1	Y45G12B.1	V	V-2O04	100
Y45G12B.3	Y45G12B.3	V	V-2O08	100
Y45G12C.2	F56A4.h	V	V-2E08	100
Y46G5A.2	Y46G5.a	II	II-9H17	100
Y46G5A.31	Y46G5.kk	II	II-9L09	100
Y46G5A.35	Y46G5.s	II	II-9N03	100
Y46G5A.5	Y46G5.e	II	II-9J09	100
Y47D3A.29	Y47D3A.c	III	III-5L14	100
Y47D3B.10	Y47D3B.10	III	III-6C05	100
Y47G6A.10	Y47G6A_247.f	I	I-7P23	100
Y47G6A.8	Y47G6A_247.i	I	I-7B06	100
Y48B6A.12	Y48B6A.12	II	II-9G09	100
Y48B6A.3	Y48B6A.3	II	II-9E15	100
Y48B6A.6	Y48B6A.6	II	II-9E21	100
Y48C3A.18	Y48C3A.u	II	II-8P17	99
Y48E1B.5	Y48E1B.5	II	II-8D14	100
Y48G1A.4	Y48G1A_54.d	I	I-7D04	100
Y49A3A.2	Y49A3A.2	V	V-9O06	100
Y49F6B.1	Y49F6B.r	II	II-3C14	100
Y49F6B.4	Y49F6B.n	II	II-3C06	100
Y50D4C.2	H24K24.a	V	V-1F03	100
Y50D7A.4	Y50D7_162.b	III	III-7K19	100
Y50D7A.9	Y50D7_165.d	III	III-7M05	100
Y50E8A.6	Y50E8.f	V	V-9L17	100
Y50E8A.9	Y50E8.n	V	V-9N09	100
Y53C10A.12	Y53C10A.12	I	I-6C09	100
Y53C10A.9	Y53C10A.9	I	I-6C03	100
Y53F4B.39	Y53F4B.cc	II	II-9I10	100
Y53G8AL.2	Y53G8A_9248.c	III	III-7O19	100
Y53G8AR.2	Y53G8A_6046.a	III	III-7O11	100
Y54E10A.2	Y54E10A_155.c	I	I-7J14	100
Y54E10A.7	Y54E10A_159.b	I	I-7L06	100
Y54E10BR.3	Y54E10B_159.h	I	I-7N18	100
Y54E5A.6	Y54E5A.6	I	I-7E04	100
Y54G11A.13	Y54G11A.6	II	II-9I01	100
Y54G11A.5	Y54G11A.5	II	II-9G23	100
Y55B1BR.4	Y55B1B_119.f	III	III-7G02	99
Y55D5A.5	Y55D5A_391.b	III	III-7G12	100
Y55F3AM.1	Y55F3A_748.g	IV	IV-8N23	100
Y55F3AR.1	C44B12.3	IV	IV-1I04	100
Y56A3A.19	Y56A3A.19	III	III-6K15	100
Y56A3A.22	Y56A3A.23	III	III-6K21	100
Y56A3A.28	Y56A3A.28	III	III-6K23	100
Y56A3A.29	Y56A3A.29	III	III-6M01	100
Y57A10A.15	Y57A10A.m	II	II-8O11	100
Y57A10C.6	Y57A10C.6	II	II-8E22	100
Y57G11C.11	Y57G11C.11	IV	IV-7J03	100
Y57G11C.12	Y57G11C.12	IV	IV-7J05	100
Y57G11C.16	Y57G11C.16	IV	IV-7J13	100
Y61A9LA.10	Y61A9LA_75.a	V	V-13B03	100
Y62E10A.6	Y62E10A.f	IV	IV-7I05	100
Y63D3A.5	Y63D3A.5	I	I-7G05	100
Y63D3A.6	Y63D3A.6a	I	I-7G07	100
Y63D3A.7	Y63D3A.7	I	I-7G09	100
Y65B4BR.4	Y65B4B_10.a	I	I-8A05	100
Y66H1A.3	Y66H1A.3	IV	IV-1K15	100
Y69A2AR.4	Y69A2A_7278.g	IV	IV-8L16	27
Y71F9AL.13	Y71F9A_294.c	I	I-8E21	100
Y71F9B.2	Y71F9B_275.b	I	I-8G17	100
Y71H10A.1	Y71H10A.1	X	X-2C11	100
Y71H2AM.23	Y71H2_378.a	III	III-7I08	100
Y71H2AM.4	Y71H2_388.d	III	III-7K06	100
Y71H2AM.5	Y71H2_388.c	III	III-7K04	100
Y73B3A.5	F56C11.5	I	I-1A11	100
Y73C8C.2	Y73C8C.2	V	V-2F02	100
Y75B12B.5	Y75B12B.5	V	V-9P02	100
Y76A2B.3	Y76A2B.3	III	III-6B10	100
Y76B12C.7	Y76B12C_66.c	IV	IV-8N16	100
Y77E11A.1	Y77E11A_868.b	IV	IV-1O24	100
Y87G2A.5	Y87G2A.l	I	I-6J22	100
Y87G2A.8	Y87G2A.q	I	I-6L08	100
Y92H12BR.8	F37F2.1	I	I-1O19	100
ZC116.2	ZC116.2	V	V-8M10	100
ZC123.3	Y73A3A.1	I	I-1I01	100
ZC302.1	ZC302.1	V	V-7K02	100
ZC395.2	ZC395.2	III	III-2B24	100
ZC395.3	ZC395.3	III	III-2D02	44
ZC395.6	ZC395.6	III	III-2D08	100
ZC410.2	ZC410.2	IV	IV-4J19	100
ZC410.7	ZC410.7	IV	IV-4L05	100
ZC518.3	ZC518.3	IV	IV-6H03	100
ZC97.1	ZC97.1	III	III-4G19	100
ZK1010.1	ZK1010.1	III	III-6B07	100
ZK1010.2	ZK1010.2	III	III-6B09	100
ZK1053.5	ZK1053.5	I	I-6P17	100
ZK1098.7	ZK1098.7	III	III-5G23	100
ZK1128.1	ZK1128.8	III	III-5O14	100
ZK121.1	ZK121.b	III	III-2F14	100
ZK1236.1	ZK1236.1	III	III-4B17	100
ZK1248.14	ZK1248.14	II	II-4N18	100
ZK1320.1	ZK1320.1	II	II-6L20	100
ZK1320.9	ZK1320.9	II	II-6N12	100
ZK177.5	ZK177.5	II	II-4O14	100
ZK20.3	ZK20.3	II	II-7N12	100
ZK265.9	ZK265.5	I	I-4E13	100
ZK287.7	ZK287.7	V	V-6D12	49
ZK370.5	ZK370.5	III	III-4N09	100
ZK430.1	ZK430.1	II	II-3F10	100
ZK430.3	ZK430.3	II	II-3F14	100
ZK520.5	ZK520.5	III	III-6F18	100
ZK54.1	C36E6.a	X	X-7F22	100
ZK54.2	ZK54.2	X	X-7H10	100
ZK550.4	ZK550.4	IV	IV-8O05	100
ZK550.5	ZK550.5	IV	IV-8O07	100
ZK637.2	ZK637.2	III	III-4D02	100
ZK652.10	ZK652.9	III	III-4K05	100
ZK675.2	ZK675.2	II	II-5L04	100
ZK682.2	ZK682.2	V	V-6D21	100
ZK686.3	ZK686.3	III	III-4I01	100
ZK688.3	ZK688.3	III	III-4K21	100
ZK697.8	R09H10.3	IV	IV-5J09	100
ZK742.3	ZK742.3	V	V-5N01	100
ZK783.2	ZK783.2	III	III-4E07	100
ZK809.2	ZK809.2	IV	IV-6O19	100
ZK816.5	ZK816.5	X	X-2O21	100
ZK829.6	ZK829.6	IV	IV-6I20	100
ZK856.5	ZK856.3	V	V-7G09	100
ZK896.6	ZK896.6	IV	IV-6F24	100
ZK896.7	ZK896.7	IV	IV-6H02	100
ZK909.2	ZK909.1	I	I-7K20	100
ZK930.1	ZK930.1	II	II-8E15	100
ZK970.2	ZK970.3	II	II-7A12	100
ZK973.10	ZK973.b	I	I-1L24	100
ZK973.3	ZK973.k	I	I-1N18	100
