# Supplementary material for: A survey of putative secreted and transmembrane proteins encoded in the C. elegans genome
Source: BMC Genomics. 2012 Jul 23;13:333. doi: 10.1186/1471-2164-13-333 (PMC3534327; doi:10.1186/1471-2164-13-333)
Supplement: Additional file 6 — Table S3. RNAi clones for genes enlisted in Additional file 5. [file 1471-2164-13-333-S6.xls]

## Sheet: small C-type lectins
The following tables were generated based on the information available from CelRNAi (http://biocompute.bmi.ac.cn/CelRNAi/).
The scores correspond to the reliability scores as described in Wubin Qu, et al., BMC Genomics, 2011, 12:170.
small C-type lectins
All members							only members with SP
Genes without RNAi clone							Genes without RNAi clone
B0365.6, C03E10.6, C14A6.1, C25A1.8, C31G12.2, C35D10.15, C49A1.9, C49C3.11, C49C3.12, C50E3.14, F07C4.2, F07C4.9, F08H9.6, F08H9.9, F10G2.3, F11D11.11, F16H6.2, F17B5.10, F17B5.3, F21H7.4, F22B3.10, F26F2.6, F35C5.5, F36D3.10, F36F12.5, F38A1.10, F38A1.14, F38A1.7, F38C2.6, F49A5.4, F49A5.7, F49H6.1, F49H6.2, F56D6.1, F56D6.2, F58A4.5, H02K04.1, H02K04.2, H16D19.1, K03H6.7, M02F4.7, M162.2, M199…							B0365.6, C03E10.6, C14A6.1, C25A1.8, C35D10.15, C49C3.11, F07C4.2, F07C4.9, F08H9.6, F08H9.9, F10G2.3, F11D11.11, F17B5.10, F17B5.3, F21H7.4, F26F2.6, F35C5.5, F38A1.10, F38A1.14, F38C2.6, F49A5.4, F49H6.1, F49H6.2, F56D6.1, F56D6.2, F58A4.5, H02K04.1, H02K04.2, H16D19.1, K03H6.7, M02F4.7, M162.2, M199.3, M199.4, M199.6, R06B10.3, R07C3.1, T03F1.10, T05A7.2, T07D10.4, T07H3.5, T09F5.9, T15B7.1, T…
Gene	JAclone	Chromosome	Location	Score			Gene	JAclone	Chromosome	Location	Score
B0218.6	B0218.6	IV	IV-4K03	100			B0218.6	B0218.6	IV	IV-4K03	100
B0218.8	T03F1.10	I	I-1L19	100			B0218.8	T03F1.10	I	I-1L19	100
B0365.5	B0365.5	V	V-8P15	100			B0365.5	B0365.5	V	V-8P15	100
B0432.12	B0432.12	II	II-1K11	100			B0432.12	B0432.12	II	II-1K11	100
B0454.7	C41H7.7	II	II-2L16	100			C03H5.1	C03H5.1	II	II-1M19	100
C03H5.1	C03H5.1	II	II-1M19	100			C04H5.2	C04H5.2	IV	IV-5G06	100
C04H5.2	C04H5.2	IV	IV-5G06	100			C07A9.1	C07A9.1	III	III-5M09	100
C07A9.1	C07A9.1	III	III-5M09	100			C16A11.8	C16A11.8	II	II-3B22	100
C09D1.2	C09D1.2	I	I-1B24	100			C25G4.1	C25G4.1	IV	IV-6J17	100
C16A11.8	C16A11.8	II	II-3B22	100			C29F3.4	C29F3.4	V	V-10G17	100
C25G4.1	C25G4.1	IV	IV-6J17	100			C29F3.5	C29F3.5	V	V-10G19	100
C29F3.4	C29F3.4	V	V-10G17	100			C30H6.1	C30H6.1	IV	IV-8E10	100
C29F3.5	C29F3.5	V	V-10G19	100			C30H6.4	C30H6.4	IV	IV-8E16	100
C30H6.1	C30H6.1	IV	IV-8E10	100			C35D10.14	C35D10.14	III	III-2D17	100
C30H6.3	C30H6.3	IV	IV-8E14	100			C41H7.7	B0454.7	II	II-2N06	100
C30H6.4	C30H6.4	IV	IV-8E16	100			C49C3.13	C49C3.13	IV	IV-8E04	100
C33D9.2	C33D9.2	IV	IV-4B01	100			C54C8.7	C54C8.7	I	I-6E18	100
C35D10.14	C35D10.14	III	III-2D17	100			C54D1.2	C54D1.2	X	X-3B14	100
C41H7.7	B0454.7	II	II-2N06	100			E03H4.10	E03H4.10	I	I-6C22	100
C42D4.11	C42D4.11	IV	IV-3H01	100			EEED8.11	EEED8.11	II	II-4K08	100
C49C3.13	C49C3.13	IV	IV-8E04	100			F08G5.7	F08G5.5	IV	IV-6J13	100
C54C8.7	C54C8.7	I	I-6E18	100			F08H9.5	F08H9.5	V	V-9D09	100
C54D1.2	C54D1.2	X	X-3B14	100			F08H9.7	F08H9.7	V	V-9D13	100
E03H4.10	E03H4.10	I	I-6C22	100			F08H9.8	R02D5.2	V	V-9D21	100
EEED8.11	EEED8.11	II	II-4K08	100			F09G8.8	F09G8.8	III	III-4K20	100
F08D12.4	F08D12.4	II	II-2D12	100			F10F2.8	F10F2.8	III	III-2G18	100
F08G5.7	F08G5.5	IV	IV-6J13	100			F11D11.1	F11D11.1	V	V-12O19	100
F08H9.5	F08H9.5	V	V-9D09	100			F11D11.14	F11D11.10	V	V-12A14	100
F08H9.7	F08H9.7	V	V-9D13	100			F11D11.5	F11D11.5	V	V-12A04	100
F08H9.8	R02D5.2	V	V-9D21	100			F16H6.1	B0365.6	V	V-8P17	100
F09G8.8	F09G8.8	III	III-4K20	100			F17B5.5	F17B5.5	I	I-6N19	100
F10F2.5	F10F2.5	III	III-2G12	100			F17C11.5	F17C11.5	V	V-7D13	100
F10F2.7	F10F2.7	III	III-2G16	100			F25B4.9	F25B4.9	V	V-4K08	100
F10F2.8	F10F2.8	III	III-2G18	100			F26A1.12	F26A1.12	III	III-2B09	100
F11D11.1	F11D11.1	V	V-12O19	100			F26D10.12	F26D10.12	IV	IV-8A08	100
F11D11.14	F11D11.10	V	V-12A14	100			F26D11.5	F26D11.5	V	V-5B08	100
F11D11.5	F11D11.5	V	V-12A04	100			F26D11.9	F26D11.9	V	V-5B12	100
F15D3.2	F15D3.2	I	I-5F02	100			F29D10.3	F29D10.3	I	I-4K16	100
F16H6.1	B0365.6	V	V-8P17	100			F31D4.4	F31D4.4	V	V-13A16	100
F17B5.5	F17B5.5	I	I-6N19	100			F32E10.3	F32E10.3	IV	IV-3H02	100
F17C11.5	F17C11.5	V	V-7D13	100			F33E2.3	F33E2.3	I	I-6I24	22
F19F10.6	F19F10.6	V	V-5B19	100			F35C5.6	F35C5.6	II	II-8B17	100
F19F10.7	F19F10.7	V	V-5B21	100			F35C5.7	F35C5.7	II	II-8B19	100
F25B4.9	F25B4.9	V	V-4K08	100			F35C5.8	F35C5.8	II	II-8B21	100
F26A1.11	F26A1.11	III	III-2B07	100			F35C5.9	F35C5.9	II	II-8B23	100
F26A1.12	F26A1.12	III	III-2B09	100			F35D11.10	F35D11.10	II	II-3L24	100
F26D10.12	F26D10.12	IV	IV-8A08	100			F35D11.8	F35D11.8	II	II-3L20	100
F26D11.5	F26D11.5	V	V-5B08	100			F36G9.11	F36G9.11	V	V-10J05	100
F26D11.9	F26D11.9	V	V-5B12	100			F36H5.6	K07G6.1	II	II-2E23	100
F26D2.12	F26D2.12	V	V-11A13	100			F38A1.1	F38A1.4	IV	IV-1M06	100
F29D10.3	F29D10.3	I	I-4K16	100			F38A1.4	F38A1.7	IV	IV-1M12	100
F31D4.4	F31D4.4	V	V-13A16	100			F40G9.10	F40G9.10	III	III-1G21	100
F32E10.3	F32E10.3	IV	IV-3H02	100			F47C12.2	F47C12.2	IV	IV-2A15	100
F33E2.3	F33E2.3	I	I-6I24	22			F47C12.4	F47C12.4	IV	IV-2A19	100
F35C5.6	F35C5.6	II	II-8B17	100			F52E1.2	F52E1.2	V	V-6C01	100
F35C5.7	F35C5.7	II	II-8B19	100			F56A4.2	F15E11.9	V	V-2O13	100
F35C5.8	F35C5.8	II	II-8B21	100			F56D6.15	Y46C8_103.a	IV	IV-8J17	100
F35C5.9	F35C5.9	II	II-8B23	100			F56H6.8	F56H6.8	I	I-6M05	100
F35D11.10	F35D11.10	II	II-3L24	100			F59A7.1	F38A1.1	IV	IV-1K24	100
F35D11.8	F35D11.8	II	II-3L20	100			K01C8.8	K01C8.8	II	II-6G13	100
F36F12.6	F36F12.6	V	V-2C09	100			K02F3.5	K02F3.5	III	III-1C18	100
F36G9.11	F36G9.11	V	V-10J05	100			K10B2.3	K10B2.3	II	II-4P15	100
F36H5.6	K07G6.1	II	II-2E23	100			R08C7.6	R08C7.6	IV	IV-2E04	100
F38A1.1	F38A1.4	IV	IV-1M06	100			R13F6.8	R13F6.8	III	III-3J07	100
F38A1.4	F38A1.7	IV	IV-1M12	100			T07H3.4	T07H3.4	II	II-1L22	100
F38A1.5	F38A1.5	IV	IV-1M08	100			T20D3.1	T20D3.1	IV	IV-4F16	100
F40G9.10	F40G9.10	III	III-1G21	100			T27D12.3	T04B8.4	II	II-1G10	100
F47C12.2	F47C12.2	IV	IV-2A15	100			T27F6.2	T27F6.2	I	I-6G02	100
F47C12.4	F47C12.4	IV	IV-2A19	100			W04E12.6	W04E12.6	V	V-12F14	100
F47F6.5	F47F6.5	II	II-1D24	100			W04E12.8	C14A6.1	V	V-11N18	100
F47G4.1	F47G4.1	I	I-7E05	100			W09G10.5	W09G10.5	II	II-3C24	100
F52E1.2	F52E1.2	V	V-6C01	100			W10G11.12	W10G11.12	II	II-3E24	100
F56A4.2	F15E11.9	V	V-2O13	100			W10G11.13	W10G11.13	II	II-3G02	100
F56D6.15	Y46C8_103.a	IV	IV-8J17	100			W10G11.14	W10G11.14	II	II-3G04	100
F56H6.8	F56H6.8	I	I-6M05	100			W10G11.15	W10G11.15	II	II-3G06	100
F59A7.1	F38A1.1	IV	IV-1K24	100			Y102A5B.2	Y102A5B.2	V	V-11C02	100
K01C8.8	K01C8.8	II	II-6G13	100			Y116A8A.3	Y116A8A.1	IV	IV-8C05	100
K02F3.5	K02F3.5	III	III-1C18	100			Y18D10A.10	Y18D10A.10	I	I-6D23	100
K10B2.3	K10B2.3	II	II-4P15	100			Y25C1A.1	Y25C1A.1	II	II-2N12	100
M162.1	M162.1	V	V-12F20	100			Y25C1A.3	Y25C1A.4	II	II-2N18	100
R07C3.12	R07C3.1	II	II-1F11	100			Y26D4A.2	Y26D4A.2	I	I-6J17	100
R08C7.6	R08C7.6	IV	IV-2E04	100			Y26D4A.6	Y26D4A.6	I	I-6L01	100
R13F6.8	R13F6.8	III	III-3J07	100			Y38E10A.4	Y38E10A.d	II	II-8M14	50
T07H3.4	T07H3.4	II	II-1L22	100			Y38E10A.5	Y38E10A.e	II	II-8M16	100
T19E7.1	T19E7.1	IV	IV-2N16	100			Y38H6C.8	Y38H6C.8	V	V-13E13	100
T20B3.12	T20B3.12	V	V-11A20	100			Y39A1B.1	Y39A1B.1	III	III-5B18	100
T20D3.1	T20D3.1	IV	IV-4F16	100			Y46C8AL.2	Y46C8_97.a	IV	IV-8H23	100
T26E3.1	T26E3.1	I	I-6M06	100			Y46C8AL.4	Y46C8_95.b	IV	IV-8H19	100
T27D12.3	T04B8.4	II	II-1G10	100			Y46C8AL.8	Y46C8_100.b	IV	IV-8J09	100
T27F6.2	T27F6.2	I	I-6G02	100			Y46C8AL.9	Y46C8_100.c	IV	IV-8J11	100
W04E12.6	W04E12.6	V	V-12F14	100			Y46C8AR.1	Y46C8_99.a	IV	IV-8J05	100
W04E12.8	C14A6.1	V	V-11N18	100			Y46C8AR.3	Y46C8_101.a	IV	IV-8J15	100
W09G10.5	W09G10.5	II	II-3C24	100			Y46H3B.2	Y46H3B.a	V	V-1L02	100
W09G10.6	W09G10.6	II	II-3E02	100			Y51A2A.11	Y51A2A.7	V	V-12C23	100
W10G11.12	W10G11.12	II	II-3E24	100			Y51A2A.7	Y59A8C.f	V	V-11L22	100
W10G11.13	W10G11.13	II	II-3G02	100			Y52B11A.5	Y52B11A.5	I	I-5F07	100
W10G11.14	W10G11.14	II	II-3G04	100			Y68A4B.1	Y68A4B.1	V	V-11F13	100
W10G11.15	W10G11.15	II	II-3G06	100			Y70C5C.2	Y70C5C.2	V	V-11M17	100
W10G11.6	W10G11.6	II	II-3E12	100			Y70C5C.5	Y70C5C.5	V	V-11M23	100
W10G11.7	W10G11.7	II	II-3E14	100			Y73C8C.2	Y73C8C.2	V	V-2F02	100
Y102A5B.2	Y102A5B.2	V	V-11C02	100			ZC15.2	ZC15.2	V	V-12P08	100
Y102A5C.16	Y102A5C.16	V	V-11G18	62			ZK39.7	ZK39.7	I	I-5H13	100
Y102A5C.17	Y102A5C.17	V	V-11G20	97			ZK39.8	ZK39.8	I	I-5H15	100
Y116A8A.3	Y116A8A.1	IV	IV-8C05	100			ZK666.3	ZK666.3	II	II-7G14	100
Y18D10A.10	Y18D10A.10	I	I-6D23	100			ZK666.6	ZK666.6	II	II-7G20	100
Y18D10A.12	Y18D10A.12	I	I-6F03	100			ZK673.9	ZK673.9	II	II-7G06	100
Y25C1A.1	Y25C1A.1	II	II-2N12	100			ZK896.6	ZK896.6	IV	IV-6F24	100
Y25C1A.3	Y25C1A.4	II	II-2N18	100			ZK896.7	ZK896.7	IV	IV-6H02	100
Y26D4A.2	Y26D4A.2	I	I-6J17	100
Y26D4A.4	Y26D4A.4	I	I-6J21	100
Y26D4A.6	Y26D4A.6	I	I-6L01	100
Y38E10A.4	Y38E10A.d	II	II-8M14	50
Y38E10A.5	Y38E10A.e	II	II-8M16	100
Y38H6C.8	Y38H6C.8	V	V-13E13	100
Y39A1B.1	Y39A1B.1	III	III-5B18	100
Y46C8AL.2	Y46C8_97.a	IV	IV-8H23	100
Y46C8AL.4	Y46C8_95.b	IV	IV-8H19	100
Y46C8AL.8	Y46C8_100.b	IV	IV-8J09	100
Y46C8AL.9	Y46C8_100.c	IV	IV-8J11	100
Y46C8AR.1	Y46C8_99.a	IV	IV-8J05	100
Y46C8AR.3	Y46C8_101.a	IV	IV-8J15	100
Y46H3B.2	Y46H3B.a	V	V-1L02	100
Y51A2A.1	Y51A2A.1	V	V-12C13	100
Y51A2A.11	Y51A2A.7	V	V-12C23	100
Y51A2A.7	Y59A8C.f	V	V-11L22	100
Y52B11A.5	Y52B11A.5	I	I-5F07	100
Y53H1A.3	Y53H1D.a	I	I-5J11	100
Y55F3C.13	Y55F3C.d	IV	IV-1C14	100
Y68A4B.1	Y68A4B.1	V	V-11F13	100
Y68A4B.2	Y68A4B.2	V	V-11F15	100
Y70C5C.2	Y70C5C.2	V	V-11M17	100
Y70C5C.5	Y70C5C.5	V	V-11M23	100
Y73C8C.2	Y73C8C.2	V	V-2F02	100
ZC15.2	ZC15.2	V	V-12P08	100
ZC15.6	ZC15.6	V	V-12P14	100
ZK39.2	ZK39.2	I	I-5H03	100
ZK39.5	ZK39.5	I	I-5H09	100
ZK39.7	ZK39.7	I	I-5H13	100
ZK39.8	ZK39.8	I	I-5H15	100
ZK666.3	ZK666.3	II	II-7G14	100
ZK666.6	ZK666.6	II	II-7G20	100
ZK673.9	ZK673.9	II	II-7G06	100
ZK896.6	ZK896.6	IV	IV-6F24	100
ZK896.7	ZK896.7	IV	IV-6H02	100

## Sheet: collagens
collagens
All members							only members with SP
Genes without RNAi clone							Genes without RNAi clone
AC3.6, B0222.6, B0222.7, C09G5.3, C12D8.8, C15A11.6, C18H7.3, C24F3.6, C29F4.1, C30F2.1, C39E9.9, C44C10.1, C46A5.3, C52D10.13, D2024.8, F02D10.1, F09G8.6, F11G11.12, F12F6.9, F15D3.3, F15H10.2, F17C8.2, F17E9.1, F23H12.4, F27C1.8, F32G8.5, F33D11.3, F36A4.10, F46B3.17, F52B11.4, F52F12.2, F54D1.3, F54D8.1, F55C10.2, F57B1.3, F58F6.1, F58F6.2, H27M09.4, K02D7.3, K08C9.4, K09H9.3, K12D12.3, M110.1…							AC3.6, B0222.7, C12D8.8, C15A11.6, C18H7.3, C29F4.1, C30F2.1, C39E9.9, C46A5.3, C52D10.13, D2024.8, F02D10.1, F09G8.6, F12F6.9, F17C8.2, F17E9.1, F23H12.4, F27C1.8, F32G8.5, F33D11.3, F36A4.10, F46B3.17, F52B11.4, F52F12.2, F54D8.1, F55C10.2, F58F6.1, F58F6.2, H27M09.4, K08C9.4, K09H9.3, K12D12.3, M110.1, M18.1, T06E4.6, T07H6.3, T10E10.5, T21D9.1, W05B2.5, W05B2.6, W05G11.3, W08D2.6, Y18H1A.13, …
Gene	JAclone	Chromosome	Location	Score			Gene	JAclone	Chromosome	Location	Score
B0024.1	B0024.1	V	V-7K11	100			B0024.1	B0024.1	V	V-7K11	100
B0024.2	B0024.2	V	V-7K13	100			B0024.2	B0024.2	V	V-7K13	100
B0222.8	B0222.6	V	V-6O20	100			B0222.8	B0222.6	V	V-6O20	100
B0491.2	B0491.2	II	II-7B24	100			B0491.2	B0491.2	II	II-7B24	100
C01B12.1	C01B12.1	II	II-1A03	100			C01B12.1	C01B12.1	II	II-1A03	100
C01H6.1	C01H6.1	I	I-3F03	100			C01H6.1	C01H6.1	I	I-3F03	100
C09G5.4	C09G5.4	II	II-7O24	100			C09G5.4	C09G5.4	II	II-7O24	100
C09G5.5	C15A11.5	I	I-3N11	100			C09G5.5	C15A11.5	I	I-3N11	100
C09G5.6	C09G5.6	II	II-7B03	100			C09G5.6	C09G5.6	II	II-7B03	100
C15A11.1	C15A11.1	I	I-3N03	100			C15A11.5	C15A11.6	I	I-3N13	100
C15A11.5	C15A11.6	I	I-3N13	100			C29E4.1	C29E4.1	III	III-4M09	100
C27H5.5	C27H5.5	II	II-5O20	100			C31H2.2	C31H2.2	X	X-2P02	100
C29E4.1	C29E4.1	III	III-4M09	100			C34H4.4	C34H4.4	IV	IV-1F09	100
C31H2.2	C31H2.2	X	X-2P02	100			C35B8.1	C35B8.1	X	X-4L05	100
C34D4.15	C34D4.15	IV	IV-3F05	100			C39E9.3	C39E9.3	IV	IV-6P08	100
C34H4.4	C34H4.4	IV	IV-1F09	100			C50B6.4	Y2H9A.3	V	V-8J18	100
C35B8.1	C35B8.1	X	X-4L05	100			D2023.7	D2023.7	V	V-8A07	100
C39E9.3	C39E9.3	IV	IV-6P08	100			E03G2.3	E03G2.3	X	X-7C18	100
C50B6.4	Y2H9A.3	V	V-8J18	100			E03G2.4	E03G2.4	X	X-7C20	100
C50D2.4	C50D2.4	II	II-1E09	100			EGAP7.1	EGAP7.1	X	X-1B10	100
C53B4.5	C53B4.5	IV	IV-4H13	100			F08G5.4	F08G5.4	IV	IV-6J11	100
D1007.2	D1007.2	I	I-2A11	100			F11H8.3	F11H8.3	III	III-3P09	100
D2023.7	D2023.7	V	V-8A07	100			F14F7.1	F14F7.1	III	III-6D01	100
E03G2.3	E03G2.3	X	X-7C18	100			F14H12.1	F14H12.1	X	X-2J17	100
E03G2.4	E03G2.4	X	X-7C20	100			F15A2.1	F15A2.1	X	X-6G16	100
EGAP7.1	EGAP7.1	X	X-1B10	100			F17C11.3	F17C11.3	V	V-7D09	100
F08G5.4	F08G5.4	IV	IV-6J11	100			F19C7.7	F19C7.7	IV	IV-2I14	100
F11G11.11	F11G11.11	II	II-4G05	100			F22D6.10	F22D6.10	I	I-3B09	100
F11H8.3	F11H8.3	III	III-3P09	100			F26B1.4	F26B1.4	I	I-3C13	100
F14F7.1	F14F7.1	III	III-6D01	100			F26F12.1	F26F12.1	V	V-4O02	100
F14H12.1	F14H12.1	X	X-2J17	100			F29B9.9	F29B9.9	IV	IV-2K12	100
F15A2.1	F15A2.1	X	X-6G16	100			F30B5.1	F30B5.1	IV	IV-2K17	100
F15H10.1	F15H10.1	V	V-7O21	100			F41F3.4	F41F3.4	V	V-3D10	100
F17C11.3	F17C11.3	V	V-7D09	100			F54C9.4	F54C9.4	II	II-6A12	100
F19C7.7	F19C7.7	IV	IV-2I14	100			F55C10.3	F55C10.2	V	V-7B12	100
F22D6.10	F22D6.10	I	I-3B09	100			F56B3.1	F56B3.1	IV	IV-1E02	100
F26B1.4	F26B1.4	I	I-3C13	100			F56D5.1	F56D5.1	IV	IV-4H22	100
F26F12.1	F26F12.1	V	V-4O02	100			F57B7.3	F57B7.3	V	V-7D20	100
F29B9.9	F29B9.9	IV	IV-2K12	100			H06A10.2	H06A10.1	X	X-6I06	100
F29C4.8	F29C4.8	IV	IV-1C21	100			K03H9.2	K03H9.2	II	II-5A13	100
F30B5.1	F30B5.1	IV	IV-2K17	100			T01B7.7	T01B7.7	II	II-6I10	100
F36A4.6	F36A4.6	IV	IV-2M17	100			T06E4.4	T06E4.6	V	V-6B08	100
F38A3.2	F38A3.2	II	II-7J09	100			T08B2.2	T08B2.2	I	I-2N20	100
F38B6.5	F38B6.5	X	X-3F15	100			T10B10.1	T10B10.2	X	X-7C13	100
F41C6.5	F41C6.5	X	X-3L17	100			T11B7.3	T11B7.3	IV	IV-4D09	100
F41F3.4	F41F3.4	V	V-3D10	100			T11F9.9	F55C10.3	V	V-7B14	100
F46C8.2	F46C8.2	X	X-3N02	100			T14B4.7	T14B4.7	II	II-5M23	100
F46C8.6	F46C8.6	X	X-3N10	100			T21D12.2	T21D12.2	IV	IV-1E17	100
F53G12.7	F53G12.7	I	I-1C03	100			T28C6.4	T28C6.6	IV	IV-4B23	100
F54B11.2	F54B11.2	X	X-6K08	100			T28C6.6	F36A4.10	IV	IV-2M23	100
F54C9.4	F54C9.4	II	II-6A12	100			Y2H9A.3	C50B6.4	V	V-8F02	100
F54D1.2	F54D1.3	IV	IV-6C01	100			Y38C1BA.3	Y38C1BA.a	IV	IV-1H01	100
F55C10.3	F55C10.2	V	V-7B12	100			Y39G8C.4	Y39G8C.c	II	II-9C13	100
F56B3.1	F56B3.1	IV	IV-1E02	100			Y54E10BL.2	Y54E10B_152.d	I	I-7L18	23
F56D5.1	F56D5.1	IV	IV-4H22	100			Y77E11A.15	Y77E11A_3443.f	IV	IV-1B11	100
F57B1.4	F57B1.3	V	V-8B16	100			ZC373.7	ZC373.7	X	X-4P16	100
F57B7.3	F57B7.3	V	V-7D20	100			ZK1193.1	ZK1193.1	X	X-1C01	100
F59E12.12	F59E12.12	II	II-4F24	100
H06A10.2	H06A10.1	X	X-6I06	100
K01A2.7	K01A2.7	II	II-1M01	100
K03H9.2	K03H9.2	II	II-5A13	100
M01A12.1	M01A12.1	I	I-2H13	100
M195.1	M195.1	II	II-6I11	100
R09A8.4	R09A8.4	X	X-6A19	100
T01B7.7	T01B7.7	II	II-6I10	100
T05A1.2	T05A1.2	IV	IV-4P06	100
T06E4.4	T06E4.6	V	V-6B08	100
T08B2.2	T08B2.2	I	I-2N20	100
T10B10.1	T10B10.2	X	X-7C13	100
T11B7.3	T11B7.3	IV	IV-4D09	100
T11F9.9	F55C10.3	V	V-7B14	100
T14B4.6	T14B4.6	II	II-5M21	100
T14B4.7	T14B4.7	II	II-5M23	100
T15B7.4	T15B7.4	V	V-4P22	100
T21D12.2	T21D12.2	IV	IV-1E17	100
T28C6.4	T28C6.6	IV	IV-4B23	100
T28C6.6	F36A4.10	IV	IV-2M23	100
T28F2.6	T28F2.6	I	I-1D23	100
T28F2.8	T28F2.8	I	I-1F03	100
W03G11.1	W03G11.1	X	X-5D06	100
W05B2.1	W05B2.1	III	III-5F20	100
W09G10.1	W09G10.1	II	II-3C16	100
Y2H9A.3	C50B6.4	V	V-8F02	100
Y38C1BA.3	Y38C1BA.a	IV	IV-1H01	100
Y39G8C.4	Y39G8C.c	II	II-9C13	100
Y41D4A.2	Y41D4A_5905.d	IV	IV-8F17	100
Y49F6B.10	Y49F6B.p	II	II-3C10	100
Y54E10BL.2	Y54E10B_152.d	I	I-7L18	23
Y77E11A.15	Y77E11A_3443.f	IV	IV-1B11	100
ZC373.7	ZC373.7	X	X-4P16	100
ZK1010.7	ZK1010.7	III	III-6B19	100
ZK1193.1	ZK1193.1	X	X-1C01	100
ZK1290.3	ZK1290.3	II	II-5N07	100

## Sheet: ShK
ShK proteins
All members							only members with SP
Genes without RNAi clone							Genes without RNAi clone
C14C6.2, C14C6.5, C46H11.8, C49G7.3, C54D10.3, F07C4.11, F16H6.3, F26D2.13, F35E8.10, F35E8.13, F35E8.2, F35E8.4, F41G3.10, F41G3.19, F41G3.21, F46B3.2, F48G7.5, F48G7.7, K03A11.6, M05D6.8, M163.11, M163.8, T05B4.11, T05B4.12, T05B4.13, T05B4.4, T05B4.8, T05B4.9, T06C12.14, Y39G8B.10, Y46H3D.8, ZK218.1, ZK218.11, ZK218.3, ZK218.5, ZK673.1							C14C6.2, C14C6.5, C46H11.8, C49G7.3, C54D10.3, F16H6.3, F26D2.13, F35E8.10, F35E8.13, F41G3.21, F46B3.2, F48G7.7, K03A11.6, M05D6.8, M163.8, T05B4.11, T05B4.9, T06C12.14, Y39G8B.10, Y46H3D.8, ZK218.1, ZK218.11, ZK218.3, ZK218.5, ZK673.1
Gene	JAclone	Chromosome	Location	Score			Gene	JAclone	Chromosome	Location	Score
C03G6.13	C03G6.13	V	V-5G02	100			C46H11.7	C46H11.7	I	I-2C02	100
C46H11.7	C46H11.7	I	I-2C02	100			C46H11.9	C46H11.9	I	I-2C06	100
C46H11.9	C46H11.9	I	I-2C06	100			C49G7.4	C49G7.4	V	V-3B15	100
C49G7.4	C49G7.4	V	V-3B15	100			E04D5.4	E04D5.4	II	II-7E14	100
E04D5.4	E04D5.4	II	II-7E14	100			F01D5.1	F01D5.1	II	II-8P24	100
F01D5.1	F01D5.1	II	II-8P24	100			F01D5.2	F01D5.2	II	II-9A01	100
F01D5.2	F01D5.2	II	II-9A01	100			F01D5.3	F01D5.3	II	II-9A03	100
F01D5.3	F01D5.3	II	II-9A03	100			F01D5.5	F01D5.5	II	II-9A05	99
F01D5.5	F01D5.5	II	II-9A05	99			F07C4.10	F07C4.10	V	V-5H03	100
F07C4.10	F07C4.10	V	V-5H03	100			F07C4.6	F07C4.6	V	V-5F19	100
F07C4.6	F07C4.6	V	V-5F19	100			F15A4.6	F15A4.6	II	II-8I06	100
F15A4.6	F15A4.6	II	II-8I06	100			F26D2.14	F26D2.13	V	V-11A15	100
F26D2.14	F26D2.13	V	V-11A15	100			F35E8.1	F35E8.2	V	V-10D17	100
F35E8.1	F35E8.2	V	V-10D17	100			F35E8.6	F35E8.6	V	V-10F01	100
F35E8.6	F35E8.6	V	V-10F01	100			F35E8.7	F35E8.7	V	V-10F03	100
F35E8.7	F35E8.7	V	V-10F03	100			F35E8.9	F35E8.9	V	V-10F07	100
F35E8.9	F35E8.9	V	V-10F07	100			F41G3.20	F41G3.10	II	II-5O17	100
F41G3.20	F41G3.10	II	II-5O17	100			F46B3.1	F46B3.2	V	V-13I11	100
F46B3.1	F46B3.2	V	V-13I11	100			F48G7.8	F48G7.7	V	V-1G16	100
F48G7.8	F48G7.7	V	V-1G16	100			F49F1.5	F49F1.5	IV	IV-2G11	100
F49F1.1	F49F1.1	IV	IV-2G03	100			F49F1.6	F49F1.6	IV	IV-2G13	14
F49F1.5	F49F1.5	IV	IV-2G11	100			F49F1.7	F49F1.2	IV	IV-2G05	100
F49F1.6	F49F1.6	IV	IV-2G13	14			T05B4.10	T05B4.9	V	V-3F17	100
F49F1.7	F49F1.2	IV	IV-2G05	100			T26E4.2	T26E4.2	V	V-10K22	100
T05B4.10	T05B4.9	V	V-3F17	100			Y39G8B.7	Y39G8B.g	II	II-8P22	100
T05B4.3	T05B4.10	V	V-3F19	100			Y39G8B.9	Y39G8B.d	II	II-8P16	100
T26E4.2	T26E4.2	V	V-10K22	100			ZK218.7	ZK218.7	V	V-11O18	100
Y39G8B.7	Y39G8B.g	II	II-8P22	100
Y39G8B.9	Y39G8B.d	II	II-8P16	100
ZK218.7	ZK218.7	V	V-11O18	100

## Sheet: Transthyretin-like
transthyretin-like
All members							only members with SP
Genes without RNAi clone							Genes without RNAi clone
C14C10.7, C37C3.13, E02C12.4, F09A5.9, F10G7.11, F22A3.7, F35G8.2, F36A4.8, F40F12.1, F46B3.3, F46B3.4, F56F4.1, F56F4.2, H01M10.3, JC8.14, K03H1.3, T08A9.11, T08A9.2, T19C3.9, T21C9.8, Y51A2D.9							C14C10.7, C37C3.13, E02C12.4, F10G7.11, F22A3.7, F35G8.2, F36A4.8, F46B3.3, F46B3.4, H01M10.3, JC8.14, K03H1.3, T08A9.11, T08A9.2, T19C3.9, T21C9.8, Y51A2D.9
Gene	JAclone	Chromosome	Location	Score			Gene	JAclone	Chromosome	Location	Score
B0334.1	B0334.1	II	II-7H12	100			B0334.1	B0334.1	II	II-7H12	100
C04G2.1	C04G2.1	IV	IV-5C18	100			C04G2.1	C04G2.1	IV	IV-5C18	100
C12D8.4	C12D8.4	V	V-7I07	100			C12D8.4	C12D8.4	V	V-7I07	100
C33A12.15	C33A12.15	IV	IV-4N14	100			C33A12.15	C33A12.15	IV	IV-4N14	100
C40H1.5	C40H1.5	III	III-5A09	100			C56A3.2	C56A3.2	V	V-8N10	100
C56A3.2	C56A3.2	V	V-8N10	100			E02C12.13	E02C12.4	V	V-6H17	100
E02C12.13	E02C12.4	V	V-6H17	100			F09F3.6	F09F3.6	V	V-9I17	100
F09F3.6	F09F3.6	V	V-9I17	100			F19F10.4	F19F10.4	V	V-5B15	100
F19F10.4	F19F10.4	V	V-5B15	100			F21E9.3	F21E9.3	X	X-1I24	100
F21E9.3	F21E9.3	X	X-1I24	100			F22A3.2	F22A3.2	X	X-3B13	100
F22A3.2	F22A3.2	X	X-3B13	100			F56F4.9	F56F4.2	I	I-2L02	100
F46B3.18	F46B3.3	V	V-13I13	100			H14N18.3	H14N18.3	V	V-6E08	100
F56F4.9	F56F4.2	I	I-2L02	100			JC8.8	JC8.8	IV	IV-7E13	100
F58A3.5	F58A3.5	X	X-5G06	100			K03H1.4	K03H1.4	III	III-5G14	100
F58B3.9	F58B3.9	IV	IV-6O15	100			K03H1.6	K03H1.6	III	III-5G18	100
H14N18.3	H14N18.3	V	V-6E08	100			R13A5.3	R13A5.3	III	III-4C01	100
JC8.8	JC8.8	IV	IV-7E13	100			R13A5.6	R13A5.6	III	III-4C07	100
K03H1.4	K03H1.4	III	III-5G14	100			R90.2	R90.2	V	V-8H23	100
K03H1.6	K03H1.6	III	III-5G18	100			T04H1.3	T04H1.3	V	V-8O11	100
R13A5.3	R13A5.3	III	III-4C01	100			T05A10.3	T05A10.3	X	X-5O19	100
R13A5.6	R13A5.6	III	III-4C07	100			T07C12.7	T07C12.7	V	V-6N18	100
R90.2	R90.2	V	V-8H23	100			T07C4.5	T07C4.5	III	III-5F07	100
R90.3	R90.3	V	V-8J01	100			T28B4.3	T28B4.3	X	X-3D09	100
R90.4	R90.4	V	V-8J03	100			Y44A6B.4	Y44A6B.4	V	V-13K17	100
T04H1.3	T04H1.3	V	V-8O11	100			Y51A2D.10	Y51A2D.10	V	V-12K11	100
T05A10.3	T05A10.3	X	X-5O19	100			Y51A2D.11	Y51A2D.11	V	V-12K13	100
T07C12.7	T07C12.7	V	V-6N18	100			Y5F2A.1	Y5F2A.1	IV	IV-5J06	100
T07C4.5	T07C4.5	III	III-5F07	100			Y5F2A.2	Y5F2A.2	IV	IV-5J08	100
T28B4.3	T28B4.3	X	X-3D09	100			ZC64.2	ZC64.2	X	X-2M24	100
Y44A6B.4	Y44A6B.4	V	V-13K17	100
Y51A2D.10	Y51A2D.10	V	V-12K11	100
Y51A2D.11	Y51A2D.11	V	V-12K13	100
Y5F2A.1	Y5F2A.1	IV	IV-5J06	100
Y5F2A.2	Y5F2A.2	IV	IV-5J08	100
ZC64.2	ZC64.2	X	X-2M24	100

## Sheet: RcpL
RcpL-genes
All members							only members with SP
Genes without RNAi clone							Genes without RNAi clone
C41G6.6, F02C12.4, F14D2.6, F15E11.2, F15E11.3, F54G8.1, F56A4.9, K04F1.12, K04F1.6, K04F1.7, K12D9.12, T11F1.9, Y19D10B.2, Y37A1B.8, Y37A1B.9, Y73F8A.18							C41G6.6, F02C12.4, F15E11.2, F54G8.1, F56A4.9, K04F1.7, K12D9.12, T11F1.9, Y37A1B.8, Y37A1B.9, Y73F8A.18
Gene	JAclone	Chromosome	Location	Score			Gene	JAclone	Chromosome	Location	Score
C04G2.11	C04G2.11	IV	IV-5E12	100			C17E7.10	C17E7.10	V	V-3I12	100
C17E7.10	C17E7.10	V	V-3I12	100			C30G4.6	C30G4.6	X	X-7L19	100
C30G4.6	C30G4.6	X	X-7L19	100			F11A5.7	F11A5.7	V	V-10F22	100
C31E10.3	C31E10.3	X	X-6F09	100			F15E11.4	F15E11.4	V	V-2O03	100
F11A5.7	F11A5.7	V	V-10F22	100			F15E11.5	F15E11.5	V	V-2O05	100
F14D2.17	F14D2.6	II	II-3I17	100			F45C12.16	F45C12.16	II	II-2E21	100
F15E11.4	F15E11.4	V	V-2O03	100			F58E1.4	F58E1.4	II	II-2A17	100
F15E11.5	F15E11.5	V	V-2O05	100			F58E1.7	F58E1.7	II	II-2A23	100
F45C12.1	F45C12.1	II	II-2C15	100			H25K10.5	H25K10.5	IV	IV-7J06	100
F45C12.16	F45C12.16	II	II-2E21	100			K04F1.10	K04F1.10	V	V-1F24	100
F58E1.4	F58E1.4	II	II-2A17	100			K04F1.11	K04F1.11	V	V-1H02	100
F58E1.7	F58E1.7	II	II-2A23	100			K04F1.13	K04F1.13	V	V-1H06	100
F59D6.4	F59D6.4	V	V-2B06	100			K04F1.14	K04F1.14	V	V-1H08	100
H25K10.5	H25K10.5	IV	IV-7J06	100			K12D9.14	K12D9.12	V	V-2P21	100
H25K10.6	H25K10.6	IV	IV-7J08	100			T05A6.4	T05A6.4	II	II-5H12	100
K04F1.10	K04F1.10	V	V-1F24	100			T11F1.2	T11F1.2	II	II-2J02	100
K04F1.11	K04F1.11	V	V-1H02	100			T11F1.6	T11F1.6	II	II-2J08	100
K04F1.13	K04F1.13	V	V-1H06	100			T11F1.8	T11F1.8	II	II-2J12	99
K04F1.14	K04F1.14	V	V-1H08	100			T26E4.1	T26E4.1	V	V-10K20	100
K12D9.14	K12D9.12	V	V-2P21	100			Y19D10A.7	F15E11.7	V	V-2O09	100
T05A6.4	T05A6.4	II	II-5H12	100			Y70C5C.3	Y70C5C.3	V	V-11M19	100
T11F1.2	T11F1.2	II	II-2J02	100			ZC482.2	Y111B2B.b	III	III-6K10	100
T11F1.6	T11F1.6	II	II-2J08	100			ZC482.4	ZC482.4	III	III-6K16	100
T11F1.7	T11F1.7	II	II-2J10	51			ZK1037.1	ZK1037.1	V	V-10E11	100
T11F1.8	T11F1.8	II	II-2J12	99			ZK355.1	ZK355.h	II	II-2H22	100
T26E4.1	T26E4.1	V	V-10K20	100			ZK355.4	ZK355.d	II	II-2H16	100
Y19D10A.7	F15E11.7	V	V-2O09	100			ZK355.5	ZK355.c	II	II-2H14	100
Y70C5C.3	Y70C5C.3	V	V-11M19	100
ZC482.2	Y111B2B.b	III	III-6K10	100
ZC482.4	ZC482.4	III	III-6K16	100
ZK1037.1	ZK1037.1	V	V-10E11	100
ZK355.1	ZK355.h	II	II-2H22	100
ZK355.4	ZK355.d	II	II-2H16	100
ZK355.5	ZK355.c	II	II-2H14	100
ZK355.6	ZK355.b	II	II-2H12	100

## Sheet: small CUB
small CUB proteins
All members							only members with SP
Genes without RNAi clone							Genes without RNAi clone
C17H12.6, C17H12.8, C32H11.13, E02H4.4, F10A3.4, F55G11.4, F55G11.6, F55G11.7, H20E11.3, K08D8.4, K10D11.2, K10D11.4							C17H12.6, C17H12.8, E02H4.4, F10A3.4, F55G11.4, F55G11.6, F55G11.7, H20E11.3, K08D8.4, K10D11.2
Gene	JAclone	Chromosome	Location	Score			Gene	JAclone	Chromosome	Location	Score
C32H11.1	C32H11.1	IV	IV-6H20	100			C32H11.1	C32H11.1	IV	IV-6H20	100
C32H11.10	C32H11.9	IV	IV-6J12	100			C32H11.10	C32H11.9	IV	IV-6J12	100
C32H11.12	C32H11.12	IV	IV-6J18	100			C32H11.12	C32H11.12	IV	IV-6J18	100
C32H11.3	C32H11.3	IV	IV-6H24	100			C32H11.3	C32H11.3	IV	IV-6H24	100
C32H11.4	C32H11.4	IV	IV-6J02	100			C32H11.4	C32H11.4	IV	IV-6J02	100
C32H11.9	C32H11.10	IV	IV-6J14	100			C32H11.9	C32H11.10	IV	IV-6J14	100
C49G7.7	C49G7.7	V	V-3B21	100			F08G5.6	F08G5.6	IV	IV-6J15	100
F08G5.6	F08G5.6	IV	IV-6J15	100			F35E12.10	F35E12.10	V	V-9E11	100
F20G2.5	F20G2.5	V	V-9E21	100			F35E12.2	F35E12.2	V	V-9C19	100
F35E12.10	F35E12.10	V	V-9E11	100			F35E12.5	F35E12.5	V	V-9E01	100
F35E12.2	F35E12.2	V	V-9C19	100			F35E12.6	F35E12.6	V	V-9E03	100
F35E12.5	F35E12.5	V	V-9E01	100			F35E12.7	F35E12.7	V	V-9E05	100
F35E12.6	F35E12.6	V	V-9E03	100			F53C11.1	F53C11.1	V	V-9E23	100
F35E12.7	F35E12.7	V	V-9E05	100			F54B11.11	F54B11.11	X	X-6M02	100
F53C11.1	F53C11.1	V	V-9E23	100			F55G11.2	F55G11.2	IV	IV-6J24	100
F54B11.11	F54B11.11	X	X-6M02	100			F55G11.5	F55G11.5	IV	IV-6L06	100
F55G11.2	F55G11.2	IV	IV-6J24	100			F55G11.8	F55G11.8	IV	IV-6L12	100
F55G11.5	F55G11.5	IV	IV-6L06	100			H20E11.2	H20E11.2	IV	IV-3I12	100
F55G11.8	F55G11.8	IV	IV-6L12	100			K08D8.3	K08D8.2	IV	IV-6H10	100
H20E11.2	H20E11.2	IV	IV-3I12	100			K08D8.5	K08D8.5	IV	IV-6H16	100
K08D8.3	K08D8.2	IV	IV-6H10	100			K08D8.6	ZK896.2	IV	IV-6F16	100
K08D8.5	K08D8.5	IV	IV-6H16	100			K10D11.1	K10D11.1	IV	IV-6L18	100
K08D8.6	ZK896.2	IV	IV-6F16	100			K10D11.3	K10D11.3	IV	IV-6L22	100
K10D11.1	K10D11.1	IV	IV-6L18	100			K10D11.6	K10D11.6	IV	IV-6N04	100
K10D11.3	K10D11.3	IV	IV-6L22	100			T05E12.6	T05E12.5	V	V-11M24	100
K10D11.6	K10D11.6	IV	IV-6N04	100			ZK896.1	ZK896.1	IV	IV-6F14	100
T05A7.3	T05A7.3	II	II-3N10	100			ZK896.4	ZK896.4	IV	IV-6F20	100
T05E12.6	T05E12.5	V	V-11M24	100			ZK896.5	ZK896.5	IV	IV-6F22	100
ZK896.1	ZK896.1	IV	IV-6F14	100
ZK896.4	ZK896.4	IV	IV-6F20	100
ZK896.5	ZK896.5	IV	IV-6F22	100

## Sheet: insulins
insulins
All members							only members with SP
Genes without RNAi clone							Genes without RNAi clone
C06E2.8, C17C3.18, C17C3.19, C17C3.20, F08G2.6, F13B12.5, F41G3.16, F41G3.17, F52B11.6, T08G5.12, T10D4.13, W09C5.4, Y39A3A.5, Y53H1A.4, ZC334.1, ZC334.10, ZC334.11, ZC334.8, ZC334.9, ZK1251.11, ZK75.3, ZK84.6, ZK84.7							C06E2.8, C17C3.18, C17C3.19, C17C3.20, F08G2.6, F13B12.5, F41G3.16, F41G3.17, F52B11.6, T08G5.12, T10D4.13, W09C5.4, Y39A3A.5, Y53H1A.4, ZC334.1, ZC334.10, ZC334.11, ZC334.8, ZC334.9, ZK1251.11, ZK75.3, ZK84.6
Gene	JAclone	Chromosome	Location	Score			Gene	JAclone	Chromosome	Location	Score
C17C3.4	C17C3.4	II	II-4B08	100			C17C3.4	C17C3.4	II	II-4B08	100
F21E9.4	F21E9.4	X	X-1K02	100			F21E9.4	F21E9.4	X	X-1K02	100
F56F3.6	F56F3.5	III	III-2C02	100			F56F3.6	F56F3.5	III	III-2C02	100
K02E2.4	K02E2.4	V	V-13A09	100			K02E2.4	K02E2.4	V	V-13A09	100
M04D8.1	M04D8.1	III	III-5K02	100			M04D8.1	M04D8.1	III	III-5K02	100
M04D8.2	M04D8.2	III	III-5K04	100			M04D8.2	M04D8.2	III	III-5K04	100
M04D8.3	M04D8.3	III	III-5K06	100			M04D8.3	M04D8.3	III	III-5K06	100
T10D4.4	T10D4.4	II	II-2P20	100			T10D4.4	T10D4.4	II	II-2P20	100
T28B8.2	T28B8.2	I	I-4C03	100			T28B8.2	T28B8.2	I	I-4C03	100
Y8A9A.6	Y8A9A.6	II	II-3D03	100			Y8A9A.6	Y8A9A.6	II	II-3D03	100
ZC334.2	ZC334.2	I	I-7C17	100			ZC334.2	ZC334.2	I	I-7C17	100
ZC334.3	ZC334.3	I	I-7C19	100			ZC334.3	ZC334.3	I	I-7C19	100
ZK1251.2	ZK1251.2	IV	IV-5C01	100			ZK1251.2	ZK1251.2	IV	IV-5C01	100
ZK75.1	ZK75.1	V	V-5N07	100			ZK75.1	ZK75.1	V	V-5N07	100
ZK75.2	ZK75.2	V	V-5N09	100			ZK84.3	ZK84.3	II	II-4D03	100
ZK84.3	ZK84.3	II	II-4D03	100

## Sheet: grl- & grd-
grl-/grd-genes
All members							only members with SP
Genes without RNAi clone							Genes without RNAi clone
C23H5.9, C26F1.5, C56A3.1, E02A10.2, F11E6.2, F40C5.3, F41E6.2, F42C5.7, F46H5.6, K02D7.6, K03B8.7, T03D8.4, T24A6.19, W05E7.3, Y47D7A.5, Y65B4BR.6, Y69A2AL.1, Y75B8A.20, Y87G2A.15, ZC168.5, ZC487.4, ZK512.9, ZK643.8							C23H5.9, C26F1.5, C56A3.1, E02A10.2, F11E6.2, F40C5.3, F41E6.2, F42C5.7, F46H5.6, K02D7.6, K03B8.7, T03D8.4, T24A6.19, W05E7.3, Y47D7A.5, Y65B4BR.6, Y69A2AL.1, Y75B8A.20, Y87G2A.15, ZC168.5, ZC487.4, ZK643.8
Gene	JAclone	Chromosome	Location	Score			Gene	JAclone	Chromosome	Location	Score
C04E6.6	C04E6.6	V	V-4B05	100			C04E6.6	C04E6.6	V	V-4B05	100
C24G6.7	C24G6.7	V	V-4C24	100			C24G6.7	C24G6.7	V	V-4C24	100
C37C3.4	C37C3.4	V	V-5N19	100			C37C3.4	C37C3.4	V	V-5N19	100
F02D8.2	F02D8.2	V	V-9D06	100			F02D8.2	F02D8.2	V	V-9D06	100
F09D12.1	F09D12.1	IV	IV-1F18	100			F09D12.1	F09D12.1	IV	IV-1F18	100
F28A12.2	F28A12.2	V	V-6M15	100			F28A12.2	F28A12.2	V	V-6M15	100
F32D1.4	F32D1.4	V	V-3L19	100			F32D1.4	F32D1.4	V	V-3L19	100
F46B3.5	F46B3.5	V	V-13I17	100			F46B3.5	F46B3.5	V	V-13I17	100
K02E2.2	K02E2.2	V	V-13A05	100			K02E2.2	K02E2.2	V	V-13A05	100
K10C2.5	K10C2.5	X	X-3O12	100			K10C2.5	K10C2.5	X	X-3O12	100
R02D3.6	R02D3.6	IV	IV-1E09	100			R02D3.6	R02D3.6	IV	IV-1E09	100
R08B4.1	R08B4.1	X	X-5I08	100			R08B4.1	R08B4.1	X	X-5I08	100
T01B10.1	T01B10.1	X	X-4G18	100			T01B10.1	T01B10.1	X	X-4G18	100
T01B10.2	T01B10.2	X	X-4G20	100			T01B10.2	T01B10.2	X	X-4G20	100
T02E9.2	T02E9.2	V	V-7B06	100			T02E9.2	T02E9.2	V	V-7B06	100
T05C3.4	T05C3.4	V	V-4C08	100			T05C3.4	T05C3.4	V	V-4C08	100
T16G1.8	T16G1.8	V	V-8L01	100			T16G1.8	T16G1.8	V	V-8L01	100
T18H9.1	T18H9.1	V	V-6B13	100			T18H9.1	T18H9.1	V	V-6B13	100
T24A6.15	T24A6.15	V	V-3M09	56			T24A6.15	T24A6.15	V	V-3M09	56
T24A6.18	T24A6.18	V	V-3M15	100			T24A6.18	T24A6.18	V	V-3M15	100
W03A5.3	W03A5.3	III	III-2H14	100			W03A5.3	W03A5.3	III	III-2H14	100
W05E7.1	W05E7.1	IV	IV-1F14	100			ZC487.5	ZC487.5	V	V-4N04	100
ZC487.5	ZC487.5	V	V-4N04	100

## Sheet: scl-
scl-genes
All members							only members with SP
Genes without RNAi clone							Genes without RNAi clone
C39E9.5, C50E3.10, F09E8.5, F48E8.1, F49E11.10, F49E11.6, T12A7.3, T19C9.5, Y51H7C.2							C39E9.5, C50E3.10, F09E8.5, F48E8.1, F49E11.10, F49E11.6, T12A7.3, T19C9.5, Y51H7C.2
Gene	JAclone	Chromosome	Location	Score			Gene	JAclone	Chromosome	Location	Score
B0545.3	B0545.3	IV	IV-1C05	100			B0545.3	B0545.3	IV	IV-1C05	100
C39E9.2	C39E9.2	IV	IV-6P06	100			C39E9.2	C39E9.2	IV	IV-6P06	100
C39E9.4	C39E9.4	IV	IV-6P10	100			C39E9.4	C39E9.4	IV	IV-6P10	100
C39E9.6	C39E9.6	IV	IV-6P14	100			C39E9.6	C39E9.6	IV	IV-6P14	100
F02E11.5	F02E11.5	II	II-3G15	100			F02E11.5	F02E11.5	II	II-3G15	100
F08E10.7	T19C9.5	V	V-11F05	100			F08E10.7	T19C9.5	V	V-11F05	100
F11C7.3	F11C7.3	X	X-7F16	100			F11C7.3	F11C7.3	X	X-7F16	100
F49E11.11	F49E11.11	IV	IV-6P02	100			F49E11.11	F49E11.11	IV	IV-6P02	100
F49E11.4	F49E11.4	IV	IV-6N12	100			F49E11.4	F49E11.4	IV	IV-6N12	100
F49E11.5	F49E11.5	IV	IV-6N14	100			F49E11.5	F49E11.5	IV	IV-6N14	100
F49E11.9	F49E11.9	IV	IV-6N22	100			F58E2.5	F58E2.5	IV	IV-1H06	100
F58E2.5	F58E2.5	IV	IV-1H06	100			H10D18.2	H10D18.e	V	V-3E22	100
H10D18.2	H10D18.e	V	V-3E22	100			H10D18.4	H10D18.c	V	V-3E18	100
H10D18.4	H10D18.c	V	V-3E18	100			T05A10.5	T05A10.4	X	X-5O21	100
T05A10.5	T05A10.4	X	X-5O21	100			Y43F8B.5	Y43F8B.5	V	V-12F19	100
Y43F8B.5	Y43F8B.5	V	V-12F19	100			ZK384.1	ZK384.1	V	V-12O11	100
ZK384.1	ZK384.1	V	V-12O11	100			ZK384.2	ZK384.2	V	V-12O13	100
ZK384.2	ZK384.2	V	V-12O13	100			ZK6.3	ZK6.3	V	V-1I13	100
ZK6.3	ZK6.3	V	V-1I13	100

## Sheet: ctx-
ctx-genes
All members							only members with SP
Genes without RNAi clone							Genes without RNAi clone
AC3.3, AC3.4, C03A7.7, C03A7.8, C24B5.5, F19G12.7, F35A5.4, R09F10.2, R09F10.7, T23F1.6, Y105C5A.3, Y105C5A.4, Y105C5A.5, Y5H2A.3, Y5H2A.4, Y73F8A.8, Y73F8A.9							AC3.3, AC3.4, C03A7.7, C03A7.8, C24B5.5, F19G12.7, F35A5.4, R09F10.2, R09F10.7, T23F1.6, Y105C5A.3, Y105C5A.4, Y105C5A.5, Y5H2A.3, Y73F8A.8, Y73F8A.9
Gene	JAclone	Chromosome	Location	Score			Gene	JAclone	Chromosome	Location	Score
C03A7.14	C03A7.4	V	V-4G17	100			C03A7.14	C03A7.4	V	V-4G17	100
C03A7.4	C03A7.8	V	V-4I01	100			C03A7.4	C03A7.8	V	V-4I01	100
C14C11.8	C14C11.8	V	V-4I16	100			M02G9.2	M02G9.2	II	II-7A24	100
F07H5.8	F07H5.8	II	II-6K14	100			M02G9.3	M02G9.3	II	II-7C02	100
M02G9.1	M02G9.1	II	II-7A22	100			R09B5.5	C03A7.7	V	V-4G23	100
M02G9.2	M02G9.2	II	II-7A24	100			T01D1.6	T01D1.6	II	II-1G23	100
M02G9.3	M02G9.3	II	II-7C02	100			Y105C5A.6	Y105C5A.d	IV	IV-7D24	100
M195.2	M195.2	II	II-6I13	100			ZK1067.7	ZK1067.7	II	II-6J11	100
R09B5.5	C03A7.7	V	V-4G23	100
T01D1.6	T01D1.6	II	II-1G23	100
Y105C5A.6	Y105C5A.d	IV	IV-7D24	100
ZK1067.7	ZK1067.7	II	II-6J11	100

[truncated: 28 more sheets: VOMI, large KU DC, spp-, wrt-, DUF23, nsp-, DUF19, nlp-, DUF130, DUF13, DUF148, flp-, CW, DUF274, small DB, DUF229, DUF263, DUF1647, DUF236, TF352284 …]
