# Supplementary material for: A survey of putative secreted and transmembrane proteins encoded in the C. elegans genome
Source: BMC Genomics. 2012 Jul 23;13:333. doi: 10.1186/1471-2164-13-333 (PMC3534327; doi:10.1186/1471-2164-13-333)
Supplement: Additional file 8 — Table S4. RNAi clones for genes enlisted in Additional file 7. [file 1471-2164-13-333-S8.xls]

## Sheet: channels
The following tables were generated based on the information available from CelRNAi (http://biocompute.bmi.ac.cn/CelRNAi/).
The scores correspond to the reliability scores as described in Wubin Qu, et al., BMC Genomics, 2011, 12:170.
channels
Genes without RNAi clone
B0207.12, B0395.1, C01G6.1, C11D2.6, C13D9.8, C15A7.4, C16E9.4, C24H11.8, C35C5.5, C40C9.1, C43F9.9, C43G2.4, C45B2.4, C53A5.5, F02D10.5, F09C12.1, F09G8.9, F11A5.10, F14B8.1, F15E6.2, F17E9.8, F19D8.1, F20A1.7, F22A3.3, F26A3.6, F27B3.2, F28A12.1, F32G8.4, F38E11.12, F44A2.2, F58G6.8, K01A2.8, K06C4.6, K07A1.16, K10D3.1, K11H3.7, M02A10.2, M02F4.8, M110.2, R06B10.4, R07B7.1, R12G8.2, R12H7.1, R1…
Gene	JAclone	Chromosome	Location	Score
B0280.12	B0280.12	III	III-3D18	100
B0334.2	B0334.2	II	II-7H14	100
B0399.1	B0399.1	V	V-12H19	100
B0491.4	B0491.4	II	II-7D04	100
B0491.8	B0491.8	II	II-7D12	100
B0495.4	B0495.4	II	II-5D04	100
B0564.3	B0564.4	IV	IV-7A13	100
B0564.4	B0564.3	IV	IV-7A11	100
C01B12.3	C01B12.3	II	II-1A07	100
C01B12.5	C01B12.5	II	II-1A11	100
C02C2.3	C02C2.3	III	III-4K09	100
C03F11.1	C03F11.1	X	X-3E11	100
C04C3.2	C04C3.2	IV	IV-1F02	100
C04F5.1	C04F5.1	V	V-4E03	100
C05C12.3	C05C12.3	IV	IV-6A13	100
C06A8.9	C06A8.9	II	II-5H04	100
C06E1.4	C06E1.4	III	III-4H05	100
C07A9.11	C07A9.11	III	III-5O05	100
C07A9.4	C07A9.4	III	III-5M15	100
C07A9.8	C07A9.8	III	III-5M23	100
C07H4.2	C07H4.2	II	II-6F09	100
C09B9.3	C09B9.3	IV	IV-2J11	100
C09G5.1	C09G5.1	II	II-7O18	100
C10G8.5	C10G8.5	V	V-4M13	100
C11E4.3	C11E4.4	X	X-4D16	100
C13D9.7	C13D9.7	V	V-4C01	100
C15A7.1	C15A7.1	X	X-5B24	100
C18B2.6	C18B2.6	X	X-2G20	100
C18H7.2	C18H7.2	IV	IV-1O13	100
C23H5.7	C23H5.7	IV	IV-1J23	100
C24A3.6	C24A3.5	X	X-4F09	100
C24G7.1	C24G7.1	I	I-1D02	100
C24G7.2	C24G7.2	I	I-1D04	100
C24G7.4	C24G7.4	I	I-1D08	100
C25B8.1	C25B8.1	X	X-3D13	100
C27C12.5	C27C12.5	X	X-6L08	100
C27F2.2	F17C8.6	III	III-2K24	100
C27H5.8	C27H5.8	II	II-5B01	100
C29E6.2	C29E6.2	IV	IV-6G12	100
C29F4.2	C29F4.2	IV	IV-6A07	100
C29F5.4	C29F5.4	II	II-4N03	100
C30D11.1	C30D11.2	III	III-2E05	100
C31H5.3	C31H5.3	I	I-4B09	100
C32C4.1	C32C4.1	V	V-7I04	100
C32C4.2	C32C4.2	V	V-7I06	100
C33D12.3	C33D12.3	X	X-2G03	100
C33G3.3	C33G3.3	X	X-6H03	100
C35A5.1	C35A5.1	V	V-7C08	100
C36H8.2	C36H8.2	IV	IV-6D14	100
C37A5.1	C37A5.1	I	I-7G19	100
C39B10.2	C39B10.2	X	X-5I03	100
C40C9.2	C40C9.2	X	X-6M10	100
C41C4.5	C41C4.5	II	II-6A05	100
C43H6.9	C43H6.9	X	X-1J08	100
C44E12.3	C44E12.3	X	X-3P12	100
C46A5.2	C46A5.2	IV	IV-3L20	100
C47C12.6	C47C12.1	X	X-4C01	100
C48A7.1	C48A7.1	IV	IV-3P03	100
C48E7.9	C48E7.9	I	I-3A09	100
C49A1.2	C49A1.2	I	I-7I19	100
C49A1.3	C49A1.3	I	I-7I21	100
C50B6.11	C50B6.11	V	V-8F16	100
C52B9.6	C52B9.6	X	X-2H23	100
C53C9.3	C53C9.3	X	X-4A13	100
C53D6.3	C53D6.3	IV	IV-4J01	100
C54D2.5	C54D2.5	X	X-4E17	100
C54F6.13	C54F6.13	V	V-5B05	100
D2062.12	D2062.3	II	II-2L05	100
D2092.3	D2092.3	I	I-3O19	100
E02H4.1	E02H4.1	X	X-6N01	100
E04F6.11	E04F6.11	II	II-5B23	100
F07A5.1	F07A5.1	I	I-3L13	100
F07B10.5	T19B10.10	V	V-7N03	100
F07F6.6	F07F6.6	II	II-4K24	100
F08A10.1	F08A10.1	I	I-4C11	100
F08B12.3	F08B12.3	X	X-5B07	100
F08G12.10	F08G12.2	X	X-5M16	100
F09E8.7	F09E8.7	IV	IV-7C13	100
F09G2.5	F09G2.5	V	V-5M07	100
F11C7.1	F11C7.1	X	X-7F12	100
F11H8.2	C06E8.1	III	III-3N19	100
F12B6.3	Y39G10B_248.b	I	I-7L03	100
F12F3.1	F12F3.1	V	V-4H21	100
F13G3.8	F13G3.8	I	I-3J19	100
F14F11.1	F14F11.1	II	II-6G19	100
F14H3.2	F14H3.2	V	V-10N15	100
F14H8.6	H23L24.a	IV	IV-4M08	100
F16B3.1	F16B3.1	V	V-1L17	100
F16F9.5	F16F9.5	X	X-4G16	100
F17C8.5	C27F2.6	III	III-2J01	100
F17E9.7	F17E9.7	IV	IV-4A10	100
F18G5.4	F18G5.4	X	X-4L17	100
F21A3.7	C06B8.8	V	V-10O21	100
F21C3.1	F21C3.1	I	I-3H17	100
F21F3.5	F21F3.5	I	I-2M15	53
F22B7.7	F22B7.7	III	III-4J13	100
F22E5.11	ZC239.2	II	II-3C09	100
F22F4.2	F22F4.2	X	X-3C12	100
F23B2.3	F23B2.3	IV	IV-4N05	100
F25D1.4	F25D1.4	V	V-7E08	100
F25F8.2	F25F8.2	I	I-2M05	100
F25G6.3	F25G6.3	V	V-6I11	100
F25G6.4	F25G6.4	V	V-6I13	100
F26D11.10	F26D11.10	V	V-5B14	100
F28F8.1	F28F8.1	V	V-10A14	100
F28H7.10	F28H7.10	V	V-7K24	100
F29F11.4	F29F11.4	V	V-7I16	100
F31D4.7	F31D4.7	V	V-13A22	100
F32A5.5	F32A5.5	II	II-5D15	100
F32B6.9	F32B6.9	IV	IV-5K21	100
F32D8.15	F32B6.11	IV	IV-5M01	100
F32H5.7	F32H5.2	V	V-8F22	100
F33D11.5	F33D11.5	I	I-2P11	100
F34D6.3	F34D6.3	II	II-2P11	100
F35C12.2	F35C12.2	I	I-4L20	100
F36A2.4	F36A2.4	I	I-4I18	100
F36F2.5	F36F2.5	I	I-4B05	100
F40F9.9	F40F9.9	V	V-6F08	100
F41B4.4	F41B4.4	X	X-3J17	100
F41E7.1	F41E7.1	X	X-5E01	100
F41E7.2	F41E7.2	X	X-5E03	100
F46A9.3	F46A9.3	I	I-4N07	100
F46F3.2	F46F3.2	V	V-7L24	100
F47A4.1	F47A4.1	X	X-4H16	100
F48E3.7	F48E3.7	X	X-3L20	100
F52E4.4	F52E4.4	X	X-2G15	100
F53C11.6	F53C11.6	V	V-9G09	100
F53E10.2	F53E10.2	V	V-2K08	100
F54D1.5	F54D1.5	IV	IV-6C05	100
F55C5.3	F55C5.3	V	V-8A08	100
F55D10.5	F55D10.5	X	X-2F08	100
F55G1.12	F55G1.12	IV	IV-3D04	100
F57C7.2	F57C7.2	X	X-5K15	100
F57G8.5	F57G8.5	V	V-10N04	100
F58E1.6	F58E1.6	II	II-2A21	100
F58G6.4	F58G6.4	IV	IV-5A17	100
F58H7.3	F58H7.3	IV	IV-1G02	100
F59B1.9	F59B1.9	V	V-3A20	100
F59F3.4	F59F3.4	X	X-5E18	100
H35N03.1	H35N03.1	II	II-4H15	100
K01A11.4	K01A11.4	III	III-1B24	100
K01D12.4	K01D12.4	V	V-8E06	100
K02B2.4	K02B2.4	IV	IV-3E23	100
K02G10.7	K02G10.7	X	X-2D20	100
K03B8.9	K03B8.9	V	V-7D10	100
K03F8.2	K03F8.1	III	III-3B09	100
K04A8.4	K04A8.4	V	V-4F16	100
K04G11.5	K04G11.5	X	X-6P11	100
K06B4.12	K06B4.12	V	V-10G16	100
K09C8.1	K09C8.1	X	X-5E04	100
K10D6.1	K10D6.1	V	V-7L01	100
K11C4.5	Y57E12_245.a	V	V-13M04	99
K11G12.2	K11G12.2	X	X-3F23	100
K11G12.7	K11G12.7	X	X-3H09	100
M04B2.5	M04B2.5	IV	IV-6K17	100
M60.5	M60.5	X	X-4O23	100
R01E6.4	R01E6.4	X	X-6I22	100
R02E12.8	R02E12.1	X	X-2B15	100
R03E1.3	R03E1.3	X	X-6J19	100
R03E9.4	R03E9.4	X	X-3H17	100
R04F11.4	R04F11.4	V	V-8C08	100
R06A4.10	R06A4.10	II	II-9K03	100
R07A4.1	R07A4.1	X	X-5O07	100
R07D5.1	R07D5.1	X	X-7C03	100
R09F10.4	R09F10.4	X	X-4C02	100
R11G10.1	R11G10.1	V	V-8N04	100
R12E2.4	R12E2.4	I	I-1F12	100
R12E2.5	R12E2.5	I	I-1F14	100
R12E2.9	R12E2.9	I	I-1F22	100
R13.3	R13.3	IV	IV-5P19	100
R13A1.4	R13A1.4	IV	IV-3H13	100
R13A5.4	R13A5.4	III	III-4C03	100
R186.5	R186.5	V	V-8L17	100
T01B4.2	T01B4.1	X	X-7I22	100
T01C8.7	T01C8.7	X	X-7D15	100
T01H10.1	T01H10.1	X	X-5D14	100
T01H10.2	T01H10.2	X	X-5D16	100
T01H10.3	T01H10.3	X	X-5D18	100
T01H8.5	T01H8.5	I	I-4O21	100
T02C5.5	T02C5.5	X	X-1P16	100
T05B4.1	T05B4.1	V	V-3F01	100
T05C12.2	T05C12.2	II	II-6C05	100
T06A4.2	T06A4.2	I	I-1G21	100
T06F4.2	T06F4.2	X	X-2D07	100
T06H11.1	T06H11.1	X	X-4P24	100
T08G11.5	T08G11.5	I	I-4M14	100
T09A12.3	T09A12.3	IV	IV-4M03	100
T09A5.3	T09A5.3	II	II-5H20	100
T15B7.16	T15B7.9	V	V-5A07	100
T16H5.1	T16H5.1	I	I-1E16	100
T18H9.5	T18H9.5	V	V-6B19	100
T19C3.1	T19C3.1	III	III-1K19	100
T19D7.1	T08B2.3	I	I-2N22	100
T20G5.4	T20G5.4	III	III-5B01	100
T21C12.1	T21C12.1	III	III-5J21	100
T21F2.1	T21F2.1	X	X-7B15	100
T23H4.1	T23H4.1	I	I-4N16	100
T26H10.1	K03B8.10	V	V-7D12	100
T27A1.4	T27A1.4	II	II-1C10	100
T27D12.2	T27D12.2	II	II-8E01	100
T28D9.7	T28D9.7	II	II-5C15	100
T28F2.7	T28F2.7	I	I-1F01	100
T28F4.2	T28F4.2	I	I-3P03	100
W04D2.3	W04D2.3	V	V-8I12	100
W06D12.2	W06D12.2	V	V-11H14	100
W06D12.5	W06D12.5	V	V-11H20	100
W10G11.16	W10G11.16	II	II-3G08	100
Y110A7A.3	Y110A7A.r	I	I-2E22	100
Y18D10A.6	Y18D10A.6	I	I-6D15	100
Y37E11AR.1	Y37E11A_93.h	IV	IV-8K20	100
Y46G5A.26	Y46G5.ee	II	II-9J11	100
Y47D3B.5	Y47D3B.5	III	III-6A21	100
Y47G6A.1	Y47G6A_243.b	I	I-7N05	100
Y47G6A.2	Y47G6A_240.b	I	I-7L13	100
Y48A6B.6	Y48A6B.6	III	III-5H18	100
Y48B6A.4	Y48B6A.4	II	II-9E17	100
Y54G9A.3	Y54G9A.2	II	II-8H10	100
Y55F3BR.4	Y55F3A_747.b	IV	IV-8L17	100
Y55F3C.3	Y55F3C.f	IV	IV-1C18	100
Y57A10A.10	Y57A10A.y	II	II-8A10	100
Y57A10A.28	Y57A10A.cc	II	II-8M07	100
Y58G8A.1	Y58G8A.c	V	V-1G07	100
Y69E1A.7	Y69E1A.7	IV	IV-5F22	100
Y69H2.11	Y69H2.11	V	V-12O01	100
Y69H2.12	Y69H2.12	V	V-12O03	100
Y69H2.2	Y69H2.2	V	V-12M07	100
Y71D11A.5	Y71D11A.b	III	III-1K14	100
Y71H2AM.22	Y71H2_387.b	III	III-7I24	99
Y76B12C.1	Y76B12C_69.a	IV	IV-8P06	100
Y8G1A.2	Y8G1A.2	I	I-1H11	100
Y97E10B.7	Y97E10A_263.b	V	V-13B17	100
ZC21.2	ZC21.2	III	III-4F09	100
ZC239.16	ZC239.16	II	II-3E13	100
ZC239.17	ZC239.17	II	II-3E15	100
ZC410.4	ZC410.4	IV	IV-4J23	100
ZC482.1	ZC482.1	III	III-6K12	100
ZC482.5	ZC482.5	III	III-6K18	100
ZC518.1	ZC518.1	IV	IV-6F23	100
ZK1251.8	ZK1251.8	IV	IV-5C13	100
ZK1321.2	ZK1321.2	II	II-6P16	100
ZK1321.3	ZK1321.3	II	II-6P18	100
ZK520.2	ZK520.2	III	III-6F12	100
ZK525.2	ZK525.2	III	III-6F08	100
ZK675.3	ZK675.3	II	II-5L06	100
ZK688.2	ZK688.2	III	III-4K19	100
ZK770.1	ZK770.1	I	I-1H13	100
ZK770.3	ZK770.3	I	I-1H15	100
ZK849.5	ZK849.5	I	I-7I15	100
ZK973.5	ZK973.j	I	I-1N16	100

## Sheet: transporters
transporters
Genes without RNAi clone
AH6.2, B0222.3, B0240.1, B0331.2, B0361.11, B0454.6, C01B4.9, C03B1.13, C06E1.3, C06H2.4, C08D8.1, C09H5.2, C14A6.2, C17E4.9, C18A3.2, C26C6.9, C35A11.4, C39E9.7, C41C4.10, C42C1.16, C43G2.2, C44B7.6, C44B7.9, C46C11.2, C47A4.2, C47G2.3, C48B4.4, C50E3.16, C50F4.14, C56E6.1, E04A4.5, F01G12.2, F08F3.3, F11A5.9, F13B12.2, F21F8.11, F23F12.13, F27C1.2, F27C8.1, F27E11.1, F31E8.4, F32D8.6, F36H1.10,…
Gene	JAclone	Chromosome	Location	Score
B0212.4	B0212.4	IV	IV-1J20	100
B0222.2	B0222.2	V	V-6O12	100
B0240.4	B0240.2	V	V-7N16	100
B0252.3	B0252.3	II	II-5E06	100
B0285.6	B0285.6	III	III-2M07	100
B0303.11	B0303.11	III	III-4L19	100
B0365.3	B0365.3	V	V-8P13	100
B0416.5	B0416.5	X	X-4N07	100
C01B4.7	Y19D10A.d	V	V-2A04	100
C01B4.8	Y19D10A.m	V	V-2A22	100
C01G12.8	C01G12.8	II	II-9O21	100
C02C2.4	C02C2.4	III	III-4K11	100
C02E7.1	C02E7.1	V	V-3N16	100
C03A3.2	C03A3.2	X	X-5M02	100
C03H5.2	C03H5.2	II	II-1M21	100
C05A9.1	C05A9.1	X	X-5A10	100
C05D10.3	C05D10.3	III	III-3O09	100
C05E11.4	C05E11.4	X	X-2B04	100
C05E11.5	C05E11.5	X	X-2B06	100
C05G5.1	C05G5.1	X	X-6H18	100
C06G8.2	C06G8.2	IV	IV-5P09	100
C06G8.3	C06G8.3	IV	IV-5P11	100
C06H5.6	C06H5.6	V	V-11N12	48
C09D4.1	C09D4.1	I	I-2B11	100
C10C6.5	C10C6.5	IV	IV-6I23	100
C10C6.6	C10C6.6	IV	IV-6K01	100
C10E2.6	C10E2.6	X	X-7D03	100
C12D12.2	C12D12.2	X	X-2C12	100
C13C4.5	C13C4.5	V	V-8K11	100
C13C4.6	C13C4.6	V	V-8K13	100
C14C10.1	C14C10.1	V	V-8K22	100
C14F5.4	C14F5.4	X	X-4G17	100
C14H10.1	C14H10.1	X	X-5C15	100
C15B12.7	C15B12.7	X	X-3B09	100
C15H9.1	C15H9.1	X	X-3E20	100
C16C10.1	C16C10.1	III	III-2E07	100
C16C10.12	C16C10.12	III	III-2G05	100
C17B7.5	C17B7.5	V	V-3A13	100
C18C4.2	C18C4.2	V	V-4E06	100
C18D1.2	C18D1.2	II	II-7K01	100
C18E9.2	C18E9.2	II	II-6B03	100
C18H9.5	C18H9.5	II	II-5M03	25
C24F3.1	C24F3.1	IV	IV-5K16	100
C24F3.5	T17B5.1	IV	IV-5K14	100
C25E10.5	C25E10.5	V	V-6K06	100
C26H9A.1	C26H9A.1	IV	IV-6B08	100
C27C12.4	C27C12.4	X	X-6L06	100
C29H12.2	C29H12.2	II	II-4H05	100
C30H6.2	C30H6.2	IV	IV-8E12	100
C30H6.6	C30H6.6	IV	IV-8E20	100
C34G6.4	C34G6.4	I	I-2B08	100
C35A5.3	C35A5.3	V	V-7C12	100
C38C10.2	C38C10.2	III	III-5A23	100
C39E9.10	C39E9.10	IV	IV-6P22	100
C42C1.8	C42C1.8	IV	IV-6D23	100
C43F9.6	C43F9.6	IV	IV-5J01	100
C44B7.8	C44B7.9	II	II-5C20	100
C44C10.3	C44C10.3	X	X-5H15	100
C46C2.2	C46C2.2	IV	IV-4P17	100
C47A10.1	C47A10.1	V	V-11J04	100
C47D12.3	C47D12.3	II	II-7N24	100
C47E12.2	C47E12.2	IV	IV-5M17	100
C48A7.2	C48A7.2	IV	IV-3P05	100
C48D1.3	C48D1.3	IV	IV-7C23	100
C49C3.1	Y43D4A.b	IV	IV-8A17	100
C49F8.2	C49F8.2	X	X-6C22	100
C50D2.2	C50D2.2	II	II-1E05	100
C51E3.6	C51E3.6	V	V-7E23	100
C52E12.3	C52E12.3	II	II-5G22	100
C53B4.1	C53B4.1	IV	IV-4H05	100
C53B4.3	C53B4.3	IV	IV-4H09	100
C53B4.6	C53B4.6	IV	IV-4H15	100
C54D1.1	C54D1.1	X	X-3B12	100
C54G10.3	C54G10.3	V	V-9J11	100
C55B7.6	C55B7.6	I	I-3K03	100
C55C2.5	C55C2.5	I	I-1G02	100
C56E6.5	C56E6.5	II	II-5E17	100
D1046.3	D1046.3	IV	IV-4F23	100
D1046.4	D1046.4	IV	IV-4H01	100
DH11.3	DH11.3	II	II-5L24	100
E03G2.2	E03G2.2	X	X-7C16	100
F01G12.1	F01G12.1	X	X-7K12	100
F01G4.6	F01G4.6	IV	IV-5N16	100
F02C9.3	F02C9.3	V	V-2F24	100
F02E11.1	F02E11.1	II	II-3G07	100
F07C3.7	F07C3.7	V	V-6D11	100
F08F1.5	F08F1.4	X	X-4E20	100
F09A5.1	F09A5.1	X	X-6M09	100
F09G2.3	F09G2.3	V	V-5M03	100
F10C2.7	F10C2.7	V	V-8G17	100
F10D7.2	F10D7.2	X	X-7F04	100
F10E7.9	F10E7.9	II	II-5M22	100
F10G7.5	F10G7.5	II	II-3P08	100
F11D5.7	F11D5.4	X	X-2O07	100
F12B6.1	F12B6.1	I	I-1C02	100
F12B6.2	F12B6.2	I	I-1C04	100
F13G3.7	F13G3.7	I	I-3J17	100
F13H10.3	F13H10.3	IV	IV-5H12	100
F14B8.3	F14B8.3	X	X-3N03	100
F14D12.5	F14D12.5	X	X-3I15	100
F14D7.6	F14D7.6	V	V-9K24	100
F14E5.1	F14E5.1	II	II-6K13	100
F14F4.3	F14F4.3	X	X-6N12	100
F15B10.1	F15B10.1	IV	IV-3C12	100
F16H11.1	F16H11.1	X	X-2B24	100
F16H11.3	F16H11.3	X	X-2D04	100
F17C11.12	F58B4.5	V	V-7D03	100
F19B6.4	F19B6.4	IV	IV-6F21	100
F20B6.3	F20B6.3	X	X-2F11	100
F21D12.3	F21D12.3	II	II-5H03	100
F21G4.1	F21G4.1	X	X-4J22	0
F21G4.2	F21G4.2	X	X-4J24	100
F22E10.1	F22E10.1	X	X-6C23	100
F22E10.2	F22E10.2	X	X-6E01	100
F22E10.3	F22E10.3	X	X-6E03	100
F23F1.6	F23F1.6	II	II-1C05	100
F23F12.3	F23F12.1	III	III-3O14	100
F23H12.2	F23H12.2	V	V-8C12	100
F25B4.7	F25B4.7	V	V-4K04	100
F25D1.2	F25D1.2	V	V-7E04	100
F25G6.7	F25G6.7	V	V-6I19	100
F27D9.2	F27D9.2	X	X-3P20	100
F27E11.2	F27E11.2	V	V-3G19	100
F28F9.4	F28F9.4	IV	IV-1P10	100
F30B5.7	F30B5.2	IV	IV-2K19	100
F31C3.4	F31C3.4	I	I-7O08	100
F31F6.6	F31F6.6	X	X-6L24	100
F32H5.4	F32H5.4	V	V-8H02	100
F35H10.4	F35H10.4	IV	IV-4O13	100
F36G9.3	F36G9.3	V	V-10H15	100
F36H1.5	F36H1.5	IV	IV-5J02	100
F36H2.1	F36H2.1	I	I-4H03	100
F36H2.2	F36H2.2	I	I-4H05	100
F37B4.7	F37B4.7	V	V-2J03	100
F37H8.4	F37H8.4	II	II-7N21	100
F40F9.5	F40F9.5	V	V-6D24	100
F41C3.2	F41C3.2	II	II-3P22	100
F41C6.7	F41C6.7	X	X-3L21	100
F42E11.1	F42E11.1	X	X-5O20	100
F43E2.4	F43E2.4	II	II-5H13	100
F43G9.3	F43G9.3	I	I-4A18	100
F44D12.9	F44D12.9	IV	IV-5A06	100
F44E7.7	F44E7.7	V	V-4M14	100
F45E4.11	F45E4.11	IV	IV-3J10	100
F45E6.1	F45E6.1	X	X-5P08	100
F47B8.10	F47B8.10	V	V-9M24	100
F48E3.2	F48E3.2	X	X-3L12	100
F49C12.13	F49C12.13	IV	IV-4F10	100
F49E11.3	F49E11.3	IV	IV-6N10	100
F49E8.5	F49E8.5	IV	IV-3F16	100
F52B5.1	F52B5.1	I	I-4G09	100
F52D10.1	F52D10.1	X	X-5F03	100
F52F12.1	F52F12.1	I	I-4N22	100
F52H2.2	F52H2.2	X	X-1L22	100
F53B1.8	F53B1.8	X	X-1B08	100
F53H8.3	F53H8.3	X	X-1O15	100
F54D12.3	F54D12.3	II	II-1H24	100
F54E7.1	F54E7.1	III	III-2P22	100
F55A4.8	F55A4.8	X	X-1A24	100
F55F3.3	F55F3.3	X	X-6O20	100
F55F8.9	F55F8.9	I	I-2J09	100
F55H12.1	F55H12.1	I	I-4K22	100
F56C9.3	F56C9.3	III	III-3L20	100
F56F4.3	F56F4.3	I	I-2L04	100
F57A10.3	F57A10.3	V	V-10K14	31
F57A8.7	F57A8.7	V	V-7A19	100
F57C12.4	F57C12.4	X	X-1E21	100
F57C12.5	F57C12.5	X	X-1E23	100
F58G11.4	F58G11.4	V	V-9A23	100
F58G6.9	F58G6.2	IV	IV-5A13	100
F59A3.4	F59A3.4	I	I-2D05	100
F59B2.2	F59B2.2	III	III-4H04	100
F59F5.1	F59F5.1	X	X-5I23	100
H11E01.2	H11E01.2	X	X-1D07	100
H13N06.5	H13N06.5	X	X-7K03	100
H17B01.1	H17B01.1a	II	II-1J12	100
K01H12.2	T01B11.4	IV	IV-4E22	100
K02G10.5	K02G10.5	X	X-2D16	100
K04E7.2	K04E7.2	X	X-3O18	100
K05B2.5	K05B2.5	X	X-2J12	100
K05F1.6	K05F1.6	II	II-4L08	100
K07E3.7	K07E3.6	X	X-4K15	100
K07G5.5	K07G5.5	I	I-3D13	100
K07H8.2	K07H8.2	IV	IV-4M13	100
K08C7.1	K08C7.1	IV	IV-5J19	100
K08E5.2	K08E5.2	III	III-5O16	100
K08E7.9	K08E7.9	IV	IV-6P19	100
K08F4.4	K08F4.4	IV	IV-5G22	100
K09A9.3	ZK809.4	IV	IV-6O23	100
K09C4.5	K09C4.5	X	X-2M13	100
K09E9.1	K09E9.1	X	X-7M03	100
K10G9.1	K10G9.1	III	III-5D13	100
K10H10.1	K10H10.1	II	II-9M05	100
K11D9.3	K11D9.3	III	III-5D04	100
K11G12.3	K11G12.3	X	X-3H01	100
K11G12.4	K11G12.4	X	X-3H03	100
K11G9.5	K11G9.5	V	V-4L04	100
K12G11.1	K12G11.1	V	V-8A23	100
K12G11.2	K12G11.2	V	V-8C01	100
M01F1.5	M01F1.5	III	III-1F02	100
M03B6.2	M03B6.2	X	X-6B11	100
M117.1	M117.1	IV	IV-6E04	100
M153.2	M153.2	X	X-5F08	100
M162.5	M162.5	V	V-12H04	100
PDB1.1	PDB1.1	X	X-3N16	100
R02F11.3	R02F11.3	V	V-3J04	100
R02F2.8	R02F2.8	III	III-2L06	100
R03E9.3	R03E9.3	X	X-3H15	100
R05C11.3	R05C11.3	IV	IV-1J15	100
R05G6.6	R05G6.6	IV	IV-3D22	100
R07B7.10	R07B7.10	V	V-8I13	100
R07E3.4	R07E3.4	X	X-5E23	100
R08F11.6	F56A4.d	V	V-2C24	99
R09B5.11	R09B5.11	V	V-1N21	100
R107.1	R107.1	III	III-4J02	100
R10D12.1	R10D12.1	V	V-9M19	100
R10E11.8	R10E11.8	III	III-5A20	100
R13A1.2	R13A1.2	IV	IV-3H09	100
R13A5.9	R13A5.9	III	III-4C13	100
T01B11.7	T01B11.6	IV	IV-4G02	100
T01D3.5	T01D3.5	V	V-9C13	100
T01H3.1	T01H3.1	II	II-5J16	100
T01H3.3	T01H3.3	II	II-5J20	100
T02D1.5	T02D1.5	IV	IV-8G10	100
T02G5.12	T02G5.12	II	II-5M02	100
T04B8.5	T04B8.5	II	II-1G12	100
T04F8.1	T04F8.1	X	X-5F21	100
T04G9.5	T04G9.5	X	X-1K15	100
T04H1.1	T04H1.1	V	V-8O07	100
T05A1.5	T05A1.5	IV	IV-4P12	100
T07A5.3	T07A5.3	III	III-5D21	100
T07G12.5	T07G12.5	IV	IV-5H05	100
T08B1.1	T08B1.1	V	V-1P06	100
T09B9.2	T09B9.2	X	X-4H04	100
T10C6.6	T10C6.6	V	V-10L17	100
T10H9.5	T10H9.5	V	V-4J16	100
T11F9.2	T11F9.2	V	V-7F02	100
T11F9.4	T11F9.4	V	V-7F06	100
T11G6.2	T11G6.2	IV	IV-5B02	100
T12B3.2	T12B3.2	IV	IV-3N21	100
T13B5.1	T13B5.1	II	II-1B02	100
T18D3.3	T18D3.3	X	X-5N20	100
T19D12.10	T19D12.10	II	II-5K15	100
T19D12.9	T19D12.9	II	II-5K13	100
T20G5.6	T20G5.6	III	III-5B05	100
T21E8.1	T21E8.1	X	X-5A16	100
T21E8.3	T21E8.3	X	X-5A20	100
T22E5.2	T22E5.2	X	X-3M20	100
T22F3.11	T22F3.11	V	V-3A02	100
T22F3.7	T22F3.7	V	V-3O19	100
T22F3.8	T22F3.8	V	V-3O21	100
T22F7.1	T22F7.1	III	III-1K11	100
T23G5.5	T23G5.5	III	III-4P10	100
T24H7.5	T24H7.5	II	II-4L01	100
T25B6.7	T25B6.7	X	X-4H05	100
T25D3.4	T25D3.4	II	II-1G11	100
T26A5.1	T26A5.1	III	III-3M20	100
T27A1.5	T27A1.5	II	II-1C12	100
T27D12.1	T27D12.1	II	II-8C23	100
T28F3.3	F26D10.5	IV	IV-8O21	100
VW02B12L.1	C05D12.6	II	II-7F04	100
W01B11.2	W01B11.2	I	I-1O16	100
W01C8.6	W01C8.6	X	X-3K21	100
W02D3.6	W02D3.6	I	I-3E04	100
W03G1.1	W03G1.1	IV	IV-1M05	100
W03G9.1	W03G9.1	I	I-2O09	100
W04C9.1	W04C9.1	I	I-1E23	100
W04G3.6	W04G3.6	X	X-5G22	100
W05H5.3	W05H5.3	II	II-8G12	100
W08D2.5	W08D2.5	IV	IV-5G19	100
W09C2.3	W09C2.3	IV	IV-5A07	100
W09D10.2	W09D10.2	III	III-5P15	100
Y111B2A.19	Y111B2D.i	III	III-6K06	100
Y15E3A.4	Y15E3B.e	X	X-7G05	100
Y18D10A.23	Y18D10A.23	I	I-6F23	100
Y19D10A.10	F56A4.b	V	V-2C20	100
Y19D10A.11	F56A4.a	V	V-2C18	100
Y19D10A.12	Y19D10A.e	V	V-2A06	100
Y19D10A.8	F15E11.8	V	V-2O11	100
Y32F6A.2	Y32F6A.2	V	V-7A14	100
Y32F6A.4	F15H10.4	V	V-7A04	100
Y32F6B.1	Y32F6B.1	V	V-7C02	100
Y37A1C.1	F52B11.7	IV	IV-7M14	100
Y38F2AR.2	Y38F2A_6126.d	IV	IV-8O14	100
Y38H6C.17	Y38H6C.17	V	V-13G07	100
Y39D8C.1	F33E11.4	V	V-1G15	100
Y39E4A.2	Y39E4A.2	III	III-6B03	100
Y43F4B.7	Y43F4B.7	III	III-6J01	100
Y43F8A.5	Y43F8A.5	V	V-12D13	100
Y46G5A.30	Y46G5.jj	II	II-9L05	100
Y47D3A.11	Y47D3A.n	III	III-5N24	100
Y51A2D.4	Y51A2D.4	V	V-12K01	100
Y53C10A.9	Y53C10A.9	I	I-6C03	100
Y53C12A.2	Y53C12A.2	II	II-6N18	100
Y54E10BR.7	Y54E10B_159.b	I	I-7N06	100
Y55F3BL.2	Y55F3B_743.a	IV	IV-8P13	14
Y55H10A.1	Y55H10A.1	IV	IV-1D10	100
Y59A8B.21	Y59A8C.h	V	V-11N02	100
Y61A9LA.1	Y61A9LA_74.d	V	V-13O24	100
Y67D8C.10	Y67D8A_367.a	IV	IV-8D08	100
Y69A2AR.4	Y69A2A_7278.g	IV	IV-8L16	27
Y6E2A.9	Y6E2A.9	V	V-10I12	100
Y70G10A.3	Y70G10A.3	III	III-5B21	100
Y71G10AR.1	Y71G10A_87.a	IV	IV-8N06	50
Y71G12B.25	Y71G12A_201.a	I	I-8M17	100
Y76A2A.2	F45G2.11	III	III-6N13	100
Y82E9BR.16	Y119D3_446.b	III	III-6N08	100
ZC395.3	ZC395.3	III	III-2D02	44
ZC416.8	ZC416.8	IV	IV-1N02	100
ZK1010.9	ZK1010.9	III	III-6B23	100
ZK1053.6	ZK1053.6	I	I-6P19	100
ZK180.3	ZK180.3	IV	IV-2G04	100
ZK370.7	ZK370.7	III	III-4N13	100
ZK455.7	ZK455.7	X	X-5O16	100
ZK455.8	ZK455.8	X	X-5O18	100
ZK484.2	ZK484.2	I	I-2H20	100
ZK512.6	ZK512.6	III	III-4L24	100
ZK54.1	C36E6.a	X	X-7F22	100
ZK563.1	ZK563.1	X	X-2O23	100
ZK563.2	ZK563.3	X	X-2A04	100
ZK6.6	ZK6.6	V	V-1I19	100
ZK637.8	ZK637.8	III	III-4D10	100
ZK682.2	ZK682.2	V	V-6D21	100
ZK829.9	ZK829.9	IV	IV-6K02	100
ZK896.9	ZK896.9	IV	IV-6H06	100

## Sheet: enzymes
enzymes
Genes without RNAi clone
AC3.2, AC3.8, B0035.18, B0218.2, B0250.9, B0304.3, B0361.8, B0511.2, C01B10.10, C01B10.4, C04F6.5, C08B6.1, C08F11.8, C08H9.7, C10H11.4, C12D8.5, C15H11.4, C23H4.7, C25H3.9, C27D8.4, C31A11.1, C32C4.7, C33H5.11, C35C5.11, C38C6.2, C40H1.4, C43F9.10, C49A9.8, C49D10.7, C50D2.9, F01E11.1, F08G5.5, F10D2.11, F10D2.12, F10D2.7, F11A5.8, F14B6.5, F17B5.2, F18A12.8, F27D9.6, F28A10.7, F28B3.9, F28G4.1,…
Gene	JAclone	Chromosome	Location	Score
AC3.5	AC3.5	V	V-7O13	100
AC3.7	AC3.7	V	V-7O17	100
B0024.13	B0024.13	V	V-7M09	100
B0218.1	B0218.1	IV	IV-4I19	100
B0310.5	B0310.5	X	X-1E03	100
B0334.5	B0334.5	II	II-7H20	100
B0361.7	B0361.7	III	III-3L08	100
B0395.2	B0395.2	X	X-7E08	100
B0399.2	B0399.2	V	V-12H21	100
B0491.1	B0491.1	II	II-7B22	100
B0495.7	B0495.7	II	II-5D10	100
BE10.2	BE10.2	III	III-6M02	100
C01B10.7	C01B10.7	IV	IV-3E04	100
C01B10.9	C01B10.9	IV	IV-3E08	100
C01C10.3	C01C10.3	X	X-3L02	100
C02A12.8	C02A12.2	V	V-3I01	100
C02C2.5	C02C2.5	III	III-4K13	100
C02H6.1	C02H6.1	V	V-5G16	100
C03A7.11	C03A7.11	V	V-4I07	100
C03C10.3	C03C10.3	III	III-2C17	100
C04A11.4	C04A11.4	X	X-6M24	100
C04F12.10	C04F12.10	I	I-4H24	100
C04F5.7	C04F5.7	V	V-4E15	100
C05D12.1	C05D12.1	II	II-7D20	100
C06B3.2	C06B3.2	V	V-9K23	100
C07G3.9	C07G3.9	V	V-3K03	100
C08B11.4	C08B11.4	II	II-5N12	100
C08B11.8	C08B11.8	II	II-5N20	100
C08F8.4	C08F8.4	IV	IV-5N24	100
C08H9.10	C08H9.10	II	II-7C23	100
C08H9.11	C08H9.11	II	II-7E01	100
C08H9.12	C08H9.12	II	II-7E03	100
C08H9.13	C08H9.13	II	II-7E05	100
C08H9.3	C08H9.3	II	II-7C11	100
C08H9.4	C08H9.4	II	II-7C13	100
C09F9.2	C09F9.4	II	II-9C10	100
C10F3.2	C10F3.2	V	V-4D11	100
C10H11.3	C10H11.3	I	I-2G19	100
C10H11.5	C10H11.5	I	I-2G23	100
C10H11.6	C10H11.6	I	I-2I01	100
C13B4.1	C13B4.1	II	II-9M01	100
C13D9.9	C13D9.9	V	V-4C05	100
C14A4.3	C14A4.3	II	II-7K18	100
C15F1.6	C15F1.c	II	II-5G06	100
C17A2.5	C17A2.5	II	II-3F07	100
C17G1.3	C17G1.3	X	X-4L14	100
C17H12.4	C17H12.4	IV	IV-3G14	100
C18C4.3	C18C4.3	V	V-4E08	100
C18G1.8	C18G1.8	V	V-3H18	100
C18H2.4	C18H2.4	III	III-4E19	100
C23G10.6	C23G10.6	III	III-3C08	100
C23H4.2	C23H4.2	X	X-5F18	100
C23H4.3	C23H4.3	X	X-5F20	100
C23H4.4	C23H4.4	X	X-5F22	100
C25A1.5	C25A1.5	I	I-5G21	100
C27A12.9	C27A12.9	I	I-2H16	100
C27A7.1	C27A7.1	V	V-8K15	100
C31A11.5	C31A11.5	V	V-10L10	100
C31A11.7	C31A11.1	V	V-10L02	100
C33A12.6	C33A12.6	IV	IV-4L22	100
C33H5.14	C33H5.14	IV	IV-3P10	100
C33H5.18	C33H5.18	IV	IV-3P18	100
C34B2.10	C34B2.10	I	I-5M02	100
C34H3.1	C34H3.c	X	X-3G22	100
C35A5.2	C35A5.2	V	V-7C10	100
C35C5.2	C35C5.2	X	X-5D09	100
C36B1.12	C36B1.12	I	I-4G20	100
C40C9.5	C40C9.5	X	X-6M16	100
C42C1.7	C42C1.7	IV	IV-6D21	100
C42D4.2	C42D4.2	IV	IV-3F09	100
C44B7.11	C44B7.11	II	II-5C24	100
C44H9.1	C44H9.1	V	V-8F19	100
C46F4.2	C46F4.2	X	X-3A20	100
C48B4.2	C48B4.2	III	III-5I09	100
C48E7.8	C48E7.8	I	I-3A07	100
C49D10.4	C49D10.4	II	II-3F21	100
C49D10.8	C49D10.8	II	II-3H05	100
C49F5.5	C49F5.5	X	X-5B06	100
C52B9.9	C52B9.9	X	X-2J05	100
C53D5.5	C53D5.b	I	I-1C15	100
C54G4.8	C54G4.8	I	I-3P14	100
C54G7.2	C54G7.2	X	X-3I01	100
C56G2.6	C56G2.6	III	III-3I14	100
D1009.1	D1009.1	X	X-4D07	100
D1022.1	D1022.1	II	II-5J19	100
D2024.3	D2024.3	IV	IV-3J01	100
D2063.2	D2063.2	V	V-3L11	100
D2085.6	D2085.6	II	II-6G02	100
DY3.7	DY3.7	I	I-4I10	100
E01G6.3	E01G6.3	X	X-5H08	100
E03H4.7	E03H4.7	I	I-6C18	100
E04F6.4	E04F6.4	II	II-5B09	100
EGAP2.3	EGAP2.3	II	II-4E10	100
EGAP9.2	EGAP9.2	V	V-4H06	100
F01D4.1	F01D4.1	IV	IV-5D19	100
F01D4.2	F01D4.2	IV	IV-5D21	100
F01G4.5	F01G4.5	IV	IV-5N14	100
F08G5.2	F08G5.2	IV	IV-6J07	100
F09B12.3	F09B12.3	X	X-7A21	100
F09B9.1	F09B9.1	X	X-5A07	100
F09G2.6	F09G2.6	V	V-5M09	100
F09G2.8	F09G2.8	V	V-5M13	100
F10D2.2	F10D2.7	V	V-5K13	100
F10D2.5	F10D2.5	V	V-5K09	100
F10D2.6	F10D2.6	V	V-5K11	100
F10D2.9	F10D2.9	V	V-5K17	100
F11A5.5	F11A5.5	V	V-10F18	100
F11E6.5	F11E6.5	IV	IV-8I10	100
F12A10.4	F12A10.4	II	II-4M20	100
F13D11.1	F13D11.1	X	X-3O01	100
F13E6.5	F13E6.5	X	X-5M21	100
F13H10.4	F13H10.4	IV	IV-5H14	100
F13H10.5	F13H10.5	IV	IV-5H16	100
F14E5.3	F14E5.3	II	II-6K17	100
F14F3.3	F14F3.3	X	X-5I21	100
F14H3.10	F14H3.10	V	V-10P07	100
F15A2.2	F15A2.2	X	X-6G18	100
F15A4.8	F15A4.8	II	II-8I10	100
F17C11.7	F17C11.7	V	V-7D17	100
F18A12.5	F18A12.5	II	II-3M13	100
F19H6.4	F42F12.3	X	X-5L14	100
F20B4.6	F20B4.6	X	X-7L14	100
F21F3.3	F21F3.3	I	I-2M11	100
F21F8.2	F21F8.2	V	V-5N10	100
F22E10.5	F22E10.5	X	X-6E07	100
F22F7.1	F22F7.1	V	V-2C15	100
F23H11.9	F23H11.9	III	III-1G14	100
F26D10.9	F26D10.9	IV	IV-8A02	100
F26E4.6	F26E4.6	I	I-4L02	100
F26F4.3	F26F4.3	III	III-2D23	100
F26G1.6	F26G1.6	II	II-4C03	100
F27D9.7	F27D9.7	X	X-4A05	100
F28C6.4	F28C6.4	II	II-6C10	100
F28D1.11	F28D1.11	IV	IV-6J03	100
F28D1.9	F28D1.9	IV	IV-6H23	100
F28G4.5	F28G4.5	V	V-10J24	100
F29F11.2	F29F11.2	V	V-7I12	100
F30A10.4	F30A10.4	I	I-4N21	100
F31F4.7	F31F4.7	V	V-1I18	100
F33A8.5	F33A8.5	II	II-7J19	100
F33D11.9	F33D11.9	I	I-2P19	100
F33D4.4	F33D4.4	IV	IV-3J20	100
F35C8.5	F35C8.5	X	X-3E03	100
F35E2.6	F35E2.6	I	I-5L06	100
F35H8.6	F35H8.6	II	II-6H20	100
F36A2.9	F36A2.9	I	I-4K02	100
F36G9.12	F36G9.12	V	V-10J07	100
F36H1.2	F36H1.2	IV	IV-5H20	100
F37A4.1	F37A4.1	III	III-3F03	100
F37C4.1	F37C4.1	IV	IV-1P12	100
F37C4.3	F37C4.3	IV	IV-1P16	100
F39G3.1	F39G3.1	V	V-3F12	100
F39G3.6	F39G3.6	V	V-3F22	100
F41D3.2	F41D3.2	I	I-6I19	100
F41D3.4	F41D3.4	I	I-6I23	100
F41E6.14	F41E6.14	V	V-6M11	100
F42G8.6	F42G8.6	IV	IV-4I05	100
F42G9.6	F42G9.6	III	III-1A18	100
F44B9.5	F44B9.5	III	III-4A08	100
F44F4.6	F44F4.6	II	II-7F21	100
F46E10.9	F46E10.9	V	V-4F04	100
F47C10.6	H10D18.a	V	V-3E14	100
F47F6.3	F47F6.3	II	II-1D20	100
F48A11.1	F48A11.1	II	II-1I01	100
F48C1.1	F48C1.1	I	I-2I22	100
F49B2.6	F49B2.6	I	I-7M11	100
F49E12.10	F49E12.10	II	II-6K11	100
F49E12.9	F49E12.9	II	II-6K09	100
F52F10.4	F52F10.3	V	V-1B14	100
F52H2.6	F52H2.6	X	X-1N06	100
F53C11.2	F53C11.2	V	V-9G01	100
F53C3.13	F53C3.13	II	II-3J11	100
F53F4.5	F53F4.5	V	V-8P18	100
F53G12.3	F56C11.1	I	I-1A05	100
F54C1.1	F54C1.1	I	I-2O23	100
F54D8.2	F54D8.2	III	III-2L23	100
F55A11.5	F55A11.5	V	V-7P12	100
F55A12.4	F55A12.4	I	I-2K20	100
F55D10.3	F55D10.3	X	X-2F04	100
F55E10.6	F55E10.6	X	X-4C22	100
F55H2.5	F55H2.5	III	III-5G05	100
F56A11.5	F56A11.5	IV	IV-1O07	100
F56B3.7	F56B3.7	IV	IV-1E14	100
F56C11.1	F53G12.2	I	I-1A17	100
F56H11.3	F56H11.3	IV	IV-4N22	100
F56H11.4	F56H11.4	IV	IV-4N24	100
F56H6.11	F56H6.12	I	I-6M13	100
F56H6.12	F56H6.11	I	I-6M11	100
F59A3.1	F59A3.1	I	I-2B23	100
F59F4.4	F59F4.4	X	X-7A20	100
F59G1.1	F59G1.1	II	II-4P20	100
H13N06.6	H13N06.6	X	X-7K05	100
H14N18.4	H14N18.4	V	V-6E10	100
H21P03.3	H21P03.3	IV	IV-6K07	100
H23N18.1	H23N18.1	V	V-3N06	100
H23N18.2	H23N18.2	V	V-3N08	100
H41C03.3	H41C03.3	II	II-4P06	100
K02E7.10	K02E7.10	II	II-1P21	100
K03A1.2	K03A1.2	X	X-3F10	100
K03B8.5	K03B8.5	V	V-7D02	100
K04D7.2	K04D7.2	IV	IV-5K06	100
K04F10.4	K04F10.4	I	I-3E03	100
K07B1.4	K07B1.4	V	V-6H03	100
K07B1.5	K07B1.5	V	V-6H05	100
K08C7.2	K08C7.2	IV	IV-5J21	100
K08C7.5	K08C7.5	IV	IV-5L03	100
K08F9.3	K08F9.3	V	V-9L18	100
K09A9.6	K09A9.6	X	X-7M01	100
K09E10.1	K09E10.1	IV	IV-6F09	100
K09E4.2	K09E4.2	II	II-9C19	99
K10C2.3	K10C2.3	X	X-3O08	100
M01A10.3	M01A10.3	I	I-2D23	100
M01B2.6	M01B2.6	V	V-10A21	100
M01E11.1	M01E11.1	I	I-2F05	100
M03C11.5	M03C11.5	III	III-5H07	100
M79.2	M79.2	X	X-5M01	100
M88.1	M88.1	III	III-2C16	100
R01B10.4	R01B10.4	V	V-4F17	100
R02C2.3	R02C2.3	V	V-1E21	100
R03E9.2	R03E9.2	X	X-3H13	100
R04B5.9	R04B5.9	V	V-7C11	100
R07B7.5	R07B7.5	V	V-8I03	100
R07B7.6	R07B7.6	V	V-8I05	100
R07B7.8	R07B7.8	V	V-8I09	100
R07E3.1	R07E3.1	X	X-5E17	100
R07E3.5	R07E3.5	X	X-5G01	100
R08F11.1	F10E9.6	III	III-4M10	100
R09D1.1	R09D1.1	II	II-6B16	100
R09D1.10	R09D1.10	II	II-6D10	100
R09D1.2	R09D1.2	II	II-6B18	100
R09D1.3	R09D1.3	II	II-6B20	100
R09F10.1	R09F10.1	X	X-4A20	100
T01G5.2	T01G5.2	V	V-9L04	100
T02B5.1	T02B5.1	V	V-9E18	100
T02B5.3	T02B5.3	V	V-9E22	100
T03D3.1	T03D3.1	V	V-2F09	100
T03D8.6	T03D8.6	V	V-13A06	100
T04H1.7	T04H1.7	V	V-8O19	100
T04H1.8	T04H1.8	V	V-8O21	100
T05E11.5	T05E11.5	IV	IV-5L22	100
T05H4.1	T05H4.1	V	V-4P11	100
T05H4.4	T05H4.5	V	V-4P19	100
T05H4.5	T05H4.4	V	V-4P17	100
T06C12.10	T06C12.10	V	V-10D05	100
T06C12.8	T06C12.8	V	V-10D01	100
T06D4.4	T06D4.4	II	II-3M01	100
T06D8.3	T06D8.3	II	II-7P05	100
T06E8.1	T06E8.1	V	V-7A03	100
T07C5.1	T07C5.1	X	X-6C09	100
T07D1.3	T07D1.3	X	X-1J14	100
T07F10.1	T07F10.1	V	V-8H09	100
T07H6.1	T07H6.1	X	X-3K10	100
T07H6.2	T07H6.2	X	X-3K12	100
T08D10.2	T08D10.2	X	X-5P17	100
T09A5.11	T09A5.11	II	II-5J12	100
T09B4.1	T09B4.1	I	I-2L14	100
T09E11.5	T09E11.5	I	I-6O15	100
T09H2.1	T09H2.1	V	V-3M02	100
T10B10.8	T10B10.8	X	X-7E01	100
T10B9.1	T10B9.1	II	II-6P22	100
T10B9.5	T10B9.5	II	II-7A05	100
T11F9.11	T11F9.11	V	V-7F20	100
T12A2.2	T12A2.2	III	III-3C22	100
T12B3.3	Y40C5A.a	IV	IV-3N03	100
T13C5.1	T13C5.1	X	X-3I04	100
T13C5.6	T13C5.6	X	X-3I14	100
T13F2.1	T13F2.1	IV	IV-5E13	100
T14D7.2	T14D7.2	II	II-6M16	100
T15D6.5	T15D6.5	I	I-6A14	100
T18H9.2	T18H9.2	V	V-6B15	100
T19B10.8	T19B10.8	V	V-7L23	100
T19D7.7	T19D7.1	X	X-1G23	100
T19H12.1	T19H12.1	V	V-3L08	100
T19H12.10	T19H12.10	V	V-3N02	100
T19H12.6	T19H12.6	V	V-3L18	100
T19H12.9	T19H12.9	V	V-3L24	100
T19H5.1	T19H5.1	II	II-6D18	100
T19H5.2	T19H5.2	II	II-6D20	100
T19H5.3	T19H5.3	II	II-6D22	100
T20D3.8	T20D3.8	IV	IV-4H04	100
T22B11.2	T22B11.2	IV	IV-2K20	100
T22D1.11	T22D1.11	IV	IV-3M04	100
T22D1.4	T22D1.4	IV	IV-3K14	100
T22G5.5	T22G5.5	V	V-9K15	100
T23F1.7	T23F1.7	V	V-10O05	100
T24D1.4	T24D1.4	I	I-5A11	100
T25B9.7	T25B9.7	IV	IV-5N23	100
T25G3.2	T25G3.2	I	I-3B08	100
T26A5.4	T26A5.4	III	III-3O02	100
T27E4.6	T27E4.6	V	V-6M06	100
T27E9.5	T27E9.5	III	III-6P05	100
T27F7.3	T27F7.3	II	II-4K23	100
T28D9.3	T28D9.3	II	II-5C09	100
T28F3.5	F26D10.2	IV	IV-8O15	100
T28F3.9	Y51H4A.w	IV	IV-8A13	100
VF36H2L.1	VF36H2L.1	I	I-4H01	100
W01A11.2	W01A11.2	V	V-4B22	100
W01A8.4	W01A8.4	I	I-3O12	100
W02A2.1	W02A2.1	IV	IV-7G03	100
W03B1.7	W03B1.6	IV	IV-2A12	100
W03F9.4	W03F9.4	V	V-1C15	100
W06G6.1	Y70C5A.1	V	V-11I17	100
W07A12.6	W07A12.6	II	II-6H09	100
W07A12.7	W07A12.7	II	II-6H11	100
W08D2.4	W08D2.4	IV	IV-5G17	100
Y110A2AL.12	Y110A2A_54.a	II	II-9D07	100
Y116A8C.16	W09C5.9	I	I-6N16	100
Y37D8A.10	Y37D8A.10	III	III-6O02	100
Y37D8A.13	Y37D8A.13	III	III-6O08	100
Y38H6C.16	Y38H6C.16	V	V-13G05	30
Y39G10AR.6	Y39G10A_243.c	I	I-7H21	100
Y40D12A.2	Y40D12A.2	III	III-3D13	100
Y43F8A.3	Y43F8A.3	V	V-12D09	100
Y45F10D.3	Y45F10D.3	IV	IV-7E16	100
Y46G5A.2	Y46G5.a	II	II-9H17	100
Y46G5A.5	Y46G5.e	II	II-9J09	100
Y47D3A.30	Y47D3A.p	III	III-5P04	100
Y48G9A.10	ZK1240.6	II	II-2B19	100
Y53F4B.2	Y53F4B.c	II	II-9I08	100
Y54E10BR.1	M01B12.2	I	I-1M06	100
Y54E5A.1	Y105E8B.g	I	I-7C16	100
Y56A3A.2	Y56A3A.2	III	III-6I05	100
Y57G11C.17	Y57G11C.17	IV	IV-7J15	100
Y5H2B.1	Y5H2B.i	V	V-2I05	100
Y66H1B.4	Y66H1B.4	IV	IV-1I11	100
Y67H2A.8	Y67H2B.a	IV	IV-7E21	100
Y6B3B.11	Y6B3B.11	I	I-6P24	100
Y6B3B.5	Y6B3B.5	I	I-6P12	100
Y71H2AM.4	Y71H2_388.d	III	III-7K06	100
Y71H2AR.2	Y71H2_380.a	III	III-7I10	100
Y73B6BL.7	Y47H9C.6	I	I-5P02	100
Y7A5A.1	Y7A5A.1	X	X-7O19	100
Y80D3A.5	Y80D3B.c	V	V-12E24	100
Y87G2A.14	Y87G2A.b	I	I-6J02	100
Y97E10AR.2	Y97E10A_260.a	V	V-13B05	100
ZC155.4	ZC155.4	III	III-2P21	100
ZC376.1	ZC376.1	V	V-9G02	100
ZC376.3	ZC376.3	V	V-9G06	100
ZC443.5	ZC443.5	V	V-8F15	100
ZC443.6	K04A8.10	V	V-4H04	100
ZC455.3	ZC455.3	V	V-8D13	100
ZC455.6	ZC455.6	V	V-8D19	100
ZC8.1	ZC8.1	X	X-2L06	100
ZK1248.14	ZK1248.14	II	II-4N18	100
ZK1251.3	ZK1251.3	IV	IV-5C03	100
ZK154.7	ZK154.7	X	X-4C23	100
ZK370.4	ZK370.4	III	III-4N07	100
ZK40.1	ZK40.1	V	V-4B18	100
ZK563.6	ZK563.6	X	X-2A10	100
ZK816.5	ZK816.5	X	X-2O21	100
ZK858.1	ZK858.1	I	I-4D11	100
ZK938.7	ZK938.7	II	II-7C05	100
ZK945.1	ZK945.1	II	II-7K05	100

## Sheet: signaling
signaling
Genes without RNAi clone
AC7.1, AH9.1, B0213.2, B0244.10, B0252.1, B0273.4, B0334.6, B0511.13, B0563.6, C06G4.5, C07F11.1, C08H9.5, C09B7.1, C13G3.2, C18E3.8, C25B8.7, C25G6.5, C30B5.5, C41D11.9, C49A9.7, C49C3.21, D1037.2, F01E11.5, F09B12.6, F11E6.8, F14F4.1, F21H12.4, F23H12.6, F31B9.1, F32A7.3, F35H12.3, F36D4.4, F40A3.5, F43C9.4, F44D12.2, F45D3.5, F53B7.2, F54D7.3, F55A11.3, F56E10.3, F57H12.4, H10E21.2, K06C4.8, K…
Gene	JAclone	Chromosome	Location	Score
AH6.1	AH6.1	II	II-6F06	100
B0024.6	B0024.6	V	V-7K21	100
B0198.3	B0198.3	X	X-5B22	100
B0212.5	B0212.5	IV	IV-1J22	100
B0240.3	B0240.3	V	V-7N18	100
B0244.5	B0244.5	III	III-3C17	100
B0244.7	B0244.7	III	III-3C21	100
B0286.2	B0286.2	II	II-3F02	100
B0334.11	B0334.11	II	II-7J08	100
B0410.2	B0410.2	X	X-2C07	100
B0457.1	B0457.1	II	II-6O04	100
B0464.3	B0464.3	III	III-5E09	100
B0511.12	B0511.12	I	I-5K06	100
C01F1.2	C01F1.2	II	II-3D02	100
C01F1.4	C01F1.4	II	II-3D06	100
C01G6.8	C01G6.8	II	II-6L11	100
C02B8.5	C02B8.5	X	X-4M05	100
C02D4.2	C02D4.2	X	X-7E19	100
C02H7.2	C02H7.2	X	X-1K03	100
C04H5.3	C04H5.3	IV	IV-5G08	100
C05D2.1	C05D2.1	III	III-2P04	100
C06A12.4	C06A12.4	IV	IV-8G22	100
C06B8.7	C06B8.7	V	V-10O19	100
C10C6.2	C10C6.2	IV	IV-6I19	100
C10F3.3	C10F3.3	V	V-4D13	100
C13B9.4	C13B9.4	III	III-3D23	100
C14F11.3	C14F11.3	X	X-3I20	100
C15A7.2	C15A7.2	X	X-5D02	100
C15B12.5	C15B12.5	X	X-3B05	100
C15F1.3	C15F1.f	II	II-5G12	100
C15H11.2	C15H11.2	V	V-9O18	100
C16B8.1	C16B8.1	X	X-2B07	100
C16D6.2	C16D6.2	X	X-5P24	100
C16D9.2	C16D9.2	V	V-5L18	100
C17D12.6	C17D12.6	I	I-5H04	100
C17F4.6	C17F4.6	II	II-3G05	100
C17H11.1	C17H11.1	X	X-4M17	100
C18A11.5	C18A11.5	X	X-4I23	100
C18B12.2	C18B12.2	X	X-6P18	100
C24A8.1	C24A8.4	X	X-2J13	100
C24B5.1	C24B5.1	V	V-6B03	100
C24B5.3	C24B5.3	V	V-6B07	100
C24G6.2	C24G6.2	V	V-4C14	100
C25B8.5	C25B8.5	X	X-3D19	100
C25F6.4	C25F6.4	X	X-3G05	100
C26F1.6	C26F1.6	V	V-5L13	100
C26G2.1	C26G2.1	X	X-6F16	100
C30A5.10	C30A5.6	III	III-4I06	100
C30F12.6	C30F12.6	I	I-3M14	100
C31E10.8	C31E10.8	X	X-6F19	100
C32D5.2	C32D5.2	II	II-4N13	100
C32E8.8	C32E8.8	I	I-1J07	100
C38C10.1	C38C10.1	III	III-5A21	100
C39E6.6	C39E6.6	X	X-2F18	100
C41D7.2	C41D7.2	I	I-2A01	100
C41G11.4	C41G11.4	X	X-3M07	100
C43C3.2	C43C3.2	X	X-4F14	100
C43G2.1	C43G2.1	IV	IV-3A02	100
C44F1.5	C44F1.4	III	III-1L04	100
C45B2.7	C45B2.7	X	X-3E18	100
C48C5.1	C48C5.1	X	X-4D19	100
C49H3.1	C49H3.1	IV	IV-4C01	100
C50F7.1	C50F7.1	IV	IV-3L02	100
C50H2.1	C50H2.1	V	V-6L18	100
C50H2.2	C50H2.2	V	V-6L20	100
C52B11.3	C52B11.3	X	X-1I06	100
C53C11.3	C53C11.3	X	X-7D22	100
C53C7.1	C53C7.1	X	X-6I21	100
C54A12.1	C54A12.1	II	II-4E16	100
C54A12.2	C54A12.2	II	II-4E18	100
C56A3.3	C56A3.3	V	V-8N12	100
C56G3.1	C56G3.1	X	X-3J02	100
D1009.3	D1009.3	X	X-4D11	100
D1014.2	D1014.2	V	V-5H10	100
D1022.6	D1022.6	II	II-5L05	100
D1073.1	D1073.1	X	X-4D17	100
E01H11.1	E01H11.2	X	X-4N23	100
E02D9.1	C37A2.1	I	I-3E24	100
E04D5.2	E04D5.2	II	II-7E10	100
F02E8.2	F02E8.2	X	X-2N15	100
F02E8.6	F02E8.6	X	X-2N23	100
F02E9.7	F02E9.7	I	I-4K09	100
F07C3.1	F07C3.1	V	V-6D01	100
F08B1.2	F08B1.2	II	II-4G08	100
F08F1.1	F08F1.1	X	X-4E14	100
F09A5.2	F09A5.2	X	X-6M11	100
F09G2.1	F09G2.1	V	V-5K23	100
F09G8.4	F09G8.4	III	III-4K12	100
F11D5.3	F11D5.3	X	X-2O05	100
F13D2.2	F13D2.2	X	X-5I22	100
F13D2.3	F13D2.3	X	X-5I24	100
F14D12.6	F14D12.6	X	X-3I17	100
F15A8.5	F15A8.5	X	X-2N05	100
F15B9.7	F15B9.7	V	V-8N09	100
F16C3.1	F16C3.1	I	I-5G09	100
F16D3.7	F16D3.7	I	I-4I13	100
F17C8.1	F17C8.1	III	III-2K14	100
F18F11.5	F18F11.4	IV	IV-1I03	100
F18H3.5	F18H3.5	X	X-6I14	100
F21C10.12	F21C10.9	V	V-6O06	100
F21H7.9	F21H7.9	V	V-10H24	100
F22E5.3	Y27F2A.k	II	II-3C07	99
F23H11.5	F23H11.5	III	III-1G06	100
F27E11.3	F27E11.3	V	V-3G21	100
F29C4.1	F29C4.1	IV	IV-1C09	100
F31A9.3	F31A9.3	X	X-1H21	100
F31D5.4	F31D5.4	II	II-3B02	100
F31D5.5	F31D5.5	II	II-3B04	100
F31F6.5	F31F6.5	X	X-6L22	18
F33D11.11	F33D11.11	I	I-2P23	100
F33D4.2	F33D4.2	IV	IV-3J16	100
F35G8.1	F35G8.1	X	X-4N13	100
F35H10.10	F35H10.10	IV	IV-4O21	100
F36H1.4	F36H1.4	IV	IV-5H24	100
F39B2.8	F39B2.8	I	I-7G22	100
F39B3.2	F39B3.1	X	X-7J06	100
F40B5.2	F40B5.2	X	X-4E04	100
F41E7.3	F41E7.3	X	X-5E05	100
F42C5.2	F42C5.2	IV	IV-3L09	100
F43D9.1	F43D9.1	III	III-5J11	100
F44F4.4	F44F4.4	II	II-7F17	100
F44G4.8	F44G4.8	II	II-6D07	100
F45H11.4	F45H11.4	I	I-5O07	100
F46C3.1	F46C3.1	X	X-5B11	100
F46G10.5	F46G10.5	X	X-6C14	100
F47D12.1	F47D12.1	III	III-3G12	100
F52D10.4	F52D10.4	X	X-5F09	100
F52E1.4	F52E1.4	V	V-6C05	100
F53A9.5	F53A9.5	X	X-4M14	100
F54F12.1	F54F12.1	III	III-6D11	100
F54F7.5	F54F7.5	X	X-5L23	100
F54G8.5	F54G8.1	III	III-4N06	100
F55E10.7	F55E10.7	X	X-4C24	100
F55F8.1	F55F8.1	I	I-2H17	100
F56B6.5	F56B6.5	X	X-2E06	100
F56C11.2	F56C11.2	I	I-1A07	100
F56D1.2	F56D1.2	II	II-4M04	100
F57A8.4	F57A8.4	V	V-7A13	100
F57C9.6	F57C9.6	I	I-2K15	100
F58A3.2	F58A3.2	X	X-5E24	100
F59B2.13	F59B2.13	III	III-4H24	100
F59C12.2	F59C12.2	X	X-7O10	100
F59D12.1	F59D12.1	X	X-7M11	100
F59F3.1	F59F3.1	X	X-5E14	100
F59F3.5	F59F3.5	X	X-5E20	100
F59F5.3	F59F5.3	X	X-5K03	100
H02I12.3	H02I12.3	IV	IV-6G13	100
H06I04.5	H06I04.d	III	III-1N01	100
H09F14.1	H09F14.1	V	V-7I02	100
H22D07.1	H22D07.1	V	V-3B04	100
H23L24.4	H23L24.b	IV	IV-4M10	100
K02E10.8	K02E10.8	X	X-1L16	100
K02F2.6	K02F2.6	I	I-3I06	100
K03H6.1	K03H6.1	IV	IV-1D17	100
K03H6.5	K03H6.5	IV	IV-1F01	100
K04B12.1	K04B12.1	II	II-9K15	100
K04D7.4	K04D7.4	IV	IV-5K10	100
K07A3.2	K07A3.a	I	I-1G04	100
K07C10.1	K07C10.1	II	II-7N13	100
K07F5.6	K07F5.6	IV	IV-5I13	100
K09E4.5	K09E4.5	II	II-9E01	100
K09G1.4	K09G1.4	V	V-6P21	100
K10B4.4	K10B4.4	II	II-1G01	100
K10C8.2	K10C8.2	V	V-8O10	100
K10F12.3	K10F12.3	III	III-1I17	100
M03A1.1	M03A1.1	II	II-3J20	100
M03F4.3	M03F4.3	X	X-2J18	100
M05B5.1	H06O01.4	I	I-3M24	100
M176.6	M176.6	II	II-6B08	100
R01E6.1	R01E6.1	X	X-6I16	100
R02D5.6	R02D5.6	V	V-9F03	100
R03A10.6	R03A10.6	X	X-7I13	100
R03D7.8	R03D7.8	II	II-7J01	100
R03E1.2	R03E1.2	X	X-6J17	100
R06B10.1	R06B10.1	III	III-1I16	100
R09D1.12	R09D1.12	II	II-6D14	100
R107.8	R107.8	III	III-4J14	100
R11F4.2	R11F4.2	II	II-3N07	100
R11G1.6	R11G1.4	X	X-2I04	100
R134.1	R134.1	II	II-6F02	100
R155.2	C08G5.1	II	II-1M10	100
R155.3	R155.3	III	III-1O20	100
T01A4.1	T01A4.1	I	I-2A03	100
T02C5.1	T02C5.1	X	X-1P08	100
T02D1.6	T02D1.6	IV	IV-8G12	100
T02E9.3	T02E9.3	V	V-7B08	100
T03D8.5	T03D8.5	V	V-13A04	100
T04F8.2	T04F8.2	X	X-5F23	100
T05A1.1	T05A1.1	IV	IV-4P04	100
T05F1.1	T05F1.1	I	I-4D18	100
T07D10.2	T07D10.2	I	I-6K10	100
T07D4.1	T07D4.1	II	II-6M20	100
T07F8.2	T07F8.2	II	II-5O06	100
T07H8.6	T07H8.6	V	V-5E03	100
T09E8.3	T09E8.3	V	V-8B06	100
T10H9.2	T10H9.2	V	V-4J10	100
T14B1.2	T14B1.2	X	X-4F10	100
T14E8.1	T14E8.1	X	X-3B23	100
T17A3.1	T17A3.1	III	III-1E09	100
T19B4.7	T19B4.6	I	I-2J21	100
T19F4.1	T19F4.1	V	V-5C05	100
T21H3.2	T21H3.2	V	V-1J15	100
T22C1.7	T22C1.7	I	I-3N10	100
T23B3.4	T23B3.4	I	I-3C12	100
T23C6.5	T23C6.5	X	X-7P13	100
T23D8.1	T23D8.1	I	I-5A13	100
T23G7.2	T23G7.2	II	II-6H15	100
T26C12.4	T26C12.4	IV	IV-1P07	100
W03F11.2	W03F11.2	I	I-1C10	100
W03F11.4	W03F11.4	I	I-1C14	100
W05B5.2	W05B5.2	I	I-6J11	100
W05H12.1	Y40B1B.4	I	I-6F22	100
W07G1.5	W07G1.5	II	II-8P04	100
Y110A2AL.8	Y110A2A_54.d	II	II-9D13	100
Y18D10A.7	Y18D10A.7	I	I-6D17	100
Y34D9A.2	Y34D9A_152.d	I	I-7F11	100
Y34D9B.1	Y95B8A_85.a	I	I-1K13	100
Y37E11AL.5	Y37E11A_94.b	IV	IV-8M02	100
Y38F1A.3	Y38F1A.3	II	II-8F05	100
Y38H6C.20	Y38H6C.20	V	V-13G13	100
Y39A1B.2	Y39A1B.2	III	III-5B20	100
Y39A3B.5	Y39A3B.5	III	III-1B07	100
Y39B6A.18	Y39B6B.e	V	V-12I12	92
Y40H4A.1	C53A5.12	V	V-9H05	100
Y41D4B.24	Y41D4B_3805.b	IV	IV-8H03	100
Y41G9A.4	Y41G9A.c	X	X-2C17	100
Y47H9C.4	Y47H9C.4	I	I-5N22	100
Y53C12A.1	Y53C12A.1	II	II-6N16	100
Y54E2A.1	C09F9.6	II	II-9C14	100
Y54E2A.12	Y54E2A.12	II	II-9E14	100
Y54E5B.1	Y54E5B.1	I	I-7I10	100
Y55D5A.5	Y55D5A_391.b	III	III-7G12	100
Y55F3AL.1	Y55F3A_742.a	IV	IV-8L03	100
Y57A10C.10	Y57A10C.10	II	II-8G06	100
Y69A2AR.19	Y69A2A_2991.a	IV	IV-8J14	100
Y69E1A.3	T25B9.5	IV	IV-5N19	99
Y70D2A.1	Y70D2A.1	X	X-6N04	100
Y73C8B.4	Y73C8B.b	V	V-2J12	100
Y80D3A.8	Y80D3B.f	V	V-12G06	100
ZC239.7	F22E5.3	II	II-2N03	99
ZC374.1	ZC374.1	X	X-4N24	100
ZC434.6	ZC434.6	I	I-5M17	100
ZC506.4	ZC506.4	X	X-4N06	100
ZC84.4	ZC84.4	III	III-4N22	100
ZK1067.1	ZK1067.1	II	II-6H23	100
ZK1307.7	ZK1307.7	II	II-6L14	100
ZK180.1	ZK180.1	IV	IV-2E24	100
ZK270.1	ZK270.1	I	I-7K14	100
ZK377.2	ZK377.2	X	X-2C06	100
ZK418.6	ZK418.6	III	III-3B12	100
ZK455.3	ZK455.3	X	X-5O08	100
ZK622.2	ZK622.2	II	II-4G02	100
ZK643.3	ZK643.3	III	III-4F06	100
ZK792.7	ZK792.7	IV	IV-6A18	100
ZK896.8	ZK896.8	IV	IV-6H04	100
ZK938.5	ZK938.5	II	II-7C01	100
ZK945.9	ZK945.10	II	II-7K23	100
ZK970.5	ZK970.5	II	II-7A16	100
ZK970.6	ZK970.6	II	II-7A18	100

## Sheet: trafficking
trafficking
Genes without RNAi clone
B0513.9, C15C7.1, C30A5.5, F08F8.8, F10C5.2, F35C8.4, F36F2.4, F41H10.11, F56A8.7, F57B10.10, M01D7.2, T07F10.4, T10B10.5, W02B8.6, Y110A7A.11, Y57G11C.4, Y59E9AL.7, Y69A2AR.6, Y71F9B.3, ZK795.4
Gene	JAclone	Chromosome	Location	Score
B0244.2	B0244.2	III	III-3C11	100
B0272.2	B0272.2	X	X-4P11	100
C01A2.3	C01A2.3	I	I-6F08	100
C05E11.1	C05E11.1	X	X-2P21	100
C18E9.10	C18E9.10	II	II-6B19	100
C30B5.2	C30B5.2	II	II-4J05	100
C31E10.7	C31E10.7	X	X-6F17	100
C44H4.2	C44H4.2	X	X-6D20	100
C54H2.5	C54H2.5	X	X-3M17	100
C56A3.7	C56A3.7	V	V-8N20	100
D2013.10	D2013.10	II	II-6N09	100
D2092.1	D2092.1	I	I-3O15	100
F23H12.1	F23H12.1	V	V-8C10	100
F25D7.1	F25D7.1	I	I-5O09	100
F29D11.1	F29D11.1	I	I-3D10	100
F31E8.2	F31E8.2	II	II-5A10	100
F40G9.1	F40G9.1	III	III-1G03	100
F41C3.4	F41C3.4	II	II-4A01	100
F42G8.11	F42G8.11	IV	IV-4I15	100
F48F7.2	F48F7.2	X	X-6D17	100
F55A11.2	F55A11.2	V	V-7P06	100
F55A4.1	F55A4.1	X	X-1A10	100
F56H1.1	F56H1.1	I	I-2L07	100
F58G11.1	F58G11.1	V	V-9A17	100
M03E7.5	M03E7.5	V	V-4G24	100
R12E2.2	R12E2.2	I	I-1F08	100
R13A5.1	R13A5.1	III	III-4A23	100
T01B11.3	T01B11.3	IV	IV-4E20	100
T07A5.2	T07A5.2	III	III-5D19	100
T08A9.3	T08A9.3	X	X-3F24	100
T08D2.2	T08D2.6	V	V-13E10	100
T10H9.4	T10H9.4	V	V-4J14	100
T11F8.3	Y52D5A.c	IV	IV-2J10	100
T12A2.15	T12A2.15	III	III-3E22	100
T13F2.8	T13F2.8	IV	IV-5G03	100
T14D7.3	T14D7.3	II	II-6M18	100
T23H2.2	T23H2.2	I	I-3G17	100
VF39H2L.1	VF39H2L.1	I	I-4C14	100
Y11D7A.9	Y11D7A.9	IV	IV-4B16	100
Y25C1A.7	Y25C1A.7a	II	II-2N24	100
Y47D7A.16	Y47D7A_139.a	V	V-3P07	100
Y56A3A.22	Y56A3A.23	III	III-6K21	100
Y71A12C.2	Y71A12C.2	I	I-7E03	100
ZC155.7	ZC155.7	III	III-2B04	100
ZK858.7	ZK858.7	I	I-4D23	100

## Sheet: cell adhesion
cell adhesion
Genes without RNAi clone
C01C10.1, F07A5.3, F12D9.1, F39H12.4, F57C7.3, F59C6.11, K10D6.2, R04F11.1, SSSD1.1, Y42H9B.2, Y67A10A.9, Y76A2B.6
Gene	JAclone	Chromosome	Location	Score
B0034.3	B0034.3	II	II-4B17	100
C01C10.4	C01C10.1	X	X-3J22	100
C03F11.3	C03F11.3	X	X-3E15	100
C09F12.1	C09F12.1	X	X-5G08	100
C18D1.4	C18D1.3	II	II-7K03	100
C18F3.2	C18F3.2	IV	IV-4G03	100
C24H10.1	C24H10.1	X	X-2N02	100
C29A12.4	C29A12.5	V	V-7O16	100
C45G7.5	C45G7.6	IV	IV-1N15	100
C54G4.4	C54G4.4	I	I-3P06	100
F02G3.1	F02G3.1	X	X-1I17	100
F08B4.2	F08B4.2	IV	IV-4K20	100
F10A3.1	F10A3.1	V	V-10B22	100
F11C1.3	F11C1.3	X	X-6I13	100
F11C7.4	F11C7.4	X	X-7F18	100
F18F11.3	F18F11.2	IV	IV-1G23	100
F20B10.1	F20B10.1	IV	IV-6B01	100
F25F2.2	F25F2.2	III	III-2C14	100
F44G3.10	F44G3.10	V	V-10B18	100
F53B3.5	F53B3.4	X	X-2A23	100
F54D1.6	F54D1.6	IV	IV-6C07	100
F54F2.1	F54F2.1	III	III-4P15	100
F54G8.3	F54G8.3	III	III-4N10	100
F59C12.1	F59C12.1	X	X-7O08	100
H19M22.2	H19M22.1	III	III-1H23	100
H30A04.1	H30A04.1	X	X-7K07	100
K03H1.5	K03H1.5	III	III-5G16	100
K07D8.1	H14A12.6	III	III-4A05	100
K08E5.3	K08E5.3	III	III-5O18	100
R05H10.6	R05H10.6	II	II-9G10	100
R07B1.3	R07B1.3	X	X-4J06	100
R09E10.5	R09E10.5	IV	IV-5O18	100
R10F2.1	R10F2.1	III	III-1L03	100
T05A10.2	T05A10.2	X	X-5O17	100
T05E11.2	T05E11.2	IV	IV-5L16	100
T21B6.1	T21B6.1	X	X-5C20	100
T22C8.8	T22C8.8	II	II-6E14	100
T28B4.4	T28B4.4	X	X-3D11	100
W02B9.1	W02B9.1	I	I-5F19	100
W03D8.6	W03D8.6	I	I-1K08	100
Y38F2AL.1	Y38F2A_5743.j	IV	IV-8O04	100
Y49E10.20	Y49E10.20	III	III-6E20	100
Y71D11A.1	Y119D3_443.c	III	III-6L20	100
ZK1058.2	ZK1058.2	III	III-1P02	100
ZK112.7	ZK112.7	III	III-4G17	100
ZK563.4	ZK563.4	X	X-2A06	100

## Sheet: ECM
ECM
Genes without RNAi clone
B0348.1, C29E6.4, C34F6.2, C43C3.3, C47G2.1, E04D5.3, F11C3.2, F20D1.8, F33A8.9, F47G9.3, F52B11.3, F53F1.1, R07E3.3, T23F1.5, W01A8.3, W06D12.1, Y18H1A.12, Y38C1AA.5, Y55F3C.7, Y57G11C.31, Y69H2.14
Gene	JAclone	Chromosome	Location	Score
B0024.14	B0024.14	V	V-7M11	100
C34F6.3	C34F6.2	X	X-5K06	100
C34G6.6	C34G6.6	I	I-2B12	100
F10E7.10	F10E7.10	II	II-5M24	100
F13B9.6	F13B9.6	X	X-4A14	100
F22B5.3	F22B5.3	II	II-6M03	100
F35C8.7	F35C8.7	X	X-3E07	100
F38A3.1	F38A3.1	II	II-7J07	100
F41A4.1	F41A4.1	IV	IV-1C06	100
F53B6.6	F53B6.6	I	I-4M24	100
F53B7.4	F53B7.4	V	V-7F05	100
F54B11.1	F54B11.1	X	X-6K06	100
F55A4.10	C09E10.1	X	X-1A06	100
F59F3.2	F59F3.2	X	X-5E16	100
K06A1.3	K06A1.3	II	II-5A21	100
M01E10.2	M01E10.2	III	III-1B11	100
M142.2	M142.2	III	III-5F08	100
M28.1	M28.1	II	II-7M16	100
M88.6	M88.6	III	III-2E02	100
T04F8.4	T04F8.4	X	X-5H03	100
T13B5.4	T13B5.4	II	II-1B06	100
T21B10.6	T21B10.6	II	II-6O22	100
T21H3.4	T21H3.4	V	V-1J19	100
T22C8.7	T22C8.7	II	II-6E12	100
T23G11.6	T23G11.6	I	I-3F14	100
T24C2.1	T24C2.1	X	X-6D06	100
W04C9.3	W04C9.3	I	I-1G03	47
W07A12.5	W07A12.5	II	II-6H07	100
Y11D7A.11	Y11D7A.11	IV	IV-4B20	100
Y53H1B.1	Y53H1B.b	I	I-5N01	48
Y55D5A.6	Y55D5A_391.a	III	III-7G10	100
ZC328.1	ZC328.1	I	I-3E19	100
ZK783.1	ZK783.1	III	III-4E05	100

## Sheet: others
others
Genes without RNAi clone
AC3.10, B0024.3, B0035.2, B0222.10, B0240.2, B0284.3, B0303.4, B0348.2, C02F5.13, C03B8.1, C04A2.7, C04E12.5, C06C6.7, C06G3.4, C07A9.12, C08G5.1, C09B9.8, C09G4.1, C12D8.14, C12D8.16, C12D8.17, C12D8.18, C12D8.19, C12D8.6, C13A2.1, C13A2.9, C14B9.3, C16B8.4, C16C4.13, C16C4.6, C16C8.17, C17B7.3, C17D12.1, C17G1.8, C18H2.3, C18H7.11, C23H4.8, C25F6.7, C25G4.10, C26D10.7, C30B5.9, C33A11.2, C33H5.…
Gene	JAclone	Chromosome	Location	Score
B0198.1	B0198.1	X	X-5B18	100
B0212.1	B0212.1	IV	IV-1J14	100
B0222.1	B0222.1	V	V-6O10	100
B0244.8	B0244.8	III	III-3C23	100
B0244.9	B0244.9	III	III-3E01	100
B0336.11	B0336.11	III	III-3C07	100
B0393.5	B0393.5	III	III-2M12	100
B0416.1	B0416.1	X	X-4L23	100
B0464.4	B0464.4	III	III-5E11	100
B0464.6	B0464.6	III	III-5E15	100
B0546.5	F35E2.1	I	I-5J20	99
B0554.5	Y39D8A.1	V	V-1K07	100
B0554.7	B0554.7	V	V-1K21	100
B0563.2	B0563.2	X	X-4J07	100
B0563.4	B0563.3	X	X-4J09	100
C01G10.1	C01G10.1	V	V-9H18	100
C01G10.12	C25D7.10	V	V-9H14	100
C01G5.4	C01G5.4	IV	IV-3O15	100
C01G8.2	C01G8.2	I	I-2I08	100
C01G8.4	C01G8.4	I	I-2I12	100
C01H6.6	C01H6.6	I	I-3F13	100
C02C6.2	C02C6.2	X	X-7K11	100
C02D5.2	C02D5.2	III	III-4F19	100
C02E11.1	C02E11.1	V	V-1F19	100
C02F12.1	C02F12.1	X	X-2I08	100
C02F5.11	C02F5.5	III	III-4I20	100
C02F5.8	C02F5.8	III	III-4K02	100
C03B1.12	C03B1.12	X	X-3M14	100
C03G6.13	C03G6.13	V	V-5G02	100
C03H5.6	C03H5.6	II	II-1O05	100
C04E12.4	C04E12.3	V	V-3C09	100
C05D11.7	C05D11.7	III	III-3M06	100
C05D9.2	C05D9.2	X	X-1C20	100
C06G8.1	C06G8.1	IV	IV-5P07	100
C08E8.1	C08E8.1	V	V-12E11	100
C08G9.2	C08G9.2	IV	IV-3J12	100
C09E8.3	C09E8.3	II	II-1C22	100
C09F5.2	C09F5.2	III	III-1M21	100
C13A2.5	C13A2.11	V	V-5A16	56
C13F10.5	C13F10.5	V	V-5M23	100
C14C11.4	C14C11.4	V	V-4I08	100
C14F5.1	C14F5.1	X	X-4G11	100
C15A11.7	C15A11.7	I	I-3N15	100
C15H9.4	C15H9.4	X	X-3G02	100
C15H9.5	C15H9.5	X	X-3G04	100
C16C10.5	C16C10.5	III	III-2E15	100
C16C10.7	C16C10.7	III	III-2E19	100
C16D9.4	C16D9.4	V	V-5L22	100
C17D12.3	Y47H9A.1	I	I-5H08	100
C17E4.3	C17E4.3	I	I-4L09	100
C17H11.6	C17H11.6	X	X-4O03	100
C17H12.2	C17H12.2	IV	IV-3G10	100
C18B12.4	C18B12.4	X	X-6P22	100
C18B12.6	C18B12.6	X	X-7A01	100
C18D11.2	C18D11.2	III	III-6G21	100
C18E9.3	C18E9.3	II	II-6B05	100
C18H2.1	C18H2.1	III	III-4E13	100
C18H2.5	C18H2.3	III	III-4E17	100
C23H4.1	C23H4.1	X	X-5F16	100
C24A11.8	C24A11.2	I	I-2M10	100
C24A8.3	C24A8.2	X	X-2J09	100
C25B8.4	C25B8.4	X	X-3D17	100
C25G6.2	C25G6.2	X	X-1G20	100
C26B2.8	C26B2.8	IV	IV-4G21	100
C26D10.5	C26D10.5	II	II-6I07	100
C28H8.4	C28H8.4	III	III-3I09	100
C30A5.7	C30A5.7	III	III-4I08	100
C30G12.4	C30G12.4	II	II-5F03	100
C30H6.5	C30H6.5	IV	IV-8E18	100
C31E10.6	C31E10.6	X	X-6F15	100
C32A3.3	C32A3.3	III	III-1F24	100
C33D12.2	M02F4.8	X	X-2E21	100
C33H5.1	C33H5.1	IV	IV-3N10	52
C34B2.8	C34B2.8	I	I-5K22	100
C34D10.1	C34D10.1	X	X-4I11	100
C34D4.4	C34D4.4	IV	IV-3D07	100
C34F6.10	C34F6.10	X	X-5K22	100
C35A5.5	C35A5.5	V	V-7C16	100
C36B7.6	C36B7.6	X	X-3B08	100
C36E8.3	C36E8.3	III	III-2A11	100
C36H8.1	C36H8.1	IV	IV-6D12	100
C37A5.2	C37A5.4	I	I-7G23	100
C37C3.7	C37C3.7	V	V-5N23	100
C38D9.5	F47H4.3	V	V-11J07	100
C41C4.7	C41C4.7	II	II-6A09	100
C42D8.8	C42D8.8	X	X-2N22	100
C43H6.6	C43H6.5	X	X-1H24	100
C43H6.7	C43H6.7	X	X-1J04	100
C44B7.3	C44B7.3	II	II-5C08	100
C44H4.1	C44H4.1	X	X-6D18	100
C46F11.1	C46F11.1	III	III-1H02	100
C47B2.1	C47B2.1	I	I-6H13	100
C47G2.4	C47G2.4	II	II-7B06	100
C48E7.5	C48E7.4	I	I-2P24	100
C49G7.1	C49G7.1	V	V-3B09	100
C52A11.4	C52A11.4	II	II-7B15	100
C52B9.4	C52B9.4	X	X-2H19	100
C52E2.7	C52E2.b	II	II-2K05	100
C53A5.13	C53A5.7	V	V-9F19	100
C54F6.4	C54F6.4	V	V-5O12	100
C56C10.13	C56C10.11	II	II-5I09	100
C56G2.1	C56G2.2	III	III-3I06	100
cTel55X.1	6R55.1	X	X-7L20	100
D1007.5	D1007.5	I	I-2A17	100
D1044.2	D1044.2	III	III-2L10	100
D1046.5	D1046.5	IV	IV-4H03	100
D2013.8	D2013.8	II	II-6N05	100
D2021.2	D2021.8	X	X-4I16	100
D2089.2	D2089.1	II	II-7O08	100
D2092.5	D2092.5	I	I-3O23	100
D2092.7	D2092.7	I	I-3A04	100
D2096.2	D2096.2	IV	IV-4C02	100
F02C12.1	F02C12.1	X	X-6E02	100
F02C9.4	F02C9.4	V	V-2H02	100
F02E8.5	F02E8.5	X	X-2N21	100
F07B7.14	C07D8.4	X	X-3H20	100
F07E5.8	F07E5.8	II	II-2G18	100
F07G11.1	C13A2.9	V	V-5A12	100
F07G11.3	F07G11.3	V	V-5A22	100
F07G6.1	F07G6.1	X	X-1F11	100
F07H5.2	F07H5.2	II	II-6K02	100
F08B12.1	F08B12.1	X	X-5B03	100
F08B12.2	F08B12.2	X	X-5B05	100
F08C6.4	F08C6.4	X	X-3N24	100
F08G12.5	F08G12.5	X	X-5M22	100
F09B12.2	F09B12.2	X	X-7A19	100
F09B9.3	F09B9.3	X	X-5A11	100
F11A10.5	F11A10.5	IV	IV-6M20	100
F11E6.6	F11E6.6	IV	IV-8I12	100
F11G11.9	F11G11.9	II	II-4G01	100
F13A2.6	F13A2.6	V	V-3N19	100
F13B9.8	F13B9.8	X	X-4A18	100
F13E6.3	F13E6.3	X	X-5M17	100
F13G3.9	F13G3.9	I	I-3J21	100
F14B8.7	F14B8.5	X	X-3N07	100
F14D12.4	F14D12.4	X	X-3I13	100
F14E5.2	F14E5.2	II	II-6K15	100
F15B9.2	F15B9.2	V	V-8L23	100
F15D4.3	F15D4.3	II	II-8L17	100
F16B12.1	F16B12.1	X	X-6H11	100
F16F9.1	F16F9.1	X	X-4G08	100
F20C5.2	F20C5.2	IV	IV-4O14	100
F20C5.4	F20C5.4	IV	IV-4O18	100
F20D1.1	F20D1.1	X	X-6N22	100
F20D1.7	F20D1.7	X	X-6P10	100
F21A10.2	F21A10.2	X	X-5A23	100
F21C10.1	F21C10.1	V	V-6M14	100
F21C10.3	F21C10.2	V	V-6M16	100
F22B5.10	F22B5.10	II	II-6M17	100
F22B7.10	F22B7.10	III	III-4J19	100
F22F7.3	F22F7.3	V	V-2C19	100
F23D12.6	C12D8.6	V	V-7I11	100
F23H12.8	F23H12.5	V	V-8C18	100
F25D7.2	F25D7.2	I	I-5O11	100
F25D7.5	F25D7.5	I	I-5O17	100
F26D10.11	F26D10.11	IV	IV-8A06	100
F26E4.11	F26E4.11	I	I-4L12	100
F26F4.4	F26F4.4	III	III-2F01	100
F26F4.9	F26F4.2	III	III-2D21	100
F28D1.8	F28D1.8	IV	IV-6H21	100
F28E10.2	F28E10.2	IV	IV-2G20	100
F28H1.4	F47B3.3	I	I-1P15	100
F28H7.6	F28H7.6	V	V-7K16	100
F30A10.6	F30A10.6	I	I-4P01	100
F30F8.9	F30F8.3	I	I-3J08	52
F31D5.2	F31D5.2	II	II-3P21	100
F31D5.3	F31D5.3	II	II-3P23	100
F31F4.15	F31F4.15	V	V-1K10	100
F31F7.2	F31F7.2	V	V-4L09	100
F32A6.5	F32A6.5	X	X-3C07	100
F32D1.3	F32D1.3	V	V-3L17	100
F33C8.1	F33C8.1	X	X-6H10	100
F34D10.2	F34D10.3	III	III-1J14	100
F34D6.4	F34D6.4	II	II-2P13	100
F35D11.2	F35D11.2	II	II-3L08	100
F35D2.4	F35D2.4	II	II-5P09	100
F35E12.4	F35E12.4	V	V-9C23	100
F35F10.10	F35F10.10	V	V-2P20	100
F36D1.8	F36D1.8	I	I-5L21	100
F36D3.5	F36D3.5	V	V-11E19	100
F36G9.13	F36G9.13	V	V-10J09	100
F36H5.5	F36H5.5	II	II-2G09	100
F37A4.4	F37A4.4	III	III-3F07	100
F37C12.2	F37C12.2	III	III-3F10	100
F37E3.2	F37E3.2	I	I-3G11	100
F38A1.11	F38A1.11	IV	IV-1M20	100
F38A5.11	F38A5.11	IV	IV-3C06	100
F38A5.5	F38A5.9	IV	IV-3C02	100
F38A5.9	F38A5.5	IV	IV-3A18	100
F38B2.3	F38B2.3	X	X-5M10	100
F38B6.6	F38B6.6	X	X-3F17	100
F38E1.9	F38E1.9	V	V-6A17	100
F39C12.3	F39C12.3	X	X-2H16	100
F40E10.6	F40E10.6	X	X-6H08	100
F40E12.2	F40E12.2	II	II-3I04	100
F40F9.1	F40F9.1	V	V-6D16	100
F40F9.2	F40F9.2	V	V-6D18	100
F41G3.4	F41G3.4	II	II-5O11	100
F41G4.3	F41G4.3	X	X-7D21	100
F41H10.5	F41H10.5	IV	IV-2F22	100
F42A8.3	F42A8.3	II	II-6N15	100
F42E11.2	F42E11.2	X	X-5O22	100
F42G8.9	F42G8.9	IV	IV-4I11	100
F43G9.2	F43G9.2	I	I-4A16	100
F43G9.6	F43G9.6	I	I-4A24	100
F44E7.9	F44E7.9	V	V-4M18	100
F44F4.1	F44F4.1	II	II-7F11	100
F45C12.5	C08F1.6	II	II-2I03	100
F45C12.6	F45C12.6	II	II-2E01	100
F45F2.6	F45F2.6	V	V-6G17	100
F46C5.8	F46C5.8	II	II-6M10	100
F46G11.1	F46G11.1	X	X-3M19	100
F48C1.2	F48C1.2	I	I-2I24	100
F48C5.1	F48C5.1	X	X-5B17	100
F49A5.2	F49A5.2	V	V-11C08	100
F49A5.3	F49A5.4	V	V-11C12	100
F49A5.5	F49A5.5	V	V-11C14	100
F49A5.9	F49A5.3	V	V-11C10	100
F49C12.1	F49C12.1	IV	IV-4D10	100
F49C12.4	F49C12.2	IV	IV-4D12	100
F49H6.13	F49H6.13	V	V-11M02	100
F49H6.3	F49H6.3	V	V-11K08	100
F52C6.4	F52C6.3	II	II-2O15	100
F52D10.5	F52D10.5	X	X-5F11	100
F53B1.2	F53B1.2	X	X-1P19	100
F53B6.4	F53B6.4	I	I-4M20	100
F53C3.3	F53C3.3	II	II-3H15	87
F53C3.4	F53C3.4	II	II-3H17	100
F53C3.5	F53C3.5	II	II-3H19	100
F53C3.6	F53C3.6	II	II-3H21	100
F54B11.3	F54B11.3	X	X-6K10	100
F54E2.5	F54E2.5	V	V-2F05	100
F54F2.9	F54F2.9	III	III-4B08	100
F54F7.4	F54F7.4	X	X-5L21	100
F55A11.7	F55A11.7	V	V-7P16	100
F55A3.1	F55A3.1	I	I-5O04	100
F55B12.2	F55B12.2	V	V-9G17	100
F55C12.5	F55C12.5	II	II-4P16	100
F55G1.6	F55G1.6	IV	IV-3B16	100
F55H12.3	F55H12.3	I	I-4M02	100
F56A8.3	F56A8.2	III	III-6F23	100
F56D5.9	C06G3.4	IV	IV-3O18	100
F56F3.2	F56F3.2	III	III-2A20	100
F56H1.2	F56H1.2	I	I-2L09	100
F56H1.3	F56H1.3	I	I-2L11	100
F57A8.2	F57A8.2	V	V-7A09	100
F57B1.1	F57B1.1	V	V-8B12	100
F57C7.4	F57C7.4	X	X-5K19	100
F57H12.2	F57H12.2	IV	IV-4E15	100
F58A6.5	F58A6.5	II	II-4A06	100
F58F6.5	F58F6.5	IV	IV-1O14	100
F58F6.6	ZC196.8	V	V-6A08	100
F58G4.4	F58G4.4	V	V-5F24	100
F59B10.1	F59B10.1	II	II-7I04	100
F59C6.2	F59C6.2	I	I-5C16	100
F59D6.6	F59D6.6	V	V-2B10	100
F59F4.2	F59F4.2	X	X-7A16	100
F59G1.2	F59G1.2	II	II-4P22	100
H04J21.1	H04J21.1	III	III-1F01	100
H04J21.3	H04J21.3	III	III-1F05	100
H10E21.5	H10E21.5	III	III-1A11	100
H19J13.1	H19J13.1	X	X-5H10	100
H20E11.1	H20E11.1	IV	IV-3I10	100
H20J04.6	H20J04.b	II	II-3D14	100
H22K11.4	H22K11.4	X	X-3J01	100
JC8.5	JC8.5	IV	IV-7E07	100
K01A2.1	K01A2.1	II	II-1K13	100
K01D12.1	K01D12.1	V	V-8C24	100
K01D12.6	K01D12.6	V	V-8E10	100
K02B12.3	K02B12.3	I	I-4M19	100
K02D7.5	K02D7.5	IV	IV-1G19	100
K02E10.4	K02E10.3	X	X-1L06	100
K02F3.8	K02F3.8	III	III-1C24	100
K02F6.3	K02F6.3	II	II-2H21	100
K02F6.4	K02F6.4	II	II-2H23	100
K02G10.1	K02G10.1	X	X-2D10	100
K02G10.6	K02G10.6	X	X-2D18	100
K02G10.8	K02G10.8	X	X-2D22	100
K03A11.4	K03A11.4	X	X-6K09	100
K03E5.1	K03E5.1	I	I-1D05	100
K04G2.9	K04G2.9	I	I-4A09	100
K05C4.11	K05C4.11	I	I-7G06	100
K05C4.2	K05C4.2	I	I-7E12	100
K06A5.2	K06A5.2	I	I-3I05	100
K06A9.3	K06A9.3	X	X-1B17	100
K07A1.8	K07A1.8	I	I-4D06	100
K07A12.2	K07A12.2	I	I-4E02	100
K08F4.3	K08F4.3	IV	IV-5G20	100
K09D9.11	K09D9.11	V	V-3B05	100
K09E9.2	K09E9.2	X	X-7M05	100
K09F5.1	K09F5.1	X	X-4A15	100
K09F6.4	K09F6.4	II	II-2O10	100
K10C3.3	K10C3.3	I	I-4N08	100
K10D11.5	K10D11.5	IV	IV-6N02	100
K10D2.5	K10D2.5	III	III-2P09	100
K11C4.2	K11C4.2	V	V-5C09	100
K11D12.5	K11D12.5	V	V-4C15	100
K11G12.6	K11G12.6	X	X-3H07	100
K11H12.3	K11H12.3	IV	IV-1A16	100
K12B6.2	K12B6.2	V	V-4L15	100
K12H6.6	K12H6.6	II	II-2F22	100
M01D7.6	M01D7.6	I	I-1A20	100
M01E5.1	M01E5.1	I	I-6B12	100
M01G5.3	M01G5.3	III	III-1I22	100
M02B1.3	M02B1.3	IV	IV-6F10	100
M02B7.4	M02B7.4	IV	IV-1N22	100
M04G7.1	M04G7.1	IV	IV-1K23	100
M05D6.5	M05D6.5	II	II-6O03	100
M18.8	M18.8	IV	IV-6O10	100
M70.1	M70.3	IV	IV-1L21	99
M70.3	M70.1	IV	IV-1L17	99
R01B10.6	R01B10.5	V	V-4F19	100
R01H2.3	R01H2.3	III	III-3P17	100
R03G5.3	R03G5.3	X	X-4E05	100
R04E5.2	R04E5.1	X	X-4O24	100
R05D3.2	R05D3.2	III	III-4O06	100
R05D7.3	R05D7.3	I	I-6G23	100
R07B7.12	R07B7.12	V	V-8I17	100
R07E5.7	R07E5.7	III	III-2O13	100
R09B5.10	R09B5.10	V	V-1N19	100
R09B5.2	R09B5.2	V	V-1N03	100
R09B5.3	R09B5.3	V	V-1N05	100
R09B5.4	R09B5.4	V	V-1N07	100
R09B5.8	R09B5.8	V	V-1N15	100
R09B5.9	R09B5.9	V	V-1N17	100
R105.1	R105.1	IV	IV-2I18	100
R10D12.5	R10D12.5	V	V-9O03	100
R10D12.6	R10D12.6	V	V-9O05	100
R10D12.7	R10D12.7	V	V-9O07	100
R10E4.9	R10E4.9	III	III-2K07	100
R11G1.1	R11G1.1	X	X-2G22	100
R11G11.12	R11G11.10	V	V-1A08	100
R11H6.2	R11H6.2	V	V-9H15	100
R12C12.6	R12C12.6	II	II-4D21	100
R13D7.11	R13D7.7	V	V-5I06	100
R13F6.4	R13F6.4	III	III-3H23	100
R13F6.5	R13F6.5	III	III-3J01	100
R13G10.4	R13G10.4	III	III-1L22	100
R144.6	R144.6	III	III-2J17	100
R155.4	R155.4	III	III-1O22	100
R166.2	R166.2	II	II-7I18	100
R186.6	R186.6	V	V-8L19	100
R31.2	R31.2	V	V-8C11	100
T01G9.3	T01G9.3	I	I-4G01	100
T01H3.4	T01H3.4	II	II-5J22	100
T02C5.3	T02C5.3	X	X-1P12	100
T02E1.7	T02E1.7	I	I-4E01	100
T04A11.3	C25G4.10	IV	IV-6L09	100
T04A8.12	T04A8.12	III	III-2K04	100
T04A8.9	T04A8.9	III	III-2I24	100
T04G9.3	T04G9.3	X	X-1K11	100
T05C12.9	T05C12.9	II	II-6C19	100
T06C12.9	T06C12.9	V	V-10D03	100
T06D8.5	T06D8.5	II	II-7P09	100
T06D8.7	T06D8.7	II	II-7P13	100
T06D8.9	T06D8.9	II	II-7P17	100
T06E4.5	T06E4.5	V	V-6B06	100
T07F12.2	T07F12.2	X	X-2H20	100
T08G3.7	F26D2.10	V	V-11A09	100
T09A5.12	T09A5.12	II	II-5J14	100
T09E8.4	T09E8.4	V	V-8B08	100
T10E9.4	T10E9.4	I	I-3K23	100
T10E9.6	T10E9.6	I	I-3M03	100
T10H10.1	T10H10.1	X	X-1F08	100
T11F9.12	T11F9.12	V	V-7F22	100
T13C2.6	T13C2.4	II	II-5A06	100
T13G4.3	R193.f	X	X-1E20	100
T13H5.8	T13H5.2	II	II-6O11	100
T14A8.1	T14A8.1	IV	IV-3P20	100
T14G10.7	T14G10.7	IV	IV-5I24	100
T15B7.2	T15B7.2	V	V-4P18	100
T15D6.11	T15D6.8	I	I-6A20	100
T16A9.5	Y69E1A.1	IV	IV-5F10	100
T16G12.5	T16G12.5	III	III-5K24	100
T19A6.4	T19A6.3	I	I-4I19	100
T19B10.5	T19B10.5	V	V-7L17	100
T19D12.4	T19D12.4	II	II-5K03	100
T19H12.8	T19H12.8	V	V-3L22	100
T20B3.13	T20B3.13	V	V-11A22	100
T20D3.6	T20D3.6	IV	IV-4F24	100
T20D4.13	F35F10.1	V	V-2P02	100
T20H9.6	T20H9.6	III	III-1D23	100
T21C9.1	T21C9.1	V	V-7E24	100
T21D12.9	T21D12.9	IV	IV-1G05	100
T21E3.3	T21E3.3	I	I-1P09	100
T22A3.6	T22A3.6	I	I-5G20	100
T22E7.1	T22E7.1	I	I-2L17	100
T22E7.2	T22E7.2	I	I-2L19	100
T22H2.6	T22H2.6	I	I-5J18	100
T22H9.2	T22H9.2	V	V-1G21	100
T23B12.5	T23B12.5	V	V-6E07	100
T23B3.2	T23B3.2	I	I-3C08	100
T23F2.3	T23F2.3	X	X-3G17	100
T24B1.1	T23G11.8	I	I-3F18	100
T24C4.7	T24C4.7	III	III-1E20	100
T24C4.8	T24C4.4	III	III-1E14	100
T24H7.1	T24H7.1	II	II-4J17	100
T25E12.10	T25E12.10	V	V-11O15	100
T25E12.8	T25E12.8	V	V-11O11	100
T25E12.9	T25E12.9	V	V-11O13	100
T25G12.6	T25G12.6	X	X-7B18	100
T27F6.6	T27F6.6	I	I-6G10	100
W01C9.3	W01C9.3	II	II-6O23	100
W01G7.5	W01G7.5	II	II-9C03	100
W02A2.5	W02A2.5	IV	IV-7G11	100
W02B8.3	W02B8.3	II	II-8N16	100
W02B8.4	W02B8.4	II	II-8N18	100
W02C12.1	W02C12.1	IV	IV-2C07	100
W02D3.4	W02D3.4	I	I-3C24	100
W02D9.2	W02D9.2	I	I-6I02	100
W02H5.4	W02H5.f	V	V-2M02	100
W02H5.5	F53E10.1	V	V-2K06	38
W03D8.10	W03D8.9	I	I-1K14	100
W03G11.2	W03G11.2	X	X-5D08	100
W04B5.2	W04B5.2	III	III-1F19	100
W04G5.5	W04G5.5	I	I-5H18	100
W06A7.3	W06A7.3	V	V-9P03	100
W06G6.7	W06G6.7	V	V-11K07	100
W06H3.1	W06H3.1	V	V-11O19	100
Y102A5B.1	Y102A5B.1	V	V-11A24	100
Y106G6H.8	Y106G6H.8	I	I-5A10	100
Y110A2AR.1	Y110A2A_4083.a	II	II-9F21	100
Y116A8C.9	Y116A8C.9	IV	IV-8E19	100
Y11D7A.3	Y11D7A.3	IV	IV-4B04	100
Y17G7B.19	Y17G7B.19	II	II-8K11	100
Y18D10A.12	Y18D10A.12	I	I-6F03	100
Y18H1A.14	Y18H1A_68.h	I	I-7D07	100
Y19D10B.5	T20D4.8	V	V-3E19	100
Y22D7AR.14	Y119D3_465.n	III	III-7G03	100
Y22D7AR.2	R06B10.2	III	III-1I18	100
Y23H5A.5	Y23H5A.6	I	I-1G20	100
Y2H9A.4	Y2H9A.4	V	V-8J20	100
Y37D8A.6	Y37D8A.6	III	III-6M18	100
Y37D8A.8	Y37D8A.8	III	III-6M22	100
Y38F1A.8	Y38F1A.8	II	II-8F15	100
Y39A1A.22	Y39A1A.22	III	III-5P11	100
Y39B6A.27	Y39B6B.k	V	V-12K06	100
Y39B6A.29	Y39B6B.l	V	V-12K08	100
Y39E4B.4	Y39E4B.4	III	III-6D17	100
Y41D4A.4	Y41D4A_5905.b	IV	IV-8F13	100
Y43F8B.10	Y43F8B.10	V	V-12H03	100
Y43H11AL.2	Y43H11_160.a	II	II-9H15	100
Y45F10B.1	Y45F10B.1	IV	IV-7O05	100
Y45G12C.1	Y45G12C.1	V	V-2G12	100
Y46G5A.8	Y46G5.k	II	II-9L07	100
Y47D3B.7	Y47D3B.7	III	III-6C01	100
Y47H9A.1	C17D12.3	I	I-5F22	100
Y48G8AL.13	Y48G8A_3051.b	I	I-7F20	100
Y49F6B.9	Y49F6B.e	II	II-3A16	100
Y4C6A.3	Y4C6A.g	IV	IV-2H18	100
Y50D4B.5	F17B5.3	I	I-6N15	100
Y50D4B.7	Y50D4B_7.a	V	V-1H13	100
Y52B11A.7	Y52B11A.7	I	I-5F09	100
Y52D5A.1	Y52D5A.b	IV	IV-2J08	100
Y55B1BM.1	Y55B1B_113.a	III	III-7E10	100
Y55F3AR.1	C44B12.3	IV	IV-1I04	100
Y57E12AL.1	Y57E12_242.b	V	V-13K24	100
Y57G7A.6	Y57G7A.6	II	II-1F16	100
Y60C6A.1	Y60C6A.1	V	V-3H22	100
Y63D3A.6	Y63D3A.6a	I	I-7G07	100
Y63D3A.8	Y63D3A.8	I	I-7G11	100
Y69H2.1	Y69H2.1	V	V-12M05	100
Y6B3B.10	Y6B3B.10	I	I-6P22	100
Y6B3B.3	Y6B3B.3	I	I-6P08	100
Y70G10A.2	Y70G10A.2	III	III-5B19	100
Y71F9AR.1	Y71F9A_295.a	I	I-8G07	100
Y71F9B.8	Y71F9B_297.c	I	I-8I15	100
Y77E11A.4	Y77E11A_3443.b	IV	IV-1B03	100
Y87G2A.13	Y87G2A.v	I	I-6L16	100
Y87G2A.18	Y87G2A.d	I	I-6J06	100
ZC13.1	ZC13.1	X	X-1M19	100
ZC196.5	ZC196.5	V	V-6A02	100
ZC196.8	ZC196.9	V	V-6A10	99
ZC196.9	F58F6.6	IV	IV-1O16	99
ZC262.3	ZC262.3	III	III-4M22	100
ZC328.3	ZC328.3	I	I-3E23	100
ZK1037.6	ZK1037.6	V	V-10E21	100
ZK1055.4	ZK1055.4	V	V-4H16	100
ZK1236.7	ZK1236.7	III	III-4D05	52
ZK265.9	ZK265.5	I	I-4E13	100
ZK381.4	ZK381.4	IV	IV-3M20	100
ZK418.3	ZK418.3	III	III-3B06	100
ZK418.5	ZK418.5	III	III-3B10	100
ZK6.8	ZK6.8	V	V-1I23	100
ZK632.10	ZK632.10	III	III-5C18	100
ZK632.6	ZK632.6	III	III-5C10	100
ZK682.5	ZK682.5	V	V-6F03	100
ZK686.3	ZK686.3	III	III-4I01	100
ZK757.1	ZK757.1	III	III-5E12	100
ZK858.5	ZK858.5	I	I-4D19	100
ZK858.6	ZK858.6	I	I-4D21	100
ZK899.2	ZK899.2	X	X-4P21	100
ZK930.2	ZK930.2	II	II-8E17	100

## Sheet: ligand-gated ion channel
ligand-gated ion channels
Genes without RNAi clone
B0207.12, C15A7.4, C35C5.5, C43F9.9, C45B2.4, F09C12.1, F11A5.10, F15E6.2, F17E9.8, F27B3.2, K06C4.6, T01H10.5, T01H10.6, T01H10.7, T20B12.9, T24D8.1, T27E9.9, Y105C5B.16, Y113G7A.5, Y39A3B.2, Y44A6E.1, Y45G5AL.2, Y57G11C.2, Y57G11C.49, Y73B6BL.26, Y73B6BL.42, Y73F8A.2, Y73F8A.30, Y74E4A.1, ZC317.3, ZC504.2
Gene	JAclone	Chromosome	Location	Score
B0491.4	B0491.4	II	II-7D04	100
C02C2.3	C02C2.3	III	III-4K09	100
C04C3.2	C04C3.2	IV	IV-1F02	100
C09G5.1	C09G5.1	II	II-7O18	100
C15A7.1	C15A7.1	X	X-5B24	100
C27H5.8	C27H5.8	II	II-5B01	100
C31H5.3	C31H5.3	I	I-4B09	100
C33G3.3	C33G3.3	X	X-6H03	100
C39B10.2	C39B10.2	X	X-5I03	100
C40C9.2	C40C9.2	X	X-6M10	100
C50B6.11	C50B6.11	V	V-8F16	100
C53D6.3	C53D6.3	IV	IV-4J01	100
D2062.12	D2062.3	II	II-2L05	100
D2092.3	D2092.3	I	I-3O19	100
F07B10.5	T19B10.10	V	V-7N03	100
F09E8.7	F09E8.7	IV	IV-7C13	100
F09G2.5	F09G2.5	V	V-5M07	100
F11C7.1	F11C7.1	X	X-7F12	100
F11H8.2	C06E8.1	III	III-3N19	100
F12B6.3	Y39G10B_248.b	I	I-7L03	100
F17E9.7	F17E9.7	IV	IV-4A10	100
F18G5.4	F18G5.4	X	X-4L17	100
F21A3.7	C06B8.8	V	V-10O21	100
F21F3.5	F21F3.5	I	I-2M15	53
F25F8.2	F25F8.2	I	I-2M05	100
F25G6.3	F25G6.3	V	V-6I11	100
F25G6.4	F25G6.4	V	V-6I13	100
F28F8.1	F28F8.1	V	V-10A14	100
F46F3.2	F46F3.2	V	V-7L24	100
F47A4.1	F47A4.1	X	X-4H16	100
F48E3.7	F48E3.7	X	X-3L20	100
F53E10.2	F53E10.2	V	V-2K08	100
F55D10.5	F55D10.5	X	X-2F08	100
F58G6.4	F58G6.4	IV	IV-5A17	100
F58H7.3	F58H7.3	IV	IV-1G02	100
F59B1.9	F59B1.9	V	V-3A20	100
H35N03.1	H35N03.1	II	II-4H15	100
K03B8.9	K03B8.9	V	V-7D10	100
K03F8.2	K03F8.1	III	III-3B09	100
K10D6.1	K10D6.1	V	V-7L01	100
K11G12.2	K11G12.2	X	X-3F23	100
K11G12.7	K11G12.7	X	X-3H09	100
R01E6.4	R01E6.4	X	X-6I22	100
R02E12.8	R02E12.1	X	X-2B15	100
R03E1.3	R03E1.3	X	X-6J19	100
R06A4.10	R06A4.10	II	II-9K03	100
R11G10.1	R11G10.1	V	V-8N04	100
R13A5.4	R13A5.4	III	III-4C03	100
T01H10.1	T01H10.1	X	X-5D14	100
T01H10.2	T01H10.2	X	X-5D16	100
T01H10.3	T01H10.3	X	X-5D18	100
T05B4.1	T05B4.1	V	V-3F01	100
T05C12.2	T05C12.2	II	II-6C05	100
T08G11.5	T08G11.5	I	I-4M14	100
T09A5.3	T09A5.3	II	II-5H20	100
T15B7.16	T15B7.9	V	V-5A07	100
T19D7.1	T08B2.3	I	I-2N22	100
T21C12.1	T21C12.1	III	III-5J21	100
T21F2.1	T21F2.1	X	X-7B15	100
T26H10.1	K03B8.10	V	V-7D12	100
T27A1.4	T27A1.4	II	II-1C10	100
W10G11.16	W10G11.16	II	II-3G08	100
Y110A7A.3	Y110A7A.r	I	I-2E22	100
Y46G5A.26	Y46G5.ee	II	II-9J11	100
Y48B6A.4	Y48B6A.4	II	II-9E17	100
Y55F3BR.4	Y55F3A_747.b	IV	IV-8L17	100
Y58G8A.1	Y58G8A.c	V	V-1G07	100
Y71D11A.5	Y71D11A.b	III	III-1K14	100
ZC482.1	ZC482.1	III	III-6K12	100
ZC482.5	ZC482.5	III	III-6K18	100
ZK973.5	ZK973.j	I	I-1N16	100

## Sheet: potassium channel
potassium channels
Genes without RNAi clone
C24H11.8, C40C9.1, C53A5.5, F19D8.1, F20A1.7, F44A2.2, K11H3.7, M02A10.2, M110.2, R12G8.2, T01B4.1, T12C9.3, T28A8.1, Y37A1B.11, Y39B6A.19, Y51A2D.19, Y71H9A.1, Y73B6BL.19, ZK1067.5
Gene	JAclone	Chromosome	Location	Score
B0334.2	B0334.2	II	II-7H14	100
B0399.1	B0399.1	V	V-12H19	100
C03F11.1	C03F11.1	X	X-3E11	100
C24A3.6	C24A3.5	X	X-4F09	100
C25B8.1	C25B8.1	X	X-3D13	100
C30D11.1	C30D11.2	III	III-2E05	100
C32C4.1	C32C4.1	V	V-7I04	100
C33D12.3	C33D12.3	X	X-2G03	100
C44E12.3	C44E12.3	X	X-3P12	100
C48E7.9	C48E7.9	I	I-3A09	100
C52B9.6	C52B9.6	X	X-2H23	100
C53C9.3	C53C9.3	X	X-4A13	100
F08A10.1	F08A10.1	I	I-4C11	100
F08B12.3	F08B12.3	X	X-5B07	100
F12F3.1	F12F3.1	V	V-4H21	100
F14F11.1	F14F11.1	II	II-6G19	100
F16B3.1	F16B3.1	V	V-1L17	100
F17C8.5	C27F2.6	III	III-2J01	100
F21C3.1	F21C3.1	I	I-3H17	100
F22B7.7	F22B7.7	III	III-4J13	100
F29F11.4	F29F11.4	V	V-7I16	100
F31D4.7	F31D4.7	V	V-13A22	100
F32H5.7	F32H5.2	V	V-8F22	100
F33D11.5	F33D11.5	I	I-2P11	100
F34D6.3	F34D6.3	II	II-2P11	100
F36A2.4	F36A2.4	I	I-4I18	100
F46A9.3	F46A9.3	I	I-4N07	100
F52E4.4	F52E4.4	X	X-2G15	100
F53C11.6	F53C11.6	V	V-9G09	100
F55C5.3	F55C5.3	V	V-8A08	100
K01D12.4	K01D12.4	V	V-8E06	100
K04A8.4	K04A8.4	V	V-4F16	100
K04G11.5	K04G11.5	X	X-6P11	100
K06B4.12	K06B4.12	V	V-10G16	100
M04B2.5	M04B2.5	IV	IV-6K17	100
M60.5	M60.5	X	X-4O23	100
R03E9.4	R03E9.4	X	X-3H17	100
R04F11.4	R04F11.4	V	V-8C08	100
R07A4.1	R07A4.1	X	X-5O07	100
R186.5	R186.5	V	V-8L17	100
T01B4.2	T01B4.1	X	X-7I22	100
T06H11.1	T06H11.1	X	X-4P24	100
W06D12.2	W06D12.2	V	V-11H14	100
W06D12.5	W06D12.5	V	V-11H20	100
Y47D3B.5	Y47D3B.5	III	III-6A21	100
Y48A6B.6	Y48A6B.6	III	III-5H18	100
Y54G9A.3	Y54G9A.2	II	II-8H10	100
Y55F3C.3	Y55F3C.f	IV	IV-1C18	100
Y71H2AM.22	Y71H2_387.b	III	III-7I24	99
ZC410.4	ZC410.4	IV	IV-4J23	100
ZK1251.8	ZK1251.8	IV	IV-5C13	100
ZK1321.2	ZK1321.2	II	II-6P16	100

[truncated: 80 more sheets: sodium channel, ion_trans, innexin, bestrophin, voltage_CLC, aquaporin, glr- & nmr-, MFS_1, ABC transporter, sugar_tr, aa transporter, E1-E2_ATPase, Mito_carr, Zip, SNF, cation_efflux, Mtc, TPT, vha-, sulp- …]
